# Supplementary material for: Crystal structure and Hirshfeld surface analysis of 6-imino-8-(4-methyl­phen­yl)-1,3,4,6-tetra­hydro-2H-pyrido[1,2-a]pyrimidine-7,9-dicarbo­nitrile
Source: Acta Crystallogr E Crystallogr Commun. 2024 Mar 21;80(Pt 4):378–82. doi: 10.1107/S2056989024002500 (PMC10993597; doi:10.1107/S2056989024002500)
Supplement: Supplementary file 1 [file e-80-00378-sup1.cif]

##############################################################################
#                                                                            #
# This CIF contains the data in a paper accepted for publication in          #
# Acta Crystallographica Section E. It conforms to the requirements of       #
# Notes for Authors for Acta Crystallographica Section E, and has been       #
# peer reviewed under the auspices of the IUCr Commission on Journals.       #
#                                                                            #
# Full details of the Crystallographic Information File format               #
# are given in the paper "The Crystallographic Information File (CIF):       #
# a New Standard Archive File for Crystallography" by S. R. Hall, F. H.      #
# Allen and I. D. Brown [Acta Cryst. (1991), A47, 655-685].                  #
#                                                                            #
# The current version of the core CIF dictionary is obtainable from          #
# ftp://ftp.iucr.org/pub/cif_core.dic.                                       #
#                                                                            #
# Software is freely available for graphical display of the structure(s)     #
# in this CIF. For information consult the CIF software page                 #
# http://www.iucr.org/resources/cif/software.                                #
#                                                                            #
# This file may be used for bona fide research purposes within the           #
# scientific community so long as proper attribution is given to the journal # 
# article from which it was obtained.                                        #
#                                                                            #
##############################################################################
data_I
_audit_creation_method     'SHELXL-2018/3'
_journal_date_recd_electronic     2024-03-12
_journal_date_accepted     2024-03-15
_journal_name_full     'Acta Crystallographica, Section E'
_journal_year     2024
_journal_volume     80
_journal_issue      1
_journal_page_first     0
_journal_page_last     0
_journal_paper_category     GO
_journal_paper_doi     10.1107/S2056989024002500
_journal_coeditor_code     NX2006
_publ_contact_author_name     'Ajaya Bhattarai'
_publ_contact_author_address
;
Department of Chemistry,
M.M.A.M.C (Tribhuvan University) Biratnagar,
Nepal
;
_publ_contact_author_email     'ajaya.bhattarai@mmamc.tu.edu.np'
_publ_contact_author_fax     ?
_publ_contact_author_phone     ?
_publ_section_title
;\
Crystal structure and Hirshfeld surface analysis of
6-imino-8-(4-methylphenyl)-1,3,4,6-tetrahydro-2<i>H</i>-pyrido[1,2-<i>a</i>]\
pyrimidine-7,9-dicarbonitrile
;
_publ_section_title_footnote     .
loop_
    _publ_author_name
    _publ_author_address
    'Farid N. Naghiyev'
;
Department of Chemistry,
Baku State University,
Z. Khalilov str. 23, Az, 1148, Baku,
Azerbaijan
;
    'Victor N. Khrustalev'
;
Peoples' Friendship University of Russia (RUDN University),
Miklukho-Maklay St. 6, Moscow 117198
Russian Federation
N. D. Zelinsky Institute of Organic Chemistry RAS,
Leninsky Prosp. 47, Moscow, 119991
Russian Federation
;
    'Akkurt, Mehmet'
;
Department of Physics,
Faculty of Sciences,
Erciyes University,
38039 Kayseri,
Turkey
;
    'Ekaterina V. Dobrokhotova'
;
Peoples' Friendship University of Russia (RUDN University),
Miklukho-Maklay St. 6, Moscow 117198,
Russian Federation
;
    'Ajaya Bhattarai'
;
Department of Chemistry,
M.M.A.M.C (Tribhuvan University) Biratnagar,
Nepal
;
    'Ali N. Khalilov'
;
"Composite Materials" Scientific Research Center,
Azerbaijan State Economic University (UNEC),
H. Aliyev str. 135, Az 1063,
Baku, Azerbaijan
Department of Chemistry,
Baku State University,
Z. Khalilov str. 23, Az, 1148, Baku,
Azerbaijan
;
    '\.Ibrahim G. Mamedov'
;
Department of Chemistry,
Baku State University,
Z. Khalilov str. 23, Az, 1148, Baku,
Azerbaijan
;
_publ_section_synopsis
;
In the crystal, molecules are linked by   N---H...N and C--H...N hydrogen bonds,
forming a three-dimensional network. In addition, C---H...\p interactions form
layers parallel to the (100) plane. Thus, crystal-structure cohesion is
ensured.
;
_chemical_name_systematic
;\
6-Imino-8-(4-methylphenyl)-1,3,4,6-tetrahydro-2<i>H</i>-\
pyrido[1,2-<i>a</i>]pyrimidine-7,9-dicarbonitrile
;
_chemical_name_common     ?
_chemical_formula_moiety     'C17 H15 N5'
_chemical_formula_sum     'C17 H15 N5'
_chemical_formula_iupac     'C17 H15 N5'
_chemical_formula_weight     289.34
_chemical_melting_point     ?
_space_group_crystal_system     monoclinic
_space_group_name_H-M_alt     'P 21/c'
_space_group_name_Hall     '-P 2ybc'
loop_
    _space_group_symop_operation_xyz
    'x, y, z'
    '-x, y+1/2, -z+1/2'
    '-x, -y, -z'
    'x, -y-1/2, z-1/2'
_cell_length_a     6.2459(4)
_cell_length_b     14.1480(9)
_cell_length_c     16.2111(11)
_cell_angle_alpha     90
_cell_angle_beta     92.435(7)
_cell_angle_gamma     90
_cell_volume     1431.23(16)
_cell_formula_units_Z     4
_cell_measurement_reflns_used     600
_cell_measurement_theta_min     2.6
_cell_measurement_theta_max     26.0
_cell_measurement_temperature     100(2)
_exptl_crystal_description     needle
_exptl_crystal_colour     yellow
_exptl_crystal_size_max     0.130
_exptl_crystal_size_mid     0.030
_exptl_crystal_size_min     0.010
_exptl_crystal_density_diffrn     1.343
_exptl_crystal_density_meas     ?
_exptl_crystal_density_method     ?
_exptl_crystal_F_000     608
_exptl_absorpt_coefficient_mu     0.093
_exptl_absorpt_correction_type     multi-scan
_exptl_absorpt_process_details
;
(Scala; Evans, 2006)
;
_exptl_absorpt_correction_T_min     0.981
_exptl_absorpt_correction_T_max     0.989
_exptl_special_details     ?
_diffrn_ambient_temperature     100(2)
_diffrn_source     ?
_diffrn_radiation_type     synchrotron
_diffrn_radiation_wavelength     0.74500
_diffrn_measurement_device_type     'Rayonix SX165 CCD'
_diffrn_measurement_method     '/f scan'
_diffrn_detector_area_resol_mean     ?
_diffrn_reflns_number     16784
_diffrn_reflns_av_R_equivalents     0.0486
_diffrn_reflns_av_unetI/netI     0.0338
_diffrn_reflns_theta_min     2.636
_diffrn_reflns_theta_max     31.024
_diffrn_reflns_theta_full     26.551
_diffrn_measured_fraction_theta_max     0.995
_diffrn_measured_fraction_theta_full     0.995
_diffrn_reflns_limit_h_min     -8
_diffrn_reflns_limit_h_max     8
_diffrn_reflns_limit_k_min     -19
_diffrn_reflns_limit_k_max     19
_diffrn_reflns_limit_l_min     -22
_diffrn_reflns_limit_l_max     22
_refine_special_details     ?
_reflns_number_total     3956
_reflns_number_gt     3119
_reflns_threshold_expression     'I > 2\s(I)'
_refine_ls_structure_factor_coef     Fsqd
_refine_ls_matrix_type     full
_refine_ls_R_factor_all     0.0611
_refine_ls_R_factor_gt     0.0446
_refine_ls_wR_factor_gt     0.1035
_refine_ls_wR_factor_ref     0.1132
_refine_ls_goodness_of_fit_ref     1.039
_refine_ls_restrained_S_all     1.039
_refine_ls_number_reflns     3956
_refine_ls_number_parameters     206
_refine_ls_number_restraints     0
_refine_ls_hydrogen_treatment     mixed
_refine_ls_weighting_scheme     calc
_refine_ls_weighting_details
              'w=1/[\s^2^(Fo^2^)+(0.0455P)^2^+0.6432P] where P=(Fo^2^+2Fc^2^)/3'
_atom_sites_solution_hydrogens     mixed
_atom_sites_solution_primary     ?
_atom_sites_solution_secondary     ?
_refine_ls_shift/su_max     0.000
_refine_ls_shift/su_mean     0.000
_refine_diff_density_max     0.303
_refine_diff_density_min     -0.244
_refine_ls_extinction_method     none
_refine_ls_extinction_coef     .
loop_
    _atom_type_symbol
    _atom_type_description
    _atom_type_scat_dispersion_real
    _atom_type_scat_dispersion_imag
    _atom_type_scat_source
    'C' 'C' 0.0040 0.0018
                         'International Tables Vol C Tables 4.2.6.8 and 6.1.1.4'
    'H' 'H' 0.0000 0.0000
                         'International Tables Vol C Tables 4.2.6.8 and 6.1.1.4'
    'N' 'N' 0.0074 0.0036
                         'International Tables Vol C Tables 4.2.6.8 and 6.1.1.4'
_computing_data_collection
;
<i>Marccd</i> (Doyle, 2011)
;
_computing_cell_refinement
;
<i>iMosflm</i> (Battye <i>et al.</i>,  2011)
;
_computing_data_reduction
;
<i>iMosflm</i> (Battye <i>et al.</i>,  2011)
;
_computing_structure_solution
;
<i>SHELXT2014/5</i> (Sheldrick, 2015a)
;
_computing_structure_refinement
;
<i>SHELXL2019/3</i> (Sheldrick, 2015b)
;
_computing_molecular_graphics
;
ORTEP-3 for Windows (Farrugia, 2012)
;
_computing_publication_material
;
PLATON (Spek, 2020)
;
loop_
    _atom_site_type_symbol
    _atom_site_label
    _atom_site_fract_x
    _atom_site_fract_y
    _atom_site_fract_z
    _atom_site_U_iso_or_equiv
    _atom_site_adp_type
    _atom_site_calc_flag
    _atom_site_occupancy
    _atom_site_disorder_assembly
    _atom_site_disorder_group
    N N1 1.22846(18) 0.85962(8) 0.43598(6) 0.0203(2) Uani d 1 . .
    H H1 1.338(3) 0.8968(12) 0.4519(10) 0.024 Uiso d 1 . .
    C C2 1.2417(2) 0.80620(10) 0.35940(7) 0.0218(2) Uani d 1 . .
    H H2A 1.303447 0.742845 0.370787 0.026 Uiso calc 1 . .
    H H2B 1.334227 0.839650 0.320792 0.026 Uiso calc 1 . .
    C C3 1.0165(2) 0.79718(10) 0.32220(7) 0.0217(2) Uani d 1 . .
    H H3A 1.018198 0.760667 0.270134 0.026 Uiso calc 1 . .
    H H3B 0.957031 0.860657 0.309545 0.026 Uiso calc 1 . .
    C C4 0.8787(2) 0.74716(9) 0.38329(8) 0.0220(3) Uani d 1 . .
    H H4A 0.726345 0.751480 0.364155 0.026 Uiso calc 1 . .
    H H4B 0.918397 0.679453 0.385898 0.026 Uiso calc 1 . .
    N N5 0.90562(17) 0.78939(8) 0.46706(6) 0.0188(2) Uani d 1 . .
    C C6 0.7437(2) 0.76717(9) 0.52209(7) 0.0196(2) Uani d 1 . .
    N N6 0.60252(19) 0.70637(8) 0.49720(7) 0.0246(2) Uani d 1 . .
    H H6 0.504(3) 0.6963(13) 0.5390(11) 0.030 Uiso d 1 . .
    C C7 0.7591(2) 0.81478(9) 0.60171(7) 0.0191(2) Uani d 1 . .
    C C8 0.91651(19) 0.88052(9) 0.62207(7) 0.0181(2) Uani d 1 . .
    C C9 1.07340(19) 0.89846(9) 0.56422(7) 0.0184(2) Uani d 1 . .
    C C9A 1.07054(19) 0.84860(9) 0.48773(7) 0.0177(2) Uani d 1 . .
    C C10 0.6013(2) 0.78674(9) 0.65782(8) 0.0218(3) Uani d 1 . .
    N N10 0.4674(2) 0.75999(9) 0.69863(8) 0.0291(3) Uani d 1 . .
    C C11 0.91976(19) 0.93141(9) 0.70229(7) 0.0185(2) Uani d 1 . .
    C C12 1.1058(2) 0.93959(9) 0.75279(7) 0.0206(2) Uani d 1 . .
    H H12 1.235238 0.911116 0.736637 0.025 Uiso calc 1 . .
    C C13 1.1016(2) 0.98949(10) 0.82682(8) 0.0224(3) Uani d 1 . .
    H H13 1.228854 0.994184 0.860790 0.027 Uiso calc 1 . .
    C C14 0.9150(2) 1.03264(9) 0.85215(8) 0.0219(3) Uani d 1 . .
    C C15 0.7295(2) 1.02285(9) 0.80184(8) 0.0220(3) Uani d 1 . .
    H H15 0.599979 1.050941 0.818303 0.026 Uiso calc 1 . .
    C C16 0.7307(2) 0.97293(9) 0.72833(7) 0.0204(2) Uani d 1 . .
    H H16 0.602065 0.966821 0.695323 0.025 Uiso calc 1 . .
    C C17 0.9088(2) 1.09051(11) 0.92991(8) 0.0285(3) Uani d 1 . .
    H H17A 1.047423 1.086173 0.960301 0.043 Uiso calc 1 . .
    H H17B 0.795831 1.066382 0.964407 0.043 Uiso calc 1 . .
    H H17C 0.878970 1.156666 0.915642 0.043 Uiso calc 1 . .
    C C18 1.2316(2) 0.96948(9) 0.57532(7) 0.0190(2) Uani d 1 . .
    N N18 1.36293(18) 1.02717(8) 0.57859(7) 0.0228(2) Uani d 1 . .
loop_
    _atom_site_aniso_label
    _atom_site_aniso_U_11
    _atom_site_aniso_U_22
    _atom_site_aniso_U_33
    _atom_site_aniso_U_12
    _atom_site_aniso_U_13
    _atom_site_aniso_U_23
    N1 0.0197(5) 0.0226(5) 0.0188(5) -0.0025(4) 0.0026(4) -0.0023(4)
    C2 0.0240(6) 0.0227(6) 0.0189(5) -0.0004(5) 0.0036(4) -0.0017(5)
    C3 0.0249(6) 0.0227(6) 0.0174(5) 0.0001(5) 0.0010(4) -0.0015(4)
    C4 0.0236(6) 0.0229(6) 0.0195(5) -0.0021(5) 0.0007(4) -0.0035(4)
    N5 0.0193(5) 0.0199(5) 0.0173(4) -0.0008(4) 0.0011(4) -0.0010(4)
    C6 0.0186(5) 0.0207(6) 0.0195(5) -0.0004(5) 0.0011(4) 0.0016(4)
    N6 0.0240(5) 0.0264(6) 0.0236(5) -0.0055(5) 0.0023(4) -0.0015(4)
    C7 0.0195(5) 0.0194(6) 0.0186(5) -0.0006(5) 0.0021(4) 0.0010(4)
    C8 0.0182(5) 0.0188(6) 0.0173(5) 0.0027(5) 0.0004(4) 0.0013(4)
    C9 0.0179(5) 0.0191(6) 0.0181(5) -0.0012(5) 0.0000(4) 0.0003(4)
    C9A 0.0170(5) 0.0175(5) 0.0184(5) 0.0014(4) -0.0004(4) 0.0019(4)
    C10 0.0235(6) 0.0216(6) 0.0203(5) -0.0012(5) 0.0015(5) -0.0013(4)
    N10 0.0315(6) 0.0284(6) 0.0278(6) -0.0052(5) 0.0082(5) -0.0006(5)
    C11 0.0195(6) 0.0188(5) 0.0173(5) -0.0009(5) 0.0016(4) 0.0008(4)
    C12 0.0204(6) 0.0214(6) 0.0200(5) 0.0002(5) 0.0013(4) 0.0020(4)
    C13 0.0216(6) 0.0246(6) 0.0208(6) -0.0029(5) -0.0011(4) 0.0009(5)
    C14 0.0256(6) 0.0210(6) 0.0191(5) -0.0024(5) 0.0023(5) -0.0009(4)
    C15 0.0218(6) 0.0211(6) 0.0233(6) 0.0018(5) 0.0029(4) -0.0003(5)
    C16 0.0190(6) 0.0215(6) 0.0207(5) -0.0008(5) 0.0003(4) 0.0009(4)
    C17 0.0328(7) 0.0293(7) 0.0232(6) 0.0009(6) -0.0002(5) -0.0077(5)
    C18 0.0204(5) 0.0213(6) 0.0154(5) 0.0022(5) 0.0004(4) -0.0001(4)
    N18 0.0223(5) 0.0250(5) 0.0211(5) -0.0020(5) -0.0003(4) -0.0004(4)
_geom_special_details
;
 All esds (except the esd in the dihedral angle between two l.s. planes)
 are estimated using the full covariance matrix.  The cell esds are taken
 into account individually in the estimation of esds in distances, angles
 and torsion angles; correlations between esds in cell parameters are only
 used when they are defined by crystal symmetry.  An approximate (isotropic)
 treatment of cell esds is used for estimating esds involving l.s. planes.
;
loop_
    _geom_bond_atom_site_label_1
    _geom_bond_atom_site_label_2
    _geom_bond_site_symmetry_2
    _geom_bond_distance
    _geom_bond_publ_flag
    N1 C9A . 1.3310(16) ?
    N1 C2 . 1.4587(16) ?
    N1 H1 . 0.894(17) ?
    C2 C3 . 1.5123(18) ?
    C2 H2A . 0.9900 ?
    C2 H2B . 0.9900 ?
    C3 C4 . 1.5150(18) ?
    C3 H3A . 0.9900 ?
    C3 H3B . 0.9900 ?
    C4 N5 . 1.4865(15) ?
    C4 H4A . 0.9900 ?
    C4 H4B . 0.9900 ?
    N5 C9A . 1.3586(16) ?
    N5 C6 . 1.4120(16) ?
    C6 N6 . 1.2847(17) ?
    C6 C7 . 1.4555(17) ?
    N6 H6 . 0.944(18) ?
    C7 C8 . 1.3833(17) ?
    C7 C10 . 1.4252(17) ?
    C8 C9 . 1.4080(17) ?
    C8 C11 . 1.4859(16) ?
    C9 C18 . 1.4155(17) ?
    C9 C9A . 1.4259(16) ?
    C10 N10 . 1.1524(18) ?
    C11 C12 . 1.3974(17) ?
    C11 C16 . 1.4002(17) ?
    C12 C13 . 1.3936(17) ?
    C12 H12 . 0.9500 ?
    C13 C14 . 1.3929(19) ?
    C13 H13 . 0.9500 ?
    C14 C15 . 1.3947(18) ?
    C14 C17 . 1.5050(18) ?
    C15 C16 . 1.3855(17) ?
    C15 H15 . 0.9500 ?
    C16 H16 . 0.9500 ?
    C17 H17A . 0.9800 ?
    C17 H17B . 0.9800 ?
    C17 H17C . 0.9800 ?
    C18 N18 . 1.1567(17) ?
loop_
    _geom_angle_atom_site_label_1
    _geom_angle_atom_site_label_2
    _geom_angle_atom_site_label_3
    _geom_angle_site_symmetry_1
    _geom_angle_site_symmetry_3
    _geom_angle
    _geom_angle_publ_flag
    C9A N1 C2 . . 123.11(11) ?
    C9A N1 H1 . . 117.8(10) ?
    C2 N1 H1 . . 118.7(11) ?
    N1 C2 C3 . . 107.31(10) ?
    N1 C2 H2A . . 110.3 ?
    C3 C2 H2A . . 110.3 ?
    N1 C2 H2B . . 110.3 ?
    C3 C2 H2B . . 110.3 ?
    H2A C2 H2B . . 108.5 ?
    C2 C3 C4 . . 108.88(10) ?
    C2 C3 H3A . . 109.9 ?
    C4 C3 H3A . . 109.9 ?
    C2 C3 H3B . . 109.9 ?
    C4 C3 H3B . . 109.9 ?
    H3A C3 H3B . . 108.3 ?
    N5 C4 C3 . . 111.35(10) ?
    N5 C4 H4A . . 109.4 ?
    C3 C4 H4A . . 109.4 ?
    N5 C4 H4B . . 109.4 ?
    C3 C4 H4B . . 109.4 ?
    H4A C4 H4B . . 108.0 ?
    C9A N5 C6 . . 122.49(10) ?
    C9A N5 C4 . . 121.90(10) ?
    C6 N5 C4 . . 115.55(10) ?
    N6 C6 N5 . . 116.82(11) ?
    N6 C6 C7 . . 127.35(12) ?
    N5 C6 C7 . . 115.81(11) ?
    C6 N6 H6 . . 109.5(11) ?
    C8 C7 C10 . . 122.59(11) ?
    C8 C7 C6 . . 122.82(11) ?
    C10 C7 C6 . . 114.58(11) ?
    C7 C8 C9 . . 118.05(11) ?
    C7 C8 C11 . . 121.18(11) ?
    C9 C8 C11 . . 120.77(11) ?
    C8 C9 C18 . . 123.04(11) ?
    C8 C9 C9A . . 120.44(11) ?
    C18 C9 C9A . . 116.40(11) ?
    N1 C9A N5 . . 119.41(11) ?
    N1 C9A C9 . . 120.53(11) ?
    N5 C9A C9 . . 120.06(11) ?
    N10 C10 C7 . . 174.99(14) ?
    C12 C11 C16 . . 118.66(11) ?
    C12 C11 C8 . . 122.20(11) ?
    C16 C11 C8 . . 119.13(11) ?
    C13 C12 C11 . . 120.05(12) ?
    C13 C12 H12 . . 120.0 ?
    C11 C12 H12 . . 120.0 ?
    C14 C13 C12 . . 121.50(12) ?
    C14 C13 H13 . . 119.2 ?
    C12 C13 H13 . . 119.2 ?
    C13 C14 C15 . . 117.94(11) ?
    C13 C14 C17 . . 122.48(12) ?
    C15 C14 C17 . . 119.56(12) ?
    C16 C15 C14 . . 121.27(12) ?
    C16 C15 H15 . . 119.4 ?
    C14 C15 H15 . . 119.4 ?
    C15 C16 C11 . . 120.55(12) ?
    C15 C16 H16 . . 119.7 ?
    C11 C16 H16 . . 119.7 ?
    C14 C17 H17A . . 109.5 ?
    C14 C17 H17B . . 109.5 ?
    H17A C17 H17B . . 109.5 ?
    C14 C17 H17C . . 109.5 ?
    H17A C17 H17C . . 109.5 ?
    H17B C17 H17C . . 109.5 ?
    N18 C18 C9 . . 175.26(13) ?
loop_
    _geom_torsion_atom_site_label_1
    _geom_torsion_atom_site_label_2
    _geom_torsion_atom_site_label_3
    _geom_torsion_atom_site_label_4
    _geom_torsion_site_symmetry_1
    _geom_torsion_site_symmetry_2
    _geom_torsion_site_symmetry_3
    _geom_torsion_site_symmetry_4
    _geom_torsion
    _geom_torsion_publ_flag
    C9A N1 C2 C3 . . . . 38.85(16) ?
    N1 C2 C3 C4 . . . . -59.02(13) ?
    C2 C3 C4 N5 . . . . 48.56(14) ?
    C3 C4 N5 C9A . . . . -14.66(16) ?
    C3 C4 N5 C6 . . . . 162.65(11) ?
    C9A N5 C6 N6 . . . . -176.32(12) ?
    C4 N5 C6 N6 . . . . 6.39(17) ?
    C9A N5 C6 C7 . . . . 2.43(17) ?
    C4 N5 C6 C7 . . . . -174.86(11) ?
    N6 C6 C7 C8 . . . . -179.04(13) ?
    N5 C6 C7 C8 . . . . 2.36(18) ?
    N6 C6 C7 C10 . . . . 2.2(2) ?
    N5 C6 C7 C10 . . . . -176.36(11) ?
    C10 C7 C8 C9 . . . . 175.72(12) ?
    C6 C7 C8 C9 . . . . -2.91(18) ?
    C10 C7 C8 C11 . . . . -4.73(19) ?
    C6 C7 C8 C11 . . . . 176.65(11) ?
    C7 C8 C9 C18 . . . . 174.72(11) ?
    C11 C8 C9 C18 . . . . -4.83(18) ?
    C7 C8 C9 C9A . . . . -1.12(18) ?
    C11 C8 C9 C9A . . . . 179.33(11) ?
    C2 N1 C9A N5 . . . . -4.15(18) ?
    C2 N1 C9A C9 . . . . 175.97(11) ?
    C6 N5 C9A N1 . . . . 173.71(11) ?
    C4 N5 C9A N1 . . . . -9.17(18) ?
    C6 N5 C9A C9 . . . . -6.41(18) ?
    C4 N5 C9A C9 . . . . 170.71(11) ?
    C8 C9 C9A N1 . . . . -174.37(11) ?
    C18 C9 C9A N1 . . . . 9.52(17) ?
    C8 C9 C9A N5 . . . . 5.75(18) ?
    C18 C9 C9A N5 . . . . -170.36(11) ?
    C7 C8 C11 C12 . . . . 132.01(13) ?
    C9 C8 C11 C12 . . . . -48.44(17) ?
    C7 C8 C11 C16 . . . . -48.17(17) ?
    C9 C8 C11 C16 . . . . 131.37(13) ?
    C16 C11 C12 C13 . . . . -0.95(18) ?
    C8 C11 C12 C13 . . . . 178.86(12) ?
    C11 C12 C13 C14 . . . . -0.42(19) ?
    C12 C13 C14 C15 . . . . 1.33(19) ?
    C12 C13 C14 C17 . . . . -177.21(13) ?
    C13 C14 C15 C16 . . . . -0.88(19) ?
    C17 C14 C15 C16 . . . . 177.71(12) ?
    C14 C15 C16 C11 . . . . -0.48(19) ?
    C12 C11 C16 C15 . . . . 1.40(18) ?
    C8 C11 C16 C15 . . . . -178.42(12) ?
loop_
    _geom_hbond_atom_site_label_D
    _geom_hbond_atom_site_label_H
    _geom_hbond_atom_site_label_A
    _geom_hbond_site_symmetry_A
    _geom_hbond_distance_DH
    _geom_hbond_distance_HA
    _geom_hbond_distance_DA
    _geom_hbond_angle_DHA
    _geom_hbond_publ_flag
    N1 H1 N18 3_876 0.892(18) 2.229(18) 3.0308(16) 149.3(14) yes
    C2 H2B N10 4_675 0.99 2.60 3.1574(18) 116 yes
    C16 H16 N18 1_455 0.95 2.51 3.3592(17) 149 yes
    C3 H3B Cg3 3_776 0.99 2.77 3.5553(15) 136 yes
    C4 H4B Cg3 4_564 0.99 2.88 3.6750(14) 138 yes
    C17 H17C Cg2 2_756 0.98 2.88 3.6306(16) 134 yes
_shelx_space_group_comment
;
The symmetry employed for this shelxl refinement is uniquely defined
by the following loop, which should always be used as a source of
symmetry information in preference to the above space-group names.
They are only intended as comments.
;
_shelx_estimated_absorpt_T_min     0.988
_shelx_estimated_absorpt_T_max     0.999
_shelx_hkl_file
;
   0   0   1   -2.66    1.97
   0   0   1   -4.43    2.04
   0   0  -1   -0.27    2.01
   0   0  -1   -1.18    2.13
   0   0   2  988.70   27.62
   0   0   2  959.90   26.76
   0   0  -2  986.70   27.59
   0   0  -2  946.50   26.38
   0   0   3   -3.54    5.76
   0   0   3    2.88    5.84
   0   0  -3    4.97    6.30
   0   0  -3    1.37    5.99
   0   0   4   47.28    7.17
   0   0   4   43.44    7.07
   0   0  -4   49.81    7.68
   0   0  -4   41.63    7.12
   0   0   5   -0.59    6.62
   0   0   5    5.62    6.84
   0   0  -5  -13.90    7.96
   0   0  -5   -0.59    6.47
   0   0   6  211.30   10.51
   0   0   6  194.90    9.82
   0   0  -6  217.40   10.11
   0   0   7    5.88    6.17
   0   0   7   -3.78    6.07
   0   0  -7   -8.92    6.84
   0   0   8  663.20   20.81
   0   0   8  665.80   21.41
   0   0  -8  632.90   20.17
   0   0   9    4.52    6.85
   0   0   9   -0.69    6.12
   0   0  -9    7.94    6.42
   0   0  10   63.72    7.35
   0   0  10   57.75    7.00
   0   0 -10   49.38    7.10
   0   0  11    8.18    6.57
   0   0  11    4.28    7.13
   0   0 -11    0.13    6.30
   0   0  12  203.90   10.62
   0   0  12  204.70   10.32
   0   0 -12  216.70   10.65
   0   0  13    3.88    6.64
   0   0  13   13.55    6.68
   0   0 -13    0.64    6.55
   0   0  14  320.10   13.28
   0   0  14  347.30   13.95
   0   0 -14  334.50   13.38
   0   0  15   -3.29    7.07
   0   0  15    6.95    7.70
   0   0 -15   -1.73    5.94
   0   0  16  474.90   17.36
   0   0  16  444.70   16.55
   0   0 -16  440.20   16.44
   0   0  17    7.03    6.94
   0   0  17   10.46    7.13
   0   0 -17    0.47    6.91
   0   0  18   70.53    8.46
   0   0  18   81.36    7.81
   0   0 -18   69.50    7.68
   0   0  19   13.34    6.89
   0   0  19   -0.99    6.95
   0   0 -19   -3.24    6.08
   0   0  20   32.31    7.82
   0   0  20   57.06    7.27
   0   0 -20   40.50    7.18
   0   0  21   -2.00    6.78
   0   0  21    2.74    6.19
   0   0 -21    1.20    7.28
   0   0  22  334.00   12.38
   0   0  22  361.20   13.71
   0   0 -22  367.80   12.96
   0   1 -22   26.44    6.36
   0  -1  22   23.53    6.65
   0  -1  22   34.87    6.89
   0   1 -21  111.70    8.62
   0  -1  21   86.99    8.10
   0  -1  21   94.24    7.71
   0   1 -20   52.80    7.17
   0  -1  20   49.99    7.51
   0  -1  20   64.47    7.05
   0   1 -19   60.91    7.47
   0  -1  19   49.91    7.65
   0  -1  19   45.66    7.06
   0   1 -18  173.70    9.86
   0  -1  18  157.30    9.73
   0  -1  18  171.30    9.89
   0   1 -17    6.47    6.94
   0  -1  17    3.30    6.94
   0  -1  17    8.87    7.30
   0   1 -16   60.71    7.77
   0  -1  16   67.71    8.07
   0  -1  16   51.82    8.31
   0   1 -15   94.98    8.30
   0  -1  15   84.15    8.57
   0  -1  15   84.12    9.09
   0   1 -14    2.85    6.04
   0  -1  14    0.45    6.51
   0  -1  14   -5.38    6.68
   0   1 -13  144.10    9.45
   0   1 -12    3.08    6.37
   0  -1  12   10.80    6.93
   0  -1  12    0.61    6.63
   0   1 -11   21.48    6.31
   0  -1  11   23.51    6.54
   0  -1  11   24.54    7.10
   0   1 -10  158.20    8.86
   0  -1  10  134.00    8.86
   0  -1  10  144.50    8.65
   0   1  -9  198.40    9.96
   0  -1   9  184.10    9.99
   0  -1   9  189.00    9.54
   0   1  -8 1138.00   33.55
   0  -1   8 1142.00   33.62
   0  -1   8 1131.00   33.02
   0   1  -7 3151.00   86.43
   0  -1   7 2933.00   80.53
   0  -1   7 3058.00   83.90
   0   1  -6  207.30    9.61
   0  -1   6  194.00    9.68
   0  -1   6  188.70    9.78
   0   1  -5 1168.00   34.06
   0  -1   5 1190.00   34.62
   0  -1   5 1235.00   35.65
   0   1  -4  352.80   13.33
   0  -1   4  339.90   12.93
   0   1  -3  581.70   18.28
   0  -1   3  563.60   17.70
   0   1  -2   92.13    5.70
   0  -1   2   92.21    5.95
   0   1   0    1.44    2.47
   0  -1   0   -3.21    2.21
   0   1   2   88.49    5.84
   0   1   2   97.50    6.11
   0  -1  -2  100.90    6.46
   0  -1  -2  100.40    5.99
   0   1   3  564.40   17.99
   0   1   3  562.50   17.71
   0  -1  -3  603.40   19.20
   0  -1  -3  605.50   18.70
   0   1   4  352.60   13.41
   0   1   4  352.10   13.49
   0  -1  -4  342.10   13.09
   0  -1  -4  362.00   14.01
   0   1   5 1199.00   34.92
   0   1   5 1162.00   34.02
   0  -1  -5 1212.00   35.60
   0  -1  -5 1113.00   32.45
   0   1   6  209.50   10.34
   0   1   6  217.10   10.58
   0  -1  -6  214.10   10.14
   0  -1  -6  209.00   10.68
   0   1   7 3156.00   86.45
   0   1   7 3103.00   85.11
   0  -1  -7 3078.00   84.53
   0  -1  -7 2952.00   81.08
   0   1   8 1126.00   32.92
   0   1   8 1143.00   33.72
   0  -1  -8 1170.00   34.06
   0  -1  -8 1160.00   33.84
   0   1   9  195.20   10.19
   0   1   9  195.60    9.99
   0  -1  -9  209.00   10.67
   0  -1  -9  202.80    9.92
   0   1  10  143.80    8.79
   0   1  10  137.70    9.04
   0  -1 -10  155.60    9.11
   0   1  11   10.59    6.74
   0   1  11   16.91    6.86
   0  -1 -11   32.43    7.22
   0   1  12  -10.01    6.72
   0   1  12   -1.86    6.59
   0  -1 -12   -7.52    6.60
   0   1  13  113.50    9.38
   0   1  13  124.00    9.12
   0  -1 -13  129.20    9.09
   0   1  14   -6.37    7.82
   0   1  14    1.70    6.45
   0  -1 -14    2.49    5.97
   0   1  15   78.34    8.25
   0   1  15   95.43    9.06
   0  -1 -15  109.30    8.14
   0   1  16   48.93    7.72
   0   1  16   62.94    8.17
   0  -1 -16   58.64    7.33
   0   1  17   12.22    7.13
   0   1  17   13.48    7.08
   0  -1 -17   11.04    6.38
   0   1  18  183.50   10.66
   0   1  18  173.20   10.25
   0  -1 -18  160.10    9.20
   0   1  19   50.80    6.93
   0   1  19   41.92    7.52
   0  -1 -19   42.16    6.42
   0   1  20   58.66    7.34
   0   1  20   53.07    7.60
   0  -1 -20   47.14    7.66
   0   1  21  115.90    8.12
   0   1  21  105.40    8.74
   0   1  22   15.13    6.56
   0   1  22   22.58    7.02
   0   2 -22   -4.86    6.15
   0  -2  22    1.50    6.01
   0  -2  22   10.63    6.54
   0   2 -21   43.80    7.10
   0  -2  21   24.93    6.50
   0  -2  21   31.94    7.68
   0   2 -20   15.25    6.42
   0  -2  20   22.47    7.01
   0  -2  20   20.79    6.44
   0   2 -19   -7.12    6.11
   0  -2  19   -2.87    6.56
   0  -2  19   -1.99    6.67
   0   2 -18   81.99    7.29
   0   2 -17   63.53    7.65
   0  -2  17   68.72    8.04
   0  -2  17   73.50    8.04
   0   2 -16   38.47    6.39
   0  -2  16   31.45    7.60
   0  -2  16   28.32    7.40
   0   2 -15  164.70    8.89
   0  -2  15  177.00   10.06
   0  -2  15  144.70    9.78
   0   2 -14  446.50   16.11
   0  -2  14  460.60   16.67
   0  -2  14  430.80   16.03
   0   2 -13   -0.39    7.56
   0  -2  13    0.45    6.43
   0  -2  13   14.18    6.38
   0   2 -12  455.80   16.66
   0  -2  12  430.00   15.72
   0  -2  12  439.40   16.33
   0   2 -11  218.30   11.00
   0  -2  11  190.70    9.75
   0  -2  11  209.30   10.77
   0   2 -10  390.60   14.58
   0  -2  10  381.30   14.30
   0  -2  10  386.90   14.44
   0   2  -9   -1.14    5.81
   0  -2   9    8.26    5.95
   0  -2   9    1.02    5.96
   0   2  -8 2802.00   77.14
   0  -2   8 2715.00   74.66
   0  -2   8 2716.00   75.08
   0   2  -7 3037.00   83.53
   0  -2   7 2905.00   79.80
   0  -2   7 2943.00   80.82
   0   2  -6 6156.00  165.90
   0  -2   6 6183.00  166.70
   0   2  -5  141.50    8.30
   0  -2   5  147.90    8.64
   0   2  -4    1.76    7.11
   0  -2   4    0.32    6.21
   0   2  -3 1849.00   51.44
   0  -2   3 1832.00   50.80
   0   2  -1  571.10   17.19
   0  -2   1  560.10   16.65
   0   2   0  599.30   17.70
   0  -2   0  595.20   17.51
   0   2   1  576.10   17.53
   0  -2  -1  591.10   17.69
   0   2   3 1803.00   50.39
   0   2   3 1787.00   49.86
   0  -2  -3 1875.00   52.12
   0   2   4    8.99    6.72
   0   2   4   -1.08    7.24
   0  -2  -4    1.89    7.32
   0  -2  -4   -1.63    6.40
   0   2   5  164.10    9.61
   0   2   5  168.10    9.47
   0  -2  -5  157.90    9.04
   0  -2  -5  163.30    9.66
   0   2   6 6142.00  165.60
   0   2   6 5967.00  161.00
   0  -2  -6 6042.00  162.90
   0  -2  -6 6248.00  168.70
   0   2   7 3197.00   87.60
   0   2   7 3022.00   83.04
   0  -2  -7 2985.00   81.80
   0  -2  -7 2918.00   80.49
   0   2   8 2611.00   72.42
   0   2   8 2709.00   74.82
   0  -2  -8 2542.00   70.32
   0  -2  -8 2646.00   73.04
   0   2   9    4.78    6.45
   0   2   9   -2.36    6.33
   0  -2  -9    6.13    5.93
   0  -2  -9  -11.57    6.34
   0   2  10  372.30   14.00
   0   2  10  329.20   13.17
   0  -2 -10  371.00   14.31
   0  -2 -10  379.20   14.15
   0   2  11  207.30   10.41
   0   2  11  186.30   10.43
   0  -2 -11  177.30    9.75
   0  -2 -11  183.80   10.40
   0   2  12  380.60   14.67
   0   2  12  410.30   15.60
   0  -2 -12  462.10   17.06
   0  -2 -12  408.10   14.98
   0   2  13    5.98    6.83
   0   2  13    3.23    7.82
   0  -2 -13   -4.83    7.62
   0   2  14  429.20   16.00
   0   2  14  399.60   15.71
   0  -2 -14  441.30   16.22
   0   2  15  140.40    9.85
   0   2  15  148.00    9.79
   0  -2 -15  117.10    8.79
   0   2  16   43.84    7.93
   0   2  16   17.96    7.14
   0  -2 -16   43.62    7.13
   0   2  17   60.76    7.85
   0   2  17   46.61    8.41
   0  -2 -17   70.45    7.27
   0   2  18   66.81    8.35
   0   2  18   70.32    8.23
   0  -2 -18   75.71    7.39
   0   2  19    0.58    6.41
   0   2  19    3.48    6.95
   0   2  20    5.50    7.03
   0   2  20   10.20    6.57
   0   2  21   16.99    7.27
   0   2  21   21.83    6.56
   0   2  22    9.22    6.04
   0   2  22    0.22    6.86
   0   3 -22   34.82    6.60
   0  -3  22   33.10    6.39
   0  -3  22   55.97    7.31
   0   3 -21    9.07    6.03
   0  -3  21   16.77    6.99
   0  -3  21    6.99    5.87
   0   3 -20   -0.84    6.57
   0  -3  20  -10.54    6.75
   0  -3  20    2.04    5.82
   0   3 -19   21.13    6.69
   0  -3  19   19.60    6.70
   0  -3  19   18.85    6.18
   0   3 -18   80.55    7.28
   0  -3  18   75.68    7.65
   0  -3  18   90.59    8.05
   0   3 -17    0.36    5.63
   0  -3  17    4.04    5.95
   0  -3  17    2.80    6.48
   0   3 -16    0.93    5.53
   0  -3  16   -0.02    6.75
   0  -3  16    6.38    6.06
   0   3 -15   40.60    6.37
   0  -3  15   47.53    6.75
   0  -3  15   49.41    8.04
   0   3 -14  409.80   15.15
   0  -3  14  397.50   14.99
   0  -3  14  414.40   15.11
   0   3 -13  525.80   18.59
   0  -3  13  465.30   16.84
   0  -3  13  504.80   18.01
   0   3 -12  213.70   11.00
   0  -3  12  192.40    9.93
   0  -3  12  186.30   10.20
   0   3 -11   42.20    7.21
   0  -3  11   30.03    6.45
   0  -3  11   37.40    7.04
   0   3 -10  236.70   10.99
   0  -3  10  226.50   10.45
   0  -3  10  209.90   10.73
   0   3  -9  975.80   29.44
   0  -3   9  968.40   29.17
   0  -3   9  950.10   28.42
   0   3  -8   66.34    6.98
   0  -3   8   66.87    6.84
   0   3  -7 2079.00   58.00
   0  -3   7 2054.00   57.29
   0   3  -6   39.12    6.60
   0  -3   6   43.82    7.04
   0   3  -5 1068.00   31.24
   0  -3   5 1038.00   30.61
   0   3  -4  117.90    8.03
   0  -3   4  105.00    7.53
   0   3  -3 5618.00  151.40
   0  -3   3 5788.00  155.90
   0   3  -2 5537.00  149.00
   0   3   0   -0.80    6.17
   0  -3   0   -0.75    6.77
   0   3   2 5768.00  155.50
   0   3   3 5997.00  161.80
   0   3   4  101.60    8.34
   0   3   4  108.70    8.74
   0  -3  -4  121.40    8.84
   0   3   5 1010.00   30.13
   0   3   5 1020.00   30.21
   0  -3  -5 1010.00   29.93
   0   3   6   41.39    7.80
   0   3   6   38.94    6.97
   0  -3  -6   28.32    6.54
   0   3   7 2172.00   60.79
   0   3   7 2141.00   59.77
   0  -3  -7 2131.00   59.54
   0   3   8   66.67    7.21
   0   3   8   59.32    7.64
   0  -3  -8   70.29    7.43
   0  -3  -8   60.84    7.52
   0   3   9  923.30   28.10
   0   3   9  877.60   27.14
   0  -3  -9  873.70   26.63
   0  -3  -9  924.40   27.86
   0   3  10  210.60   10.82
   0   3  10  203.20   10.34
   0  -3 -10  224.40   10.77
   0  -3 -10  211.50   10.35
   0   3  11   21.09    6.82
   0   3  11   19.18    7.76
   0  -3 -11   29.42    6.82
   0  -3 -11   39.48    7.11
   0   3  12  177.50   10.42
   0   3  12  163.70    9.99
   0  -3 -12  171.10    9.71
   0  -3 -12  166.10   10.39
   0   3  13  451.20   16.92
   0   3  13  513.50   17.81
   0  -3 -13  494.30   17.98
   0  -3 -13  519.10   18.05
   0   3  14  401.40   15.66
   0   3  14  388.20   14.86
   0  -3 -14  399.20   15.38
   0  -3 -14  443.30   16.28
   0   3  15   38.44    7.94
   0   3  15   50.26    8.25
   0   3  16   -3.83    7.28
   0   3  16   -1.84    7.67
   0   3  18   98.04    8.88
   0   3  18   89.71    8.96
   0   3  19   18.36    7.29
   0   3  19   21.41    7.29
   0   3  20   -5.68    7.01
   0   3  20    2.13    7.00
   0   3  21   -0.97    6.51
   0   3  21    4.56    6.82
   0   4 -21   80.03    6.97
   0  -4  21   69.48    8.27
   0  -4  21   68.34    6.78
   0   4 -20   -4.82    6.41
   0  -4  20   -0.75    5.83
   0  -4  20    3.20    6.80
   0   4 -19    9.45    6.34
   0  -4  19    9.39    5.99
   0  -4  19   11.32    6.91
   0   4 -18  154.10    9.22
   0  -4  18  150.40    8.78
   0  -4  18  142.30    9.06
   0   4 -17  181.80    9.90
   0  -4  17  153.60    8.74
   0  -4  17  179.80   10.03
   0   4 -16  326.70   12.85
   0  -4  16  314.80   12.56
   0  -4  16  313.00   13.14
   0   4 -15   91.17    7.35
   0  -4  15  108.40    8.67
   0  -4  15  114.90    8.20
   0   4 -14   54.51    7.03
   0  -4  14   54.45    7.19
   0  -4  14   52.87    6.71
   0   4 -13    9.56    6.06
   0  -4  13    6.55    6.35
   0  -4  13    8.33    6.18
   0   4 -12   18.31    6.47
   0  -4  12   17.68    6.88
   0  -4  12   25.89    6.57
   0   4 -11   22.48    6.52
   0  -4  11   17.30    6.09
   0  -4  11   25.91    7.67
   0   4 -10  223.40   10.82
   0  -4  10  243.40   10.70
   0  -4  10  232.40   10.99
   0   4  -9  353.60   13.86
   0  -4   9  337.70   13.16
   0   4  -8   10.01    6.18
   0  -4   8    9.95    6.02
   0   4  -7  238.00   10.08
   0  -4   7  264.50   11.14
   0   4  -6 2420.00   66.90
   0  -4   6 2350.00   65.02
   0   4  -5 1294.00   37.14
   0  -4   5 1334.00   38.25
   0   4  -4   -1.39    5.87
   0  -4   4   -9.96    6.04
   0   4  -3 1714.00   48.11
   0  -4   3 1785.00   50.01
   0   4  -2 3388.00   92.41
   0  -4   2 3338.00   90.90
   0   4  -1 1576.00   44.58
   0  -4   1 1517.00   42.72
   0   4   1 1710.00   48.34
   0  -4  -1 1664.00   46.90
   0   4   2 3463.00   94.45
   0  -4  -2 3312.00   90.48
   0   4   3 1809.00   50.80
   0  -4  -3 1753.00   49.37
   0   4   4    1.75    6.90
   0  -4  -4   -0.57    7.15
   0   4   5 1279.00   37.30
   0   4   5 1330.00   38.76
   0  -4  -5 1262.00   36.39
   0   4   6 2535.00   70.18
   0   4   6 2339.00   65.04
   0  -4  -6 2353.00   65.21
   0   4   7  253.20   11.69
   0   4   7  235.60   11.07
   0  -4  -7  237.90   10.89
   0   4   8   11.88    7.93
   0   4   8    4.27    6.51
   0  -4  -8    1.14    6.29
   0   4   9  306.50   13.20
   0   4   9  320.20   13.20
   0  -4  -9  314.70   12.78
   0  -4 -10  232.20   10.60
   0   4  11   26.01    6.96
   0   4  11   17.97    7.30
   0  -4 -11   22.23    6.70
   0   4  12   29.40    7.68
   0   4  12   18.17    7.57
   0  -4 -12   24.23    7.58
   0   4  13   17.23    7.31
   0   4  13   18.65    7.83
   0  -4 -13    5.35    6.67
   0   4  14   62.89    8.28
   0   4  14   45.87    8.55
   0  -4 -14   47.83    7.57
   0   4  15  109.30    9.09
   0   4  15  110.90    9.02
   0  -4 -15  125.00    9.00
   0   4  16  328.90   13.90
   0   4  16  327.80   14.24
   0   4  17  173.60   10.46
   0   4  17  158.10   10.54
   0   4  18  184.10   10.31
   0   4  18  165.10   10.20
   0   4  19    7.73    8.14
   0   4  19    2.52    7.42
   0   4  20    1.91    6.60
   0   4  20   -4.35    7.71
   0   4  21   57.16    7.42
   0   4  21   78.70    7.63
   0   5 -21    2.86    5.81
   0  -5  21   -3.93    6.09
   0  -5  21    5.27    5.75
   0   5 -20   49.45    6.73
   0  -5  20   46.69    6.35
   0  -5  20   32.41    6.61
   0   5 -19  234.00   10.81
   0  -5  19  220.70   10.41
   0  -5  19  223.20   10.98
   0   5 -18   -5.14    6.15
   0  -5  18    4.11    5.66
   0  -5  18    5.09    6.31
   0   5 -17  308.80   12.72
   0  -5  17  316.90   13.32
   0  -5  17  285.20   11.88
   0   5 -16  801.10   25.52
   0  -5  16  842.10   26.38
   0  -5  16  883.30   26.97
   0   5 -15  570.50   19.32
   0  -5  15  568.30   19.35
   0  -5  15  597.80   19.71
   0   5 -14    4.53    5.73
   0  -5  14   15.48    6.43
   0  -5  14    2.32    5.83
   0   5 -13   74.70    6.67
   0  -5  13   68.90    7.09
   0  -5  13   73.62    7.34
   0   5 -12   85.16    7.45
   0  -5  12  106.30    8.83
   0  -5  12   95.62    7.87
   0   5 -11   14.99    6.15
   0  -5  11   21.02    7.56
   0   5 -10   62.94    6.95
   0  -5  10   52.63    7.77
   0   5  -9  201.40   10.08
   0  -5   9  181.50    9.47
   0   5  -8  125.00    9.07
   0  -5   8  116.30    8.25
   0   5  -7  168.40    9.17
   0  -5   7  183.10    9.61
   0   5  -6 5284.00  142.90
   0  -5   6 5277.00  142.60
   0   5  -5  346.40   12.96
   0  -5   5  353.40   13.29
   0   5  -4 1144.00   33.12
   0  -5   4 1165.00   33.73
   0   5  -3   14.75    6.47
   0  -5   3   21.72    6.45
   0   5  -2  966.80   28.52
   0  -5   2  961.70   28.38
   0   5  -1  714.90   22.27
   0  -5   1  738.20   22.86
   0   5   0   -5.09    6.16
   0  -5   0   -1.87    6.59
   0   5   1  758.00   23.39
   0  -5  -1  758.20   23.40
   0   5   2  971.40   28.67
   0  -5  -2  984.70   29.25
   0   5   3   22.78    6.94
   0  -5  -3   15.54    6.58
   0   5   4 1163.00   33.98
   0  -5  -4 1246.00   36.06
   0   5   5  365.60   13.99
   0   5   5  338.40   13.11
   0  -5  -5  344.10   13.14
   0   5   6 5361.00  144.90
   0   5   6 5223.00  141.60
   0  -5  -6 4934.00  133.80
   0   5   7  179.20   10.02
   0   5   7  165.40    9.37
   0  -5  -7  185.20    9.58
   0   5   8   96.99    7.92
   0   5   8  117.80    8.70
   0  -5  -8  126.50    8.73
   0   5   9  182.10   10.08
   0   5   9  178.40    9.96
   0  -5  -9  193.20   10.07
   0   5  10   39.18    7.42
   0   5  10   48.11    7.34
   0  -5 -10   38.78    7.12
   0   5  11   23.55    7.65
   0   5  11    8.28    7.16
   0  -5 -11   16.21    6.79
   0   5  12   75.18    8.96
   0   5  12   57.34    8.19
   0  -5 -12   94.61    8.48
   0   5  13   78.89    8.55
   0   5  13   91.70    9.17
   0  -5 -13   62.79    7.95
   0   5  14   -0.86    6.85
   0   5  14   10.02    7.22
   0  -5 -14   -4.67    6.94
   0  -5 -15  606.10   20.41
   0   5  16  884.90   27.84
   0   5  16  858.30   27.09
   0  -5 -16  869.90   26.95
   0   5  17  291.60   12.99
   0   5  17  318.40   14.03
   0   5  18    8.97    7.17
   0   5  18   -0.71    7.24
   0   5  20   39.52    7.23
   0   5  20   33.80    7.85
   0   5  21   -1.59    6.81
   0   5  21   10.16    6.26
   0   6 -21  231.30    9.70
   0  -6  21  213.90    9.85
   0  -6  21  218.00    9.60
   0   6 -20   -4.34    5.66
   0  -6  20    1.05    5.42
   0  -6  20   -0.18    5.96
   0   6 -19  121.90    8.23
   0  -6  19  119.70    8.58
   0  -6  19  120.10    7.97
   0   6 -18   30.50    6.49
   0  -6  18   23.83    6.69
   0  -6  18   26.36    6.22
   0   6 -17    4.85    6.21
   0  -6  17   10.36    6.26
   0  -6  17    2.21    5.87
   0   6 -16  123.30    8.72
   0  -6  16  131.20    8.30
   0  -6  16  116.50    8.61
   0   6 -15   55.24    7.38
   0  -6  15   70.28    7.69
   0  -6  15   73.07    7.27
   0   6 -14   19.87    6.59
   0  -6  14    9.23    6.03
   0  -6  14    7.48    5.99
   0   6 -13  148.90    8.38
   0  -6  13  158.60    8.95
   0  -6  13  147.70    9.36
   0   6 -12  493.10   16.87
   0  -6  12  462.70   16.49
   0   6 -11   74.80    7.03
   0  -6  11   68.72    8.10
   0   6 -10   -2.87    6.57
   0  -6  10    7.82    6.17
   0   6  -9  184.70    9.04
   0  -6   9  175.60    9.48
   0   6  -8    3.96    6.06
   0  -6   8   12.47    6.56
   0   6  -7  183.70    9.66
   0  -6   7  185.20    9.99
   0   6  -6  221.10    9.89
   0  -6   6  213.60    9.80
   0   6  -5 1276.00   36.72
   0  -6   5 1266.00   36.55
   0   6  -4  376.20   13.38
   0  -6   4  421.90   14.53
   0   6  -3  605.60   19.33
   0  -6   3  641.00   20.07
   0   6  -2   73.95    6.89
   0  -6   2   64.45    6.66
   0   6  -1   93.30    7.74
   0  -6   1   95.36    7.54
   0   6   0   15.87    6.10
   0  -6   0    5.03    6.38
   0   6   1   91.97    7.97
   0  -6  -1   90.38    7.32
   0   6   2   72.70    7.86
   0  -6  -2   59.30    7.23
   0   6   3  642.90   21.01
   0  -6  -3  650.50   20.80
   0   6   4  447.70   16.23
   0  -6  -4  417.60   15.42
   0   6   5 1347.00   39.05
   0  -6  -5 1248.00   36.42
   0   6   6  203.50   10.39
   0   6   6  211.40   10.95
   0  -6  -6  220.00   10.36
   0   6   7  164.40    9.60
   0   6   7  165.10    9.89
   0  -6  -7  189.00    9.97
   0   6   8   14.55    6.64
   0   6   8    2.53    6.77
   0  -6  -8   -2.83    6.33
   0   6   9  152.40    9.19
   0   6   9  160.30    9.93
   0  -6  -9  161.10    9.49
   0  -6 -10    8.06    6.82
   0   6  11   53.58    7.44
   0   6  11   40.19    7.69
   0  -6 -11   62.79    7.71
   0   6  12  470.20   17.28
   0   6  12  471.70   17.62
   0  -6 -12  456.20   16.61
   0   6  13  148.00   10.67
   0   6  13  147.40    9.76
   0  -6 -13  152.20    9.82
   0   6  14   15.68    7.84
   0   6  14    6.39    7.63
   0  -6 -14    1.36    6.78
   0   6  15   46.20    8.45
   0   6  15   48.98    8.26
   0  -6 -15   44.45    6.96
   0   6  16  105.60    9.36
   0   6  16  115.90    8.79
   0  -6 -16  127.10    8.76
   0   6  17    3.80    7.59
   0   6  17    1.02    7.42
   0  -6 -17    3.65    6.71
   0   6  18   34.23    7.40
   0   6  18   34.69    7.48
   0   6  20   -1.12    7.07
   0   6  20   18.24    7.01
   0   6  21  234.60   11.08
   0   6  21  199.00    9.24
   0   7 -20    4.66    5.84
   0  -7  20   11.64    5.48
   0  -7  20   -2.04    5.73
   0   7 -19   -0.12    5.86
   0  -7  19    4.51    5.74
   0  -7  19   -4.31    6.47
   0   7 -18  271.70   11.81
   0  -7  18  247.20   11.15
   0  -7  18  257.00   11.16
   0   7 -17  555.00   18.70
   0  -7  17  523.70   17.59
   0  -7  17  538.10   18.35
   0   7 -16  137.00    8.60
   0  -7  16  129.10    8.06
   0  -7  16  139.90    8.60
   0   7 -15  347.20   13.57
   0  -7  15  317.40   12.99
   0  -7  15  334.30   13.37
   0   7 -14    5.36    6.40
   0  -7  14    2.99    6.57
   0  -7  14    1.96    5.80
   0   7 -13  477.70   17.31
   0  -7  13  544.20   18.63
   0   7 -12   11.53    6.10
   0  -7  12    8.17    6.66
   0   7 -11    5.94    5.88
   0  -7  11    3.98    5.78
   0   7 -10  133.10    8.35
   0  -7  10  155.00    9.32
   0   7  -9  518.80   17.65
   0  -7   9  516.50   17.83
   0   7  -8  441.00   15.24
   0  -7   8  456.10   16.12
   0   7  -7   76.46    7.09
   0  -7   7   83.77    7.97
   0   7  -6  406.50   15.16
   0  -7   6  426.00   15.46
   0   7  -5 1123.00   32.98
   0  -7   5 1118.00   32.94
   0   7  -4  294.60   12.09
   0  -7   4  283.00   11.48
   0   7  -3 3750.00  102.30
   0  -7   3 3938.00  107.20
   0   7  -2   66.07    7.33
   0  -7   2   73.80    7.30
   0   7  -1   16.63    5.87
   0  -7   1   26.17    6.23
   0   7   0   -1.61    6.39
   0  -7   0   -5.29    6.33
   0   7   1   28.74    6.74
   0  -7  -1   14.87    6.60
   0   7   2   56.26    7.09
   0  -7  -2   67.98    7.26
   0   7   3 3842.00  104.60
   0  -7  -3 3645.00   99.59
   0   7   4  271.90   11.82
   0  -7  -4  255.50   11.45
   0   7   5 1023.00   30.96
   0  -7  -5 1155.00   34.02
   0   7   6  386.20   14.48
   0   7   6  417.00   15.41
   0  -7  -6  388.40   14.43
   0   7   7   67.88    8.04
   0   7   7   81.39    8.24
   0  -7  -7   74.87    7.70
   0   7   8  415.80   15.78
   0   7   8  393.80   15.29
   0  -7  -8  433.50   16.12
   0   7   9  464.00   17.15
   0   7   9  432.70   16.16
   0  -7  -9  496.50   17.76
   0   7  10  149.50   10.24
   0   7  10  127.70    9.36
   0  -7 -10  150.80    9.82
   0   7  11    3.20    7.54
   0   7  11   19.69    7.59
   0  -7 -11   16.94    6.91
   0   7  12    9.40    7.03
   0   7  12   16.21    7.79
   0  -7 -12   13.85    7.23
   0   7  13  472.70   17.53
   0   7  13  517.80   18.29
   0  -7 -13  486.30   17.14
   0   7  14    3.40    7.68
   0   7  14   -2.65    7.65
   0  -7 -14   10.68    6.41
   0   7  15  313.10   13.96
   0   7  15  323.20   14.08
   0  -7 -15  355.00   13.89
   0   7  16  138.00    9.73
   0   7  16  122.00    9.54
   0  -7 -16  120.50    8.32
   0   7  17  524.50   18.39
   0   7  17  550.50   19.13
   0  -7 -17  495.70   17.37
   0   7  18  226.00   11.30
   0   7  18  249.10   11.84
   0  -7 -18  255.20   11.28
   0   7  19   10.74    7.18
   0   7  19    7.14    7.20
   0   7  20   -2.13    6.33
   0   7  20   -0.05    6.90
   0   8 -20  313.30   12.04
   0  -8  20  318.60   12.02
   0  -8  20  299.60   11.27
   0   8 -19   -0.11    6.36
   0  -8  19   -3.30    6.87
   0  -8  19    8.08    5.63
   0   8 -18   62.95    7.15
   0  -8  18   57.67    7.46
   0  -8  18   58.73    6.69
   0   8 -17  155.40    9.04
   0  -8  17  154.90    9.47
   0  -8  17  159.50    9.11
   0   8 -16  101.10    8.30
   0  -8  16  119.20    8.87
   0  -8  16  133.50    8.11
   0   8 -15  155.40    9.19
   0  -8  15  164.80    8.69
   0  -8  15  157.20    9.03
   0   8 -14   16.39    6.16
   0  -8  14    8.84    5.73
   0  -8  14   10.84    5.83
   0   8 -13   43.80    7.99
   0  -8  13   35.65    7.16
   0   8 -12  178.50   10.14
   0  -8  12  158.80    8.98
   0   8 -11   16.47    6.49
   0  -8  11   22.82    6.70
   0   8 -10   39.26    6.69
   0  -8  10   53.76    6.80
   0   8  -9    9.63    6.69
   0  -8   9    9.56    6.36
   0   8  -8  158.60    9.45
   0  -8   8  168.80    9.45
   0   8  -7  164.10    8.78
   0  -8   7  169.50    9.15
   0   8  -6   12.05    6.30
   0  -8   6   14.74    6.73
   0   8  -5  144.60    8.74
   0  -8   5  131.00    8.26
   0   8  -4  223.30   10.69
   0  -8   4  212.80   10.01
   0   8  -3  226.70   10.77
   0  -8   3  232.30   10.47
   0   8  -2   76.06    7.21
   0  -8   2   95.78    7.52
   0   8  -1  316.80   12.65
   0  -8   1  336.30   13.25
   0   8   0   42.63    6.63
   0  -8   0   61.97    7.74
   0   8   1  307.20   12.50
   0  -8  -1  295.00   12.22
   0   8   2   75.23    8.07
   0  -8  -2   66.72    7.28
   0   8   3  220.10   10.86
   0  -8  -3  235.00   10.98
   0   8   4  191.60    9.83
   0  -8  -4  220.70   10.83
   0   8   5  135.40    8.69
   0  -8  -5  141.60    9.16
   0   8   6   18.08    7.21
   0  -8  -6   17.42    6.97
   0   8   7  156.30    9.88
   0   8   7  162.40    9.77
   0  -8  -7  151.90    9.41
   0  -8  -8  167.50   10.03
   0   8   9    4.20    6.93
   0   8   9    3.01    7.44
   0  -8  -9   -3.81    6.94
   0   8  10   55.99    8.52
   0   8  10   42.50    8.41
   0  -8 -10   54.66    7.53
   0   8  11   18.07    8.84
   0   8  11   23.46    7.98
   0  -8 -11   15.83    7.36
   0   8  12  171.70   11.02
   0   8  12  154.80   10.38
   0  -8 -12  182.00   10.06
   0   8  13   40.28    7.80
   0   8  13   26.72    7.23
   0  -8 -13   25.37    7.09
   0   8  14   18.38    7.30
   0   8  14    5.09    7.86
   0  -8 -14   10.38    6.52
   0   8  15  141.80    9.21
   0   8  15  140.30   10.07
   0  -8 -15  144.00    8.89
   0   8  16   92.01    8.88
   0   8  16  119.90    9.20
   0  -8 -16   89.04    8.01
   0   8  17  112.00    9.15
   0   8  17  123.70    8.58
   0  -8 -17  132.50    8.49
   0   8  18   60.07    7.51
   0   8  18   65.92    7.62
   0  -8 -18   70.71    7.32
   0   8  19    0.74    6.72
   0   8  19    8.73    6.94
   0  -8 -19   -3.56    6.14
   0   8  20  314.90   11.73
   0   8  20  300.20   12.67
   0   9 -19   73.02    6.74
   0  -9  19   55.42    6.19
   0  -9  19   67.80    7.63
   0   9 -18   32.17    6.84
   0  -9  18   26.41    5.58
   0  -9  18   40.23    7.53
   0   9 -17   15.38    6.52
   0  -9  17    7.60    5.85
   0  -9  17    6.83    5.68
   0   9 -16   59.83    6.88
   0  -9  16   62.41    7.04
   0  -9  16   64.22    6.68
   0   9 -15   28.41    7.46
   0  -9  15   53.24    6.27
   0  -9  15   58.05    7.01
   0   9 -14    2.28    6.28
   0  -9  14    6.31    6.68
   0   9 -13   25.15    7.15
   0  -9  13   10.98    6.55
   0   9 -12    6.84    6.13
   0  -9  12   10.04    5.76
   0   9 -11  408.60   15.57
   0  -9  11  386.10   14.28
   0   9 -10  474.80   17.59
   0  -9  10  413.40   15.11
   0   9  -9  160.50    9.36
   0  -9   9  173.30    9.84
   0   9  -8  243.40   11.61
   0  -9   8  268.90   11.85
   0   9  -7    5.26    6.22
   0  -9   7   11.28    6.59
   0   9  -6   56.94    7.21
   0  -9   6   62.35    7.58
   0   9  -5   33.47    6.29
   0  -9   5   30.62    6.48
   0   9  -4 1868.00   52.53
   0  -9   4 1873.00   52.99
   0   9  -3   11.62    5.99
   0  -9   3   15.88    6.31
   0   9  -2   28.34    7.25
   0  -9   2   30.98    6.72
   0   9  -1  166.30    9.78
   0  -9   1  174.70    9.65
   0   9   0   -5.67    6.33
   0  -9   0   -0.12    6.36
   0   9   1  167.20    9.85
   0  -9  -1  178.60    9.75
   0   9   2   31.20    7.69
   0  -9  -2   27.01    6.14
   0   9   3    6.89    6.62
   0  -9  -3   11.52    6.79
   0   9   4 1894.00   53.87
   0  -9  -4 1875.00   53.36
   0   9   5   18.14    7.32
   0  -9  -5   40.65    7.43
   0   9   6   58.43    7.99
   0  -9  -6   75.53    7.82
   0   9   7   15.88    7.42
   0   9   7   12.05    7.26
   0  -9  -7   17.45    6.68
   0  -9  -8  225.10   11.44
   0   9   9  181.00   10.25
   0   9   9  166.10   10.85
   0  -9  -9  199.10   10.61
   0   9  10  411.20   16.18
   0   9  10  418.90   15.96
   0  -9 -10  404.90   15.66
   0   9  11  358.30   15.31
   0   9  11  396.70   16.28
   0  -9 -11  370.20   14.76
   0   9  12    3.18    7.78
   0   9  12    2.12    7.88
   0  -9 -12    5.33    7.12
   0   9  13    3.98    7.69
   0   9  13   28.97    7.80
   0  -9 -13   26.24    7.28
   0   9  14    2.75    6.75
   0   9  14    9.73    7.75
   0  -9 -14    1.48    6.51
   0   9  15   59.20    8.41
   0   9  15   51.60    7.99
   0  -9 -15   45.76    6.98
   0  -9 -16   47.52    7.29
   0   9  17   13.76    7.24
   0   9  17   -3.19    7.17
   0  -9 -17   14.92    6.59
   0   9  18   15.71    7.25
   0   9  18   25.32    7.00
   0  -9 -18   12.40    6.48
   0   9  19   50.19    7.14
   0   9  19   52.36    8.14
   0  -9 -19   58.17    6.95
   0  10 -19  400.20   14.23
   0 -10  19  365.10   13.12
   0 -10  19  385.30   13.44
   0  10 -18   47.63    6.31
   0 -10  18   46.12    6.23
   0 -10  18   44.67    6.73
   0  10 -17   -5.64    5.55
   0 -10  17    8.76    5.65
   0 -10  17   -9.12    5.99
   0  10 -16   12.02    6.64
   0 -10  16   19.76    6.32
   0 -10  16    4.22    6.56
   0  10 -15   -8.98    6.55
   0 -10  15    9.94    6.88
   0 -10  15    5.61    5.40
   0  10 -14   10.40    6.72
   0 -10  14    4.53    6.92
   0  10 -13    2.36    7.35
   0 -10  13   -7.84    6.53
   0  10 -12  103.30    8.00
   0 -10  12   93.69    7.71
   0  10 -11   -0.29    5.90
   0 -10  11    7.08    6.69
   0  10 -10  130.70    8.60
   0 -10  10  102.80    7.69
   0  10  -9  160.30   10.19
   0 -10   9  184.80    9.83
   0  10  -8  114.80    8.78
   0 -10   8  106.90    8.00
   0  10  -7   -0.82    6.74
   0 -10   7   -1.82    6.08
   0  10  -6  317.50   13.60
   0 -10   6  306.30   12.59
   0  10  -5   59.87    7.87
   0 -10   5   64.06    7.71
   0  10  -4  251.90   11.11
   0 -10   4  285.30   12.44
   0  10  -3    9.64    5.70
   0 -10   3   12.66    6.78
   0  10  -2  175.80    8.88
   0 -10   2  184.20    9.92
   0  10  -1   14.34    5.64
   0 -10   1  -13.80    6.90
   0  10   0  101.40    7.65
   0 -10   0  114.50    8.54
   0  10   1    0.24    6.14
   0 -10  -1    3.62    6.56
   0  10   2  158.10    9.56
   0 -10  -2  158.40    9.39
   0  10   3    7.61    7.39
   0 -10  -3    8.12    6.67
   0  10   4  252.50   12.32
   0 -10  -4  251.20   11.70
   0  10   5   72.32    8.44
   0 -10  -5   54.29    7.47
   0  10   6  287.60   13.41
   0 -10  -6  304.80   12.99
   0  10   7   23.47    7.12
   0  10   7    0.60    7.78
   0 -10  -7   -2.33    6.78
   0  10   8  102.60    9.68
   0  10   8   88.43    8.68
   0 -10  -8  105.40    8.57
   0  10   9  154.70    9.82
   0  10   9  160.80   10.89
   0 -10  -9  174.20   10.37
   0  10  10  116.10    9.67
   0  10  10  138.60    8.86
   0 -10 -10  131.70    9.23
   0  10  11    1.26    7.35
   0  10  11   -1.15    8.30
   0 -10 -11   -1.97    6.95
   0  10  12   77.47    8.69
   0  10  12   86.05    8.98
   0 -10 -12   78.05    8.57
   0  10  13    7.84    7.61
   0  10  13   -9.28    8.38
   0 -10 -13    1.73    6.98
   0  10  14    0.36    7.05
   0  10  14   14.38    7.89
   0 -10 -14   14.18    7.30
   0  10  15    2.39    6.88
   0  10  15    8.22    7.56
   0 -10 -15   14.99    6.83
   0  10  16    6.87    7.10
   0  10  16   18.74    7.50
   0 -10 -16    9.06    6.34
   0  10  17   -0.57    6.90
   0  10  17   11.19    7.50
   0 -10 -17    4.28    6.07
   0  10  18   41.03    7.60
   0  10  18   43.16    7.55
   0 -10 -18   33.14    6.46
   0  10  19  388.00   14.36
   0  10  19  344.80   12.57
   0 -10 -19  286.30   11.12
   0  11 -18   53.90    6.77
   0 -11  18   60.97    6.55
   0 -11  18   59.10    6.49
   0  11 -17   14.05    6.19
   0 -11  17   -4.03    7.02
   0 -11  17    8.82    5.88
   0  11 -16   11.10    6.63
   0 -11  16   19.05    5.46
   0 -11  16   14.97    6.45
   0  11 -15   27.46    6.60
   0 -11  15    9.46    6.32
   0  11 -14   12.02    7.17
   0 -11  14   -1.77    6.01
   0  11 -13   18.20    6.43
   0 -11  13   19.09    6.05
   0  11 -12  277.50   12.87
   0 -11  12  270.10   11.80
   0  11 -11   14.62    7.68
   0 -11  11   28.46    6.74
   0  11 -10  133.10    9.00
   0 -11  10  116.50    8.69
   0  11  -9   91.93    7.67
   0 -11   9   95.52    7.70
   0  11  -8   91.14    8.66
   0 -11   8  106.10    7.91
   0  11  -7  146.70   10.12
   0 -11   7  143.40    8.67
   0  11  -6  422.20   16.12
   0 -11   6  399.80   15.17
   0  11  -5  252.20   11.72
   0 -11   5  260.60   11.73
   0  11  -4   70.14    8.14
   0 -11   4   52.00    7.52
   0  11  -3  125.30    8.61
   0 -11   3  121.20    8.91
   0  11  -2  119.00    9.19
   0 -11   2  161.90    9.75
   0  11  -1  529.10   18.09
   0 -11   1  563.70   19.00
   0  11   0    1.96    6.20
   0 -11   0    8.64    7.09
   0  11   1  558.90   18.68
   0 -11  -1  564.70   19.26
   0  11   2  130.00    8.62
   0 -11  -2  117.40    8.91
   0  11   3  107.30    8.89
   0 -11  -3  118.80    8.88
   0  11   4   53.28    8.10
   0 -11  -4   53.44    7.89
   0  11   5  254.10   12.49
   0 -11  -5  251.60   11.94
   0  11   6  435.30   17.03
   0 -11  -6  416.60   15.78
   0  11   7  157.10   10.83
   0 -11  -7  137.60    9.56
   0  11   8  103.80    9.69
   0  11   8  105.50    9.48
   0 -11  -8   93.67    8.82
   0  11   9   90.63    9.43
   0  11   9   82.17    9.21
   0 -11  -9   86.79    8.65
   0  11  10  112.30   10.18
   0  11  10  121.20    9.14
   0 -11 -10  122.30    8.80
   0  11  11   23.35    8.55
   0  11  11   27.45    7.17
   0 -11 -11   21.87    7.47
   0  11  12  270.20   12.46
   0  11  12  267.20   13.14
   0 -11 -12  257.40   11.85
   0  11  13   21.31    8.15
   0  11  13   30.57    7.87
   0 -11 -13    9.54    6.92
   0  11  14    3.04    6.30
   0  11  14    6.43    7.28
   0 -11 -14    1.93    6.78
   0  11  15   18.60    7.78
   0  11  15    6.62    7.65
   0 -11 -15   15.42    6.81
   0  11  16   12.84    7.28
   0  11  16   11.50    6.19
   0 -11 -16   13.66    6.52
   0  11  17    6.15    7.07
   0  11  17    3.80    6.85
   0 -11 -17   -1.61    6.21
   0  11  18   59.31    7.36
   0  11  18   45.72    7.46
   0 -11 -18   39.39    6.61
   0  12 -17  122.50    8.25
   0  12 -16   11.95    5.79
   0 -12  16   17.19    6.91
   0 -12  16   28.38    5.62
   0  12 -15   28.63    6.51
   0 -12  15   27.37    6.48
   0  12 -14   40.79    7.52
   0 -12  14   39.75    7.41
   0  12 -13   -1.99    6.16
   0 -12  13   14.34    6.73
   0  12 -12   79.22    7.36
   0 -12  12   76.39    7.30
   0  12 -11   43.26    6.77
   0 -12  11   33.55    6.45
   0  12 -10  218.00   11.21
   0 -12  10  230.20   10.64
   0  12  -9   12.60    6.12
   0 -12   9   19.82    6.70
   0  12  -8   43.00    7.65
   0 -12   8   53.37    7.73
   0  12  -7   65.74    7.56
   0 -12   7   73.59    7.91
   0  12  -6   81.68    7.72
   0 -12   6   81.25    8.26
   0  12  -5  182.50   10.57
   0 -12   5  176.30    9.71
   0  12  -4    1.71    7.24
   0 -12   4    3.73    6.67
   0  12  -3  404.60   16.06
   0 -12   3  405.20   15.54
   0  12  -2   62.23    9.00
   0 -12   2   53.41    7.77
   0  12  -1  222.50   11.35
   0 -12   1  217.20   10.93
   0  12   0  537.50   18.87
   0 -12   0  512.60   18.16
   0  12   1  203.60   10.92
   0 -12  -1  195.40   10.67
   0  12   2   74.72    8.22
   0 -12  -2   55.99    8.09
   0  12   3  395.30   14.97
   0 -12  -3  399.10   15.50
   0  12   4    0.09    7.59
   0 -12  -4    1.87    7.05
   0  12   5  170.50   10.44
   0 -12  -5  168.90   10.15
   0  12   6  104.10    9.70
   0 -12  -6   73.73    8.37
   0  12   7   79.88    8.94
   0 -12  -7   60.02    8.52
   0  12   8   49.04    9.05
   0  12   8   28.87    8.27
   0 -12  -8   39.82    7.80
   0  12   9    6.68    7.47
   0  12   9   19.23    7.79
   0 -12  -9    8.41    7.76
   0  12  10  210.20   11.55
   0  12  10  181.40   10.78
   0 -12 -10  199.80   10.55
   0  12  11   38.22    8.18
   0  12  11   44.93    7.96
   0 -12 -11   43.49    7.39
   0  12  12   64.37    8.18
   0  12  12   66.71    8.60
   0 -12 -12   73.29    7.94
   0  12  13    0.39    7.65
   0  12  13   11.83    7.84
   0 -12 -13   -0.03    7.16
   0  12  14   28.08    7.57
   0  12  14   42.71    8.03
   0 -12 -14   41.99    7.88
   0  12  15   22.18    7.72
   0  12  15   22.05    7.65
   0 -12 -15   38.21    7.34
   0  12  16   24.43    6.74
   0  12  16   18.61    7.23
   0 -12 -16   14.40    6.56
   0  12  17  104.60    7.75
   0  12  17   99.67    8.01
   0 -12 -17  101.60    7.28
   0  13 -16   40.33    6.42
   0 -13  16   51.19    7.26
   0  13 -15   53.04    6.73
   0 -13  15   55.59    7.37
   0  13 -14    5.73    7.03
   0 -13  14    0.02    6.89
   0  13 -13   14.04    6.13
   0 -13  13    9.31    6.43
   0  13 -12   26.79    6.65
   0 -13  12   29.81    6.98
   0  13 -11   -5.00    7.08
   0 -13  11    3.25    6.37
   0  13 -10    9.20    6.66
   0 -13  10    7.74    6.80
   0  13  -9   15.44    6.85
   0 -13   9   26.14    7.17
   0  13  -8   -4.43    6.90
   0 -13   8   15.13    7.03
   0  13  -7  124.30    9.28
   0 -13   7  101.60    8.14
   0  13  -6  851.20   26.06
   0 -13   6  875.90   27.27
   0  13  -5 1074.00   32.06
   0 -13   5 1055.00   31.98
   0  13  -4  195.40   10.78
   0 -13   4  198.10   10.33
   0  13  -3  257.40   12.52
   0 -13   3  250.00   11.47
   0  13  -2  119.60    9.60
   0 -13   2  103.50    8.83
   0  13  -1   26.02    8.19
   0 -13   1   18.92    7.26
   0  13   0   -0.45    7.23
   0 -13   0    8.23    7.57
   0  13   1   26.05    8.38
   0 -13  -1   25.43    7.78
   0  13   2  111.30    9.95
   0 -13  -2  118.60    9.19
   0  13   3  246.80   12.29
   0 -13  -3  238.40   11.77
   0  13   4  166.80   10.91
   0 -13  -4  183.30   10.97
   0  13   5 1100.00   32.88
   0 -13  -5 1099.00   33.37
   0  13   6  829.80   26.14
   0 -13  -6  853.90   26.84
   0  13   7  103.00    9.87
   0 -13  -7   93.30    9.13
   0  13   8    9.88    7.96
   0  13   8   20.57    7.91
   0 -13  -8   16.93    7.53
   0  13   9   31.33    8.21
   0  13   9   16.25    8.20
   0 -13  -9   38.89    7.45
   0  13  10    4.55    7.52
   0  13  10   18.92    8.12
   0 -13 -10   14.28    6.93
   0  13  11   13.57    7.03
   0  13  11    0.78    7.58
   0 -13 -11    5.93    6.75
   0  13  12   18.37    7.29
   0  13  12   37.76    8.64
   0 -13 -12   30.73    7.33
   0  13  13    2.40    7.61
   0  13  13    5.06    7.88
   0 -13 -13    2.42    6.92
   0  13  14    1.49    7.04
   0  13  14  -15.78    7.21
   0 -13 -14   10.46    6.89
   0  13  15   39.55    7.67
   0  13  15   37.55    7.10
   0 -13 -15   39.94    6.95
   0  13  16   31.45    7.19
   0  13  16   34.38    7.72
   0 -13 -16   35.21    6.53
   0  14 -15   -5.72    6.62
   0 -14  15   -0.87    6.73
   0  14 -14   64.16    7.62
   0 -14  14   65.43    7.61
   0  14 -13    5.63    6.43
   0 -14  13   13.51    6.18
   0  14 -12   49.39    7.79
   0 -14  12   44.29    7.66
   0  14 -11   -2.33    6.73
   0 -14  11    6.99    7.00
   0  14 -10   27.15    6.67
   0 -14  10   27.65    7.33
   0  14  -9    3.74    6.67
   0 -14   9   16.11    7.26
   0  14  -8    3.68    6.33
   0 -14   8    4.60    6.29
   0  14  -7  278.70   12.35
   0 -14   7  284.50   12.18
   0  14  -6  660.00   22.02
   0 -14   6  653.60   21.49
   0  14  -5    8.40    7.63
   0 -14   5   38.29    7.22
   0  14  -4  636.10   20.65
   0 -14   4  639.40   21.06
   0  14  -3   28.97    7.33
   0 -14   3   -2.58    6.96
   0  14  -2   15.53    6.76
   0 -14   2   20.26    6.88
   0  14  -1    3.11    7.32
   0 -14   1   -0.96    7.46
   0  14   0   -1.49    7.46
   0 -14   0   21.73    7.67
   0  14   1    8.19    7.99
   0 -14  -1   -6.49    7.10
   0  14   2   20.71    8.30
   0 -14  -2   19.82    8.13
   0  14   3   19.58    8.57
   0 -14  -3    9.54    7.56
   0  14   4  678.50   23.30
   0 -14  -4  650.80   21.93
   0  14   5   19.86    8.54
   0 -14  -5   22.72    7.61
   0  14   6  643.40   21.55
   0 -14  -6  639.90   21.50
   0  14   7  250.40   12.03
   0 -14  -7  286.50   12.66
   0  14   8   11.77    7.46
   0  14   8    7.45    7.79
   0 -14  -8    4.58    7.15
   0  14   9   20.16    7.95
   0  14   9   -1.52    7.68
   0 -14  -9    2.92    6.74
   0  14  10   22.78    8.05
   0  14  10   19.13    8.63
   0 -14 -10   16.29    7.24
   0  14  11    3.26    7.21
   0  14  11    3.89    7.97
   0 -14 -11    2.51    6.88
   0  14  12   44.71    8.39
   0  14  12   29.23    7.81
   0 -14 -12   44.53    7.54
   0  14  13   15.09    7.23
   0  14  13    2.59    7.34
   0 -14 -13   -7.76    6.66
   0  14  14   58.16    8.13
   0  14  14   47.10    8.18
   0 -14 -14   64.90    7.99
   0  14  15    2.07    6.19
   0  14  15    5.70    6.96
   0 -14 -15   23.20    6.39
   0  15 -14   22.40    7.91
   0 -15  14    5.82    6.66
   0  15 -13  139.80    9.43
   0 -15  13  120.60    8.05
   0  15 -12  215.00   10.42
   0 -15  12  209.60   10.65
   0  15 -11   53.61    7.83
   0 -15  11   63.27    8.23
   0  15 -10   10.91    6.89
   0 -15  10   -0.15    7.31
   0  15  -9   39.20    7.03
   0 -15   9   36.93    7.70
   0  15  -8   17.37    7.08
   0 -15   8   18.05    6.41
   0  15  -7   77.85    8.25
   0 -15   7   77.80    8.20
   0  15  -6   19.87    7.24
   0 -15   6   17.19    6.79
   0  15  -5   17.43    6.76
   0 -15   5    1.85    6.63
   0  15  -4  128.00    9.02
   0 -15   4  145.70    9.38
   0  15  -3  455.10   17.12
   0 -15   3  438.60   16.35
   0  15  -2   10.52    8.27
   0 -15   2   21.60    7.43
   0  15  -1   18.80    8.33
   0 -15   1   18.28    7.12
   0  15   0   -1.87    7.64
   0 -15   0    5.42    6.82
   0  15   1   15.75    6.79
   0 -15  -1   10.75    7.21
   0  15   2   15.86    7.44
   0 -15  -2   11.92    7.09
   0  15   3  417.20   16.20
   0 -15  -3  428.50   16.16
   0  15   4  122.90   10.19
   0 -15  -4  143.60   10.06
   0  15   5    6.02    8.02
   0 -15  -5    3.75    7.28
   0  15   6    8.62    8.50
   0 -15  -6    9.36    7.48
   0  15   7   76.01    7.71
   0  15   7   59.62    8.58
   0 -15  -7   62.12    8.07
   0  15   8   32.56    7.44
   0  15   8   23.58    8.31
   0 -15  -8    8.03    6.90
   0  15   9   47.94    8.27
   0  15   9   53.94    8.59
   0 -15  -9   46.34    7.49
   0  15  10    2.37    7.76
   0  15  10    1.32    7.93
   0 -15 -10   -5.09    6.80
   0  15  11   56.79    8.96
   0  15  11   40.20    7.98
   0 -15 -11   44.27    7.17
   0  15  12  190.00   10.79
   0  15  12  177.70   10.96
   0 -15 -12  194.90   10.18
   0  15  13  127.90    9.56
   0  15  13  113.00    8.51
   0 -15 -13  113.70    8.00
   0  15  14    3.64    7.36
   0  15  14   22.57    6.61
   0 -15 -14   12.07    6.24
   0  16 -12  198.00   10.14
   0 -16  12  188.50   10.23
   0  16 -11   32.75    7.87
   0 -16  11   33.60    7.74
   0  16 -10   76.50    8.12
   0 -16  10   79.01    7.77
   0  16  -9   -3.45    6.82
   0 -16   9  -12.95    7.29
   0  16  -8  214.20   10.60
   0 -16   8  205.50   11.06
   0  16  -7   54.84    7.22
   0 -16   7   45.85    7.48
   0  16  -6    4.83    6.54
   0 -16   6    1.20    6.84
   0  16  -5  143.00    9.51
   0 -16   5  135.70    9.32
   0  16  -4  152.30    9.80
   0 -16   4  127.70    9.12
   0  16  -3  287.90   12.39
   0 -16   3  263.60   12.16
   0  16  -2  332.70   13.63
   0 -16   2  319.00   13.40
   0  16  -1  113.60    9.36
   0 -16   1  121.90    9.08
   0  16   0  140.30   10.31
   0 -16   0  121.80    9.10
   0  16   1  108.30    9.19
   0 -16  -1  126.90    9.82
   0  16   2  321.60   13.66
   0 -16  -2  315.50   13.52
   0  16   3  263.50   12.60
   0 -16  -3  271.30   12.84
   0  16   4  126.30    9.62
   0 -16  -4  123.40   10.02
   0  16   5  116.40    9.41
   0 -16  -5  123.10    9.30
   0  16   6   -9.26    8.23
   0 -16  -6   -0.80    7.32
   0  16   7   41.48    8.53
   0  16   7   49.95    8.39
   0 -16  -7   55.53    8.19
   0  16   8  208.00   11.39
   0  16   8  210.40   11.66
   0 -16  -8  197.90   10.55
   0  16   9  -21.59    8.01
   0  16   9    6.33    7.52
   0 -16  -9   -6.35    7.52
   0  16  10   72.67    9.65
   0  16  10   73.18    8.41
   0 -16 -10   55.40    8.00
   0  16  11   21.65    7.87
   0  16  11   36.15    7.71
   0 -16 -11   24.27    6.87
   0  16  12  154.50    9.65
   0  16  12  151.00    9.19
   0 -16 -12  139.00    8.67
   0  17 -11    4.07    8.56
   0  17 -10  102.90    8.14
   0 -17  10   92.77    7.88
   0  17  -9  121.30    8.95
   0 -17   9  148.20   10.09
   0  17  -8   71.92    8.76
   0 -17   8   85.21    8.17
   0  17  -7   55.47    7.96
   0 -17   7   67.75    8.09
   0  17  -6   55.57    7.62
   0 -17   6   71.59    8.61
   0  17  -5    7.87    6.82
   0 -17   5   13.13    7.00
   0  17  -4   13.12    7.08
   0 -17   4   18.24    8.07
   0  17  -3    8.27    7.74
   0 -17   3    6.88    7.71
   0  17  -2  133.70    9.89
   0 -17   2  120.90    9.62
   0  17  -1   28.75    7.65
   0 -17   1   14.47    7.50
   0  17   0    2.53    8.02
   0 -17   0    4.08    7.58
   0  17   1   22.36    7.58
   0 -17  -1   16.94    7.80
   0  17   2  133.10    9.36
   0 -17  -2  139.20    9.80
   0  17   3   22.88    7.97
   0 -17  -3   23.43    7.89
   0  17   4   24.37    8.55
   0 -17  -4   17.49    7.51
   0  17   5   -3.92    7.91
   0 -17  -5   15.74    7.45
   0  17   6   71.46    8.57
   0 -17  -6   78.34    8.10
   0  17   7   56.09   10.24
   0  17   7   52.14    7.77
   0 -17  -7   58.86    7.85
   0  17   8   66.69    8.28
   0  17   8   92.24    9.86
   0 -17  -8   73.14    8.60
   0  17   9  135.00    8.95
   0  17   9  114.40    9.43
   0 -17  -9  130.20    8.79
   0  17  10   95.70    9.09
   0  17  10   81.79    8.55
   0 -17 -10   81.21    7.76
   0  17  11    0.48    8.38
   0  17  11    3.47    8.11
   0  18  -8   30.73    7.21
   0 -18   8   47.68    7.29
   0  18  -7   24.43    8.31
   0 -18   7   16.31    7.25
   0  18  -6   24.66    7.71
   0 -18   6   27.48    7.81
   0  18  -5    3.69    7.00
   0 -18   5    9.07    7.17
   0  18  -4   52.84    8.19
   0 -18   4   50.44    8.42
   0  18  -3    9.09    7.13
   0 -18   3    3.95    7.26
   0  18  -2   -2.04    7.17
   0 -18   2    2.15    7.47
   0  18  -1  241.90   11.94
   0 -18   1  239.60   11.81
   0  18   0  458.70   16.86
   0 -18   0  435.70   16.08
   0  18   1  202.50   10.89
   0 -18  -1  194.10   10.72
   0  18   2    1.58    7.32
   0 -18  -2   -4.47    7.72
   0  18   3   10.64    7.27
   0 -18  -3    1.80    7.39
   0  18   4   65.33    8.12
   0 -18  -4   82.68    8.18
   0  18   5    1.44    7.71
   0 -18  -5    0.21    7.06
   0  18   6   28.73    7.88
   0 -18  -6   38.91    7.44
   0  18   7   15.99    7.76
   0  18   7   17.89    7.91
   0 -18  -7   14.35    7.14
   0  18   8   36.91    8.06
   0  18   8   50.12    8.18
   0 -18  -8   54.28    7.43
   0  19  -5   33.55    8.38
   0 -19   5    5.74    7.45
   0  19  -4    6.17    6.67
   0 -19   4    0.10    7.04
   0  19  -3    4.58    8.02
   0 -19   3  -10.41    6.77
   0  19  -2   23.59    7.39
   0 -19   2   58.49    7.62
   0  19  -1    3.87    7.49
   0 -19   1   -9.45    7.52
   0  19   0   -5.16    7.60
   0 -19   0   -0.52    6.79
   0  19   1   -9.47    7.71
   0 -19  -1   12.34    7.09
   0  19   2   39.78    8.20
   0 -19  -2   33.71    7.66
   0  19   3  -14.20    7.25
   0 -19  -3   -4.72    6.65
   0  19   4    3.67    6.80
   0 -19  -4   23.16    7.31
   0  19   5   12.30    7.13
   0 -19  -5    2.40    8.15
  -1 -19  -4    9.82    8.10
   1  19   4   11.70    7.96
   1  19   4    4.29    8.41
  -1 -19  -3   54.02    7.51
   1  19   3   30.21    7.60
  -1 -19  -2    7.41    7.35
   1  19   2    4.49    7.65
  -1 -19  -1    4.80    7.62
   1  19   1    9.47    7.87
  -1 -19   0   48.06    7.40
   1  19   0   53.69    7.56
  -1 -19   1  386.20   14.72
   1  19  -1  361.10   14.22
  -1 -19   2   52.70    7.64
   1  19  -2   42.01    7.25
  -1 -19   3    7.93    7.70
   1  19  -3   13.70    7.29
  -1 -19   4   38.58    7.37
   1  19  -4   38.41    7.77
  -1 -18  -8   14.50    7.04
   1  18   8   -7.68    8.58
   1  18   8    7.52    7.74
  -1 -18  -7   28.22    7.02
   1  18   7   49.84    8.42
   1  18   7   34.26    8.47
  -1 -18  -6   39.31    7.80
   1  18   6   23.38    8.74
   1  18   6   30.57    7.66
  -1 -18  -5   55.83    7.96
   1  18   5   43.66    8.33
   1  18   5   39.49    8.29
  -1 -18  -4   17.87    8.08
   1  18   4   11.37    8.04
   1  18   4   27.04    7.61
  -1 -18  -3   -3.33    7.64
   1  18   3    6.94    7.35
  -1 -18  -2   -0.43    7.34
   1  18   2    8.30    7.18
  -1 -18  -1    9.19    6.81
   1  18   1    0.55    7.32
  -1 -18   0   -3.56    7.59
   1  18   0   -3.65    7.72
  -1 -18   1  457.20   16.51
   1  18  -1  502.70   17.75
  -1 -18   2   29.20    7.90
   1  18  -2   18.74    7.72
  -1 -18   3   10.71    6.95
   1  18  -3    3.96    7.58
  -1 -18   4   31.04    7.42
   1  18  -4   29.53    7.99
  -1 -18   5   -4.89    6.77
   1  18  -5   -4.61    7.42
  -1 -18   6   17.67    7.27
   1  18  -6   18.23    7.59
  -1 -18   7   18.68    6.99
   1  18  -7   16.88    7.43
  -1 -18   8    3.81    7.26
   1  18  -8   -1.36    7.35
  -1 -17 -10   -4.98    6.74
   1  17  10   -6.28    7.64
   1  17  10   -0.22    7.35
  -1 -17  -9   22.75    6.78
   1  17   9   22.22    7.76
   1  17   9   26.47    7.49
  -1 -17  -8   -5.45    7.12
   1  17   8   -0.42    8.56
   1  17   8    8.36    7.09
  -1 -17  -7   22.47    7.83
   1  17   7   21.40    7.97
   1  17   7    2.47    9.71
  -1 -17  -6   96.37    8.83
   1  17   6  104.20    8.84
   1  17   6  115.90   10.65
  -1 -17  -5  132.30    9.35
   1  17   5  139.70    9.98
   1  17   5  155.40   10.74
  -1 -17  -4    0.14    7.15
   1  17   4    6.07    8.01
  -1 -17  -3    9.44    7.09
   1  17   3   18.10    7.87
  -1 -17  -2   60.03    8.64
   1  17   2   52.43    7.91
  -1 -17  -1  116.90    9.65
   1  17   1  121.90    9.38
  -1 -17   0   -3.36    7.59
   1  17   0    4.18    7.48
  -1 -17   1    8.90    7.74
   1  17  -1    4.71    7.59
  -1 -17   2   -5.96    7.52
   1  17  -2    3.08    7.45
  -1 -17   3  517.50   18.11
   1  17  -3  522.10   18.21
  -1 -17   4   16.86    7.46
   1  17  -4   10.60    7.46
  -1 -17   5  310.70   12.86
   1  17  -5  291.90   12.24
  -1 -17   6   43.54    7.15
   1  17  -6   66.17    8.34
  -1 -17   7   -2.45    7.19
   1  17  -7    0.09    7.55
  -1 -17   8   22.85    6.53
   1  17  -8   32.27    7.48
  -1 -17   9    2.38    7.28
   1  17  -9   14.01    6.71
  -1 -17  10  183.30    9.95
   1  17 -10  190.10   10.25
  -1 -16 -12    8.85    6.51
   1  16  12   -2.62    7.07
   1  16  12    9.21    7.58
  -1 -16 -11   -1.44    6.59
   1  16  11    1.57    6.85
   1  16  11   16.24    7.44
  -1 -16 -10   20.59    7.07
   1  16  10   29.09    8.00
   1  16  10   28.89    7.78
  -1 -16  -9   18.27    7.69
   1  16   9    7.43    8.42
   1  16   9   17.07    8.64
  -1 -16  -8   -2.67    7.55
   1  16   8   10.60    7.94
   1  16   8   13.30    7.83
  -1 -16  -7   53.65    7.72
   1  16   7   50.54    8.55
   1  16   7   52.33    8.71
  -1 -16  -6    5.58    7.34
   1  16   6   -1.31    7.33
   1  16   6   26.05    8.50
  -1 -16  -5   54.53    8.00
   1  16   5   50.48    8.66
   1  16   5   32.39    7.78
  -1 -16  -4    3.02    7.08
   1  16   4    8.88    8.17
  -1 -16  -3    3.52    7.12
   1  16   3  -10.01    7.29
  -1 -16  -2   18.01    7.43
   1  16   2   11.47    7.43
  -1 -16  -1   26.04    7.96
   1  16   1   22.98    7.60
  -1 -16   0    6.38    7.77
   1  16   0   15.14    7.64
  -1 -16   1   53.29    7.99
   1  16  -1   69.20    8.22
  -1 -16   2  878.60   26.99
   1  16  -2  895.20   27.42
  -1 -16   3  381.20   14.47
   1  16  -3  385.10   14.56
  -1 -16   4  174.20   10.13
   1  16  -4  170.00   10.16
  -1 -16   5    0.98    7.26
   1  16  -5    0.14    6.10
  -1 -16   6    5.93    7.26
   1  16  -6   16.35    7.11
  -1 -16   7  115.10    8.28
   1  16  -7  129.70    9.12
  -1 -16   8  117.40    8.68
   1  16  -8  125.90    9.24
  -1 -16   9  132.10    9.53
   1  16  -9  128.70    9.13
  -1 -16  10  152.00    9.98
   1  16 -10  138.90    9.42
  -1 -16  11   13.77    7.45
   1  16 -11   12.37    6.85
  -1 -16  12   -3.98    6.97
   1  16 -12    2.53    7.67
   1  15  14   33.62    8.42
   1  15  14   42.17    7.94
  -1 -15 -13  170.00    8.91
   1  15  13  160.20    9.91
   1  15  13  164.80    9.33
  -1 -15 -12   36.89    7.16
   1  15  12   54.46    8.26
   1  15  12   28.86    8.16
  -1 -15 -11   23.23    7.32
   1  15  11   22.17    8.26
   1  15  11   35.40    8.88
  -1 -15 -10   40.55    7.66
   1  15  10   26.53    8.57
   1  15  10   39.17    8.17
  -1 -15  -9   76.60    8.22
   1  15   9   75.90    8.86
   1  15   9  106.20    9.88
  -1 -15  -8  284.80   12.97
   1  15   8  302.60   13.37
   1  15   8  263.80   12.81
  -1 -15  -7    8.79    7.63
  -1 -15  -6   14.27    7.42
   1  15   6   24.91    8.05
   1  15   6   32.25    8.65
  -1 -15  -5   58.53    8.23
   1  15   5   60.37    7.55
   1  15   5   60.06    9.05
  -1 -15  -4   38.85    7.78
   1  15   4   45.50    8.64
  -1 -15  -3   59.03    7.61
   1  15   3   40.84    7.55
  -1 -15  -2  -13.32    7.13
   1  15   2    0.82    7.27
  -1 -15  -1  148.50    9.45
   1  15   1  152.70    9.37
  -1 -15   0   51.68    7.33
   1  15   0   51.58    7.63
  -1 -15   1  158.60    9.64
   1  15  -1  139.00    9.76
  -1 -15   2   80.20    7.64
   1  15  -2   78.85    8.29
  -1 -15   3  558.20   19.03
   1  15  -3  600.00   20.33
  -1 -15   4  153.30    9.29
   1  15  -4  155.30    9.87
  -1 -15   5  100.40    8.52
   1  15  -5   89.86    8.27
  -1 -15   6    2.65    7.07
   1  15  -6    4.47    6.53
  -1 -15   7    5.51    7.10
   1  15  -7    4.98    6.96
  -1 -15   8   83.72    8.35
   1  15  -8   76.39    7.10
  -1 -15   9  336.40   13.24
   1  15  -9  339.90   13.53
  -1 -15  10  204.90   10.50
   1  15 -10  227.60   10.95
  -1 -15  11  209.20   10.55
   1  15 -11  174.00    9.93
  -1 -15  12    6.02    6.76
   1  15 -12   -7.81    7.04
  -1 -15  13   39.23    7.44
   1  15 -13   49.13    7.42
  -1 -15  14   14.10    6.78
   1  15 -14    0.95    7.58
  -1 -14 -15   17.75    6.11
   1  14  15   26.48    6.55
   1  14  15   17.19    7.08
  -1 -14 -14  150.70    8.54
  -1 -14 -13    0.99    6.66
   1  14  13   -0.92    7.18
   1  14  13    8.48    7.36
  -1 -14 -12   86.73    8.53
   1  14  12   96.16    8.97
   1  14  12   98.09    8.84
  -1 -14 -11   29.17    7.36
   1  14  11   25.14    8.03
   1  14  11   24.80    8.09
  -1 -14 -10   57.41    7.94
   1  14  10   67.39    8.72
   1  14  10   82.87    9.03
  -1 -14  -9    2.35    6.89
   1  14   9   -0.18    7.87
   1  14   9   26.12    8.39
  -1 -14  -8  112.10    9.37
   1  14   8  134.90    9.22
   1  14   8  127.50    9.57
  -1 -14  -7   58.10    8.47
   1  14   7   61.41    8.35
   1  14   7   54.78    8.63
  -1 -14  -6   33.30    7.17
   1  14   6   36.81    7.97
   1  14   6   32.89    8.33
  -1 -14  -5  274.60   12.45
   1  14   5  261.90   12.86
  -1 -14  -4  424.50   16.06
   1  14   4  411.40   16.30
  -1 -14  -3   48.43    7.53
   1  14   3   34.47    7.90
  -1 -14  -2   87.31    8.82
   1  14   2   98.29    9.40
  -1 -14  -1  138.20    9.39
   1  14   1  164.40   11.08
  -1 -14   0   18.69    7.49
   1  14   0   31.62    7.59
  -1 -14   1   21.78    7.37
   1  14  -1   15.49    7.64
  -1 -14   2  494.50   17.28
   1  14  -2  520.10   18.37
  -1 -14   3    2.04    6.05
   1  14  -3   -4.19    7.04
  -1 -14   4  241.90   11.19
   1  14  -4  231.70   10.80
  -1 -14   5   43.09    7.29
   1  14  -5   49.66    7.12
  -1 -14   6   14.64    6.55
   1  14  -6   24.01    6.77
  -1 -14   7  113.50    8.98
   1  14  -7  110.30    8.57
  -1 -14   8  124.20    8.74
   1  14  -8  129.70    8.56
  -1 -14   9   75.49    7.28
   1  14  -9   90.30    8.00
  -1 -14  10  649.80   21.20
   1  14 -10  615.80   19.91
  -1 -14  11   60.55    6.97
   1  14 -11   69.06    7.99
  -1 -14  12   41.85    6.46
   1  14 -12   23.23    7.38
  -1 -14  13  140.90    8.94
   1  14 -13  142.50    8.99
  -1 -14  14    8.09    6.34
   1  14 -14   13.92    6.99
  -1 -14  15    4.16    5.72
  -1 -14  15   13.20    6.93
   1  14 -15    9.56    6.86
  -1 -13 -16   -4.56    5.80
   1  13  16   -8.71    6.10
   1  13  16  -15.22    6.97
  -1 -13 -15   43.15    6.47
   1  13  15   39.40    7.72
   1  13  15   42.48    7.44
  -1 -13 -14  171.60    9.48
   1  13  14  188.00   10.17
   1  13  14  180.30   10.42
  -1 -13 -13   95.22    8.26
   1  13  13   91.08    9.07
   1  13  13   79.63    8.12
  -1 -13 -12  156.40    9.61
   1  13  12  133.60    9.21
   1  13  12  157.70   10.20
  -1 -13 -11   18.17    7.18
   1  13  11   14.53    7.79
   1  13  11    6.79    7.71
  -1 -13 -10   78.72    8.40
   1  13  10   64.51    8.96
   1  13  10   67.87    9.11
  -1 -13  -9   -8.92    7.03
   1  13   9   11.17    8.57
   1  13   9    5.26    8.34
  -1 -13  -8    6.03    7.07
   1  13   8    8.62    8.17
   1  13   8   10.16    7.63
  -1 -13  -7  196.50   10.85
   1  13   7  180.70   11.38
   1  13   7  192.00   11.10
  -1 -13  -6  616.30   20.66
   1  13   6  658.60   21.85
   1  13   6  644.00   21.48
  -1 -13  -5  552.60   19.32
   1  13   5  569.90   19.78
  -1 -13  -4  281.90   12.43
   1  13   4  298.00   13.09
  -1 -13  -3  297.00   12.93
   1  13   3  328.40   13.41
  -1 -13  -2  118.30    9.10
   1  13   2  118.10    8.79
  -1 -13  -1  242.90   11.79
   1  13   1  228.90   11.47
  -1 -13   0   14.16    7.13
   1  13   0   18.66    6.95
  -1 -13   1   35.42    7.55
   1  13  -1   27.78    8.04
  -1 -13   2   64.52    7.86
   1  13  -2   52.12    7.76
  -1 -13   3    8.30    6.78
   1  13  -3   -4.42    7.63
  -1 -13   4  242.90   11.33
   1  13  -4  234.60   11.04
  -1 -13   5  320.00   12.90
   1  13  -5  322.60   13.02
  -1 -13   6  182.70   10.27
   1  13  -6  173.70    9.22
  -1 -13   7   68.26    6.91
   1  13  -7   75.72    7.22
  -1 -13   8  589.20   19.68
   1  13  -8  561.70   18.81
  -1 -13   9  136.50    9.19
   1  13  -9  167.70    9.56
  -1 -13  10  218.20   10.21
   1  13 -10  204.20   10.03
  -1 -13  11    3.30    6.53
   1  13 -11   -4.93    5.81
  -1 -13  12  136.60    8.78
   1  13 -12  125.70    8.15
  -1 -13  13   30.32    6.79
   1  13 -13    7.45    7.27
  -1 -13  14   30.00    6.02
   1  13 -14   19.46    7.55
  -1 -13  15   13.35    6.67
  -1 -13  15   26.54    5.81
   1  13 -15   16.16    6.11
  -1 -13  16    5.13    6.52
  -1 -13  16    9.48    6.63
   1  13 -16    3.66    6.24
  -1 -12 -17   23.11    6.03
   1  12  17   24.87    7.13
   1  12  17    7.12    5.20
  -1 -12 -16   91.90    7.55
   1  12  16  103.20    8.21
   1  12  16   97.11    8.09
  -1 -12 -15   22.80    6.56
   1  12  15   25.98    7.34
   1  12  15   34.63    7.78
  -1 -12 -14  292.20   12.29
   1  12  14  292.10   12.89
   1  12  14  295.20   12.69
  -1 -12 -13   -5.22    6.69
   1  12  13   -2.82    7.14
   1  12  13   -9.72    7.19
  -1 -12 -12  427.00   15.63
   1  12  12  425.30   15.59
   1  12  12  425.80   16.44
  -1 -12 -11   24.27    7.10
   1  12  11   16.61    7.97
   1  12  11    9.30    6.98
  -1 -12 -10  -15.96    7.06
   1  12  10   -7.27    7.49
   1  12  10   -1.55    8.07
  -1 -12  -9  101.40    8.61
   1  12   9   83.96    9.41
   1  12   9  102.80    9.29
  -1 -12  -8   45.49    7.70
   1  12   8   42.95    8.48
   1  12   8   42.41    9.03
  -1 -12  -7  621.30   20.60
   1  12   7  613.90   21.08
   1  12   7  611.70   21.72
  -1 -12  -6   80.06    8.53
   1  12   6   81.04   10.12
   1  12   6   58.95    8.42
  -1 -12  -5   57.25    7.72
   1  12   5   61.68    8.85
  -1 -12  -4   42.87    7.37
   1  12   4   50.25    9.24
  -1 -12  -3  662.50   21.65
   1  12   3  687.20   23.27
  -1 -12  -2   14.25    6.85
   1  12   2   15.68    7.72
  -1 -12  -1   29.66    7.45
   1  12   1   20.77    7.35
  -1 -12   0   11.54    6.73
   1  12   0   14.99    6.83
  -1 -12   1   27.95    6.99
   1  12  -1   45.79    6.81
  -1 -12   2  197.70   10.21
   1  12  -2  189.90   10.11
  -1 -12   3   26.09    6.96
   1  12  -3   41.98    7.22
  -1 -12   4   -4.41    6.23
   1  12  -4    6.48    6.79
  -1 -12   5   -3.15    6.71
   1  12  -5    5.99    6.81
  -1 -12   6  137.60    8.73
   1  12  -6  151.20    9.37
  -1 -12   7   37.05    7.10
   1  12  -7   40.73    7.37
  -1 -12   8    7.03    6.54
   1  12  -8    1.01    5.86
  -1 -12   9   -2.74    6.18
   1  12  -9    2.79    6.24
  -1 -12  10   78.65    7.54
   1  12 -10   87.03    7.70
  -1 -12  11   75.39    7.52
   1  12 -11   59.13    7.74
  -1 -12  12   12.84    6.50
   1  12 -12    8.55    6.51
  -1 -12  13    8.95    6.51
   1  12 -13   -7.73    5.79
  -1 -12  14    5.70    6.73
   1  12 -14   14.58    7.13
  -1 -12  15   -3.03    4.73
  -1 -12  15    5.45    5.77
   1  12 -15    0.68    5.84
  -1 -12  16    6.95    5.64
  -1 -12  16   11.09    5.73
   1  12 -16    3.62    6.54
  -1 -12  17   95.17    7.83
  -1 -12  17   92.21    7.95
   1  12 -17   89.36    7.35
  -1 -11 -18    7.21    5.77
   1  11  18    6.77    6.23
   1  11  18   15.61    6.86
  -1 -11 -17   23.27    6.36
   1  11  17   19.01    7.00
   1  11  17   16.47    7.44
  -1 -11 -16  154.10    9.64
   1  11  16  166.30    9.80
   1  11  16  160.00    9.01
  -1 -11 -15   12.60    6.53
   1  11  15    2.42    6.90
   1  11  15    1.96    7.56
  -1 -11 -14   -8.10    6.49
   1  11  14   -2.13    7.24
   1  11  14   -2.20    7.18
  -1 -11 -13   -3.30    6.49
   1  11  13   13.94    7.72
   1  11  13   14.35    7.50
  -1 -11 -12  206.10   10.68
   1  11  12  219.40   11.26
   1  11  12  218.50   11.96
  -1 -11 -11   19.32    6.85
   1  11  11   14.83    7.13
   1  11  11   12.14    7.63
  -1 -11 -10  164.80    9.82
   1  11  10  143.60   10.34
   1  11  10  153.30    9.43
  -1 -11  -9   91.86    8.49
   1  11   9   86.12    8.43
   1  11   9  103.00    9.30
  -1 -11  -8  601.90   20.16
   1  11   8  575.60   19.79
   1  11   8  586.00   20.27
  -1 -11  -7  301.00   13.25
   1  11   7  307.60   13.60
   1  11   7  322.40   13.53
  -1 -11  -6   42.66    7.46
   1  11   6   21.09    7.41
   1  11   6   37.78    8.57
  -1 -11  -5   15.89    6.98
   1  11   5   13.03    7.94
   1  11   5   15.89    6.57
  -1 -11  -4    0.67    6.40
   1  11   4    3.11    7.19
  -1 -11  -3   87.60    7.87
   1  11   3   74.92    8.73
  -1 -11  -2    8.33    6.84
   1  11   2   -4.33    6.55
  -1 -11  -1   40.31    6.94
   1  11   1   24.05    7.39
  -1 -11   0   17.97    5.94
   1  11   0   15.40    7.07
  -1 -11   1   21.16    5.98
   1  11  -1   10.08    6.48
  -1 -11   2  247.30   10.90
   1  11  -2  233.90   10.31
  -1 -11   3  228.90   10.56
   1  11  -3  213.00    9.43
  -1 -11   4 1398.00   40.39
   1  11  -4 1403.00   40.15
  -1 -11   5   -0.09    5.27
   1  11  -5    9.81    6.05
  -1 -11   6  510.50   17.32
   1  11  -6  474.50   16.40
  -1 -11   7  166.70    9.32
   1  11  -7  166.10    9.57
  -1 -11   8    1.20    5.93
   1  11  -8    0.52    6.30
  -1 -11   9   36.78    6.50
   1  11  -9   36.34    6.88
  -1 -11  10   35.62    6.78
   1  11 -10   13.10    6.30
  -1 -11  11   22.02    5.89
   1  11 -11   24.99    6.62
  -1 -11  12   22.46    6.45
   1  11 -12   29.29    7.09
  -1 -11  13   -3.82    5.40
   1  11 -13   -1.21    6.64
  -1 -11  14   70.08    7.37
  -1 -11  14   51.78    5.80
   1  11 -14   66.83    6.88
  -1 -11  15   -0.73    6.81
  -1 -11  15    0.18    5.48
   1  11 -15   11.00    6.60
  -1 -11  16   57.82    7.67
  -1 -11  16   42.10    6.35
   1  11 -16   47.02    6.84
  -1 -11  17   18.51    6.83
  -1 -11  17   16.15    5.48
   1  11 -17   15.45    6.42
  -1 -11  18  333.50   13.26
  -1 -11  18  294.50   11.48
   1  11 -18  279.70   11.73
  -1 -10 -18   89.75    7.32
   1  10  18   67.83    7.86
   1  10  18   72.07    7.82
  -1 -10 -17   87.73    7.93
   1  10  17   66.89    8.10
   1  10  17   76.85    8.01
  -1 -10 -16    1.37    6.47
   1  10  16    5.19    7.34
   1  10  16   14.91    7.18
  -1 -10 -15    3.89    6.91
   1  10  15   -3.15    6.47
   1  10  15    7.74    7.46
  -1 -10 -14   45.54    7.29
   1  10  14   55.19    8.06
   1  10  14   65.87    7.87
  -1 -10 -13    6.89    6.78
   1  10  13    6.78    7.43
   1  10  13   -4.60    7.68
  -1 -10 -12   10.89    6.89
   1  10  12   19.50    7.72
   1  10  12   14.06    7.62
  -1 -10 -11   70.76    8.02
   1  10  11   44.16    7.99
   1  10  11   57.86    8.69
  -1 -10 -10   27.78    7.31
   1  10  10   25.51    7.35
   1  10  10   17.31    7.84
  -1 -10  -9   92.14    8.47
   1  10   9  102.10    8.69
   1  10   9   97.26    8.99
  -1 -10  -8 1202.00   35.51
   1  10   8 1187.00   34.91
   1  10   8 1207.00   36.37
  -1 -10  -7  639.40   21.29
   1  10   7  646.90   21.11
   1  10   7  711.40   23.33
  -1 -10  -6 1127.00   33.40
   1  10   6 1130.00   33.68
   1  10   6 1078.00   31.95
  -1 -10  -5  292.20   12.16
   1  10   5  260.00   11.75
   1  10   5  275.80   12.04
  -1 -10  -4  837.50   25.85
   1  10   4  836.30   26.21
  -1 -10  -3 1090.00   32.25
   1  10   3 1089.00   32.61
  -1 -10  -2   93.51    7.87
   1  10   2   82.40    8.32
  -1 -10  -1  502.20   16.80
   1  10   1  483.10   17.23
  -1 -10   0   18.36    5.80
   1  10   0   29.38    6.44
  -1 -10   1   55.74    6.43
   1  10  -1   47.42    7.14
  -1 -10   2  377.60   13.61
   1  10  -2  375.60   14.51
  -1 -10   3   33.01    6.55
   1  10  -3   31.89    6.98
  -1 -10   4   69.24    7.07
   1  10  -4   52.99    6.67
  -1 -10   5  523.90   17.72
   1  10  -5  513.50   16.77
  -1 -10   6  626.50   19.85
   1  10  -6  640.70   19.93
  -1 -10   7  -12.39    5.57
   1  10  -7    2.75    5.53
  -1 -10   8 1177.00   34.41
   1  10  -8 1181.00   34.76
  -1 -10   9   30.85    6.47
   1  10  -9   38.72    7.11
  -1 -10  10   25.45    6.47
   1  10 -10   18.90    7.07
  -1 -10  11  167.30    9.27
   1  10 -11  166.60    9.22
  -1 -10  12   47.76    7.18
   1  10 -12   60.24    7.39
  -1 -10  13   -2.22    6.31
   1  10 -13    9.04    6.58
  -1 -10  14   48.98    7.09
  -1 -10  14   44.70    6.26
   1  10 -14   59.55    7.05
  -1 -10  15  185.00    9.66
  -1 -10  15  167.70    8.64
   1  10 -15  164.60    9.00
  -1 -10  16   38.23    6.97
  -1 -10  16   29.41    5.62
   1  10 -16   47.16    7.10
  -1 -10  17   -1.68    5.69
  -1 -10  17    8.36    5.22
   1  10 -17   11.68    6.61
  -1 -10  18   31.45    5.54
  -1 -10  18   18.65    6.65
   1  10 -18   26.76    6.75
  -1 -10  19   13.41    6.15
  -1 -10  19    7.80    6.71
   1  10 -19   38.15    6.39
   1   9  19    8.70    6.80
   1   9  19    6.54    7.14
  -1  -9 -18   16.95    6.05
   1   9  18   19.87    7.25
   1   9  18   16.38    5.95
  -1  -9 -17  193.60    9.86
   1   9  17  179.20   10.64
   1   9  17  174.00   10.34
  -1  -9 -16   13.55    6.55
   1   9  16   17.14    7.35
   1   9  16    4.10    7.28
  -1  -9 -15   -1.22    6.45
   1   9  15   -0.27    7.00
   1   9  15   13.51    7.63
  -1  -9 -14  130.50    8.53
   1   9  14  132.40    9.37
   1   9  14  118.10    8.48
  -1  -9 -13   -2.62    6.61
   1   9  13   -1.41    7.27
   1   9  13   -2.04    7.43
  -1  -9 -12    1.75    6.66
   1   9  12   11.86    8.07
   1   9  12   -4.45    7.50
  -1  -9 -11  154.40    9.95
   1   9  11  159.20   10.47
   1   9  11  157.20   10.60
  -1  -9 -10   91.04    8.20
   1   9  10   95.43    9.52
   1   9  10   80.08    8.76
  -1  -9  -9  139.70    9.48
   1   9   9  161.40   10.21
   1   9   9  163.90   10.13
  -1  -9  -8   10.43    7.32
   1   9   8    6.84    7.38
   1   9   8   12.79    7.26
  -1  -9  -7    8.43    6.70
   1   9   7    4.83    6.71
   1   9   7    3.28    6.57
  -1  -9  -6   49.17    7.00
   1   9   6   56.25    7.56
   1   9   6   49.38    6.99
  -1  -9  -5  101.90    7.78
   1   9   5  118.00    8.72
   1   9   5   97.33    7.86
  -1  -9  -4   37.86    7.13
   1   9   4   18.24    6.30
  -1  -9  -3  109.10    8.27
   1   9   3  115.70    8.13
  -1  -9  -2  125.20    8.21
   1   9   2  114.80    7.67
  -1  -9  -1   85.32    7.17
   1   9   1   67.11    7.32
  -1  -9   0  202.10    9.38
   1   9   0  205.90    9.65
  -1  -9   1   99.16    7.27
   1   9  -1  105.70    7.70
  -1  -9   2  116.60    7.47
   1   9  -2  103.30    7.23
  -1  -9   3  533.80   17.40
   1   9  -3  505.20   16.93
  -1  -9   4   -1.66    5.73
   1   9  -4    1.15    5.78
  -1  -9   5  218.20    9.76
   1   9  -5  205.10    9.70
  -1  -9   6  888.90   26.68
   1   9  -6  887.50   27.07
  -1  -9   7  140.20    8.45
   1   9  -7  139.60    7.62
  -1  -9   8 1428.00   40.97
   1   9  -8 1408.00   39.95
  -1  -9   9   49.88    6.51
   1   9  -9   54.00    6.65
  -1  -9  10  257.20   11.35
   1   9 -10  242.70   10.77
  -1  -9  11   40.19    6.17
   1   9 -11   43.98    7.21
  -1  -9  12  132.40    8.01
   1   9 -12  134.90    9.10
  -1  -9  13   36.15    6.14
  -1  -9  13   41.68    6.38
   1   9 -13   32.58    6.29
  -1  -9  14  109.20    7.40
  -1  -9  14  116.20    7.74
   1   9 -14  123.30    8.42
  -1  -9  15   -4.83    5.22
  -1  -9  15    9.60    6.02
   1   9 -15    8.19    5.67
  -1  -9  16   50.93    7.13
  -1  -9  16   43.35    5.82
   1   9 -16   66.06    6.90
  -1  -9  17   -2.90    5.63
  -1  -9  17    0.77    6.02
   1   9 -17    3.97    5.85
  -1  -9  18   50.00    6.54
  -1  -9  18   43.77    6.51
   1   9 -18   35.44    6.54
  -1  -9  19   44.18    6.33
  -1  -9  19   34.40    5.90
   1   9 -19   52.52    7.13
   1   8  20   15.94    6.96
   1   8  20   24.78    6.36
   1   8  19   24.41    6.59
   1   8  19   21.36    6.53
   1   8  18  672.40   22.06
   1   8  18  674.90   21.37
  -1  -8 -17   26.13    6.84
  -1  -8 -16    5.40    6.76
   1   8  16   -1.48    7.09
   1   8  16  -13.33    7.19
  -1  -8 -15    9.69    6.91
   1   8  15    9.27    6.96
   1   8  15    7.87    7.16
  -1  -8 -14   64.21    7.58
   1   8  14   72.84    8.16
   1   8  14   79.62    8.83
  -1  -8 -13   70.73    7.80
   1   8  13   61.73    8.07
   1   8  13   72.60    8.81
  -1  -8 -12    2.87    6.65
   1   8  12   -4.09    6.92
   1   8  12    0.25    7.46
  -1  -8 -11   33.04    7.25
   1   8  11   31.43    8.12
   1   8  11   16.97    7.39
  -1  -8 -10    5.25    7.37
   1   8  10   10.23    7.36
   1   8  10   13.69    7.77
  -1  -8  -9  672.90   21.86
   1   8   9  658.90   21.90
   1   8   9  674.00   22.67
  -1  -8  -8 1096.00   32.63
   1   8   8 1055.00   32.07
   1   8   8 1100.00   33.32
  -1  -8  -7  369.10   14.18
   1   8   7  363.40   14.07
   1   8   7  358.80   14.43
  -1  -8  -6  491.30   17.07
   1   8   6  475.40   17.01
   1   8   6  506.30   17.50
  -1  -8  -5   47.40    6.55
   1   8   5   55.36    7.74
   1   8   5   57.95    7.26
  -1  -8  -4   33.75    6.34
   1   8   4   43.72    7.30
  -1  -8  -3  943.70   28.27
   1   8   3  965.20   28.73
  -1  -8  -2  144.10    8.35
   1   8   2  134.30    7.59
  -1  -8  -1  730.60   22.30
   1   8   1  709.60   21.70
  -1  -8   0   28.74    5.43
   1   8   0   21.95    5.06
  -1  -8   1   10.64    5.40
   1   8  -1   10.41    5.40
  -1  -8   2 1612.00   45.22
   1   8  -2 1627.00   45.72
  -1  -8   3  671.70   20.69
   1   8  -3  656.30   20.38
  -1  -8   4 1237.00   35.41
   1   8  -4 1283.00   36.70
  -1  -8   5  162.60    7.85
   1   8  -5  172.50    8.69
  -1  -8   6  123.00    7.62
   1   8  -6  138.70    8.56
  -1  -8   7   99.15    7.39
   1   8  -7   96.28    7.28
  -1  -8   8    4.10    6.03
   1   8  -8   -4.16    5.55
  -1  -8   9   13.58    5.82
   1   8  -9   24.31    5.87
  -1  -8  10    4.67    5.57
   1   8 -10    9.00    5.82
  -1  -8  11   35.92    5.82
   1   8 -11   30.06    6.19
  -1  -8  12   28.05    6.47
  -1  -8  12   48.93    6.97
   1   8 -12   34.48    6.62
  -1  -8  13  140.60    8.53
  -1  -8  13  149.10    8.97
   1   8 -13  166.50    9.21
  -1  -8  14   -2.25    5.19
  -1  -8  14   -3.34    5.99
   1   8 -14   -2.51    5.53
  -1  -8  15   -2.71    5.18
  -1  -8  15   -6.10    5.51
   1   8 -15    2.31    6.22
  -1  -8  16   39.87    6.05
  -1  -8  16   36.08    6.91
   1   8 -16   54.16    6.54
  -1  -8  17    0.76    6.45
  -1  -8  17    7.26    5.84
   1   8 -17    7.73    5.75
  -1  -8  18   19.33    5.98
  -1  -8  18   36.00    7.10
   1   8 -18   33.58    6.45
  -1  -8  19    9.57    5.17
  -1  -8  19    2.71    6.56
   1   8 -19    7.52    5.82
  -1  -8  20  190.60    9.62
  -1  -8  20  189.40    9.24
   1   8 -20  186.60    9.22
   1   7  20   15.62    7.24
   1   7  20   26.14    6.60
   1   7  19   14.40    6.71
   1   7  19   16.87    7.44
   1   7  18  558.70   19.30
   1   7  18  536.30   18.08
   1   7  17   15.19    7.59
   1   7  17    6.77    7.52
  -1  -7 -16  194.20   10.35
   1   7  16  216.70   11.40
   1   7  16  184.00   10.28
  -1  -7 -15   36.46    7.11
   1   7  15   36.99    7.92
   1   7  15   30.01    8.59
  -1  -7 -14   -2.20    6.41
   1   7  14  -10.80    7.22
   1   7  14   -6.34    7.66
  -1  -7 -13    7.98    6.82
   1   7  13  -11.43    7.64
   1   7  13  -13.17    7.48
  -1  -7 -12   50.61    7.70
   1   7  12   24.56    7.23
   1   7  12   32.80    7.59
  -1  -7 -11   59.24    7.56
   1   7  11   69.55    8.12
   1   7  11   78.77    8.92
  -1  -7 -10   12.60    6.69
   1   7  10    4.64    6.88
   1   7  10   12.17    7.48
  -1  -7  -9   82.16    7.76
   1   7   9   67.85    8.18
   1   7   9   65.75    7.73
  -1  -7  -8    8.82    6.29
   1   7   8   -2.25    6.36
   1   7   8   -0.03    7.08
  -1  -7  -7    1.65    6.09
   1   7   7    1.60    6.21
   1   7   7    1.73    6.82
  -1  -7  -6  539.90   18.12
   1   7   6  496.70   17.41
   1   7   6  506.10   17.83
  -1  -7  -5   49.55    6.60
   1   7   5   39.83    7.05
   1   7   5   56.48    7.51
  -1  -7  -4  796.20   24.32
   1   7   4  783.90   24.22
   1   7   4  804.20   24.71
  -1  -7  -3   71.78    6.68
   1   7   3   71.25    7.60
  -1  -7  -2   56.69    6.36
   1   7   2   40.91    7.00
  -1  -7  -1  195.30    8.89
   1   7   1  177.30    9.37
  -1  -7   0  178.40    8.50
   1   7   0  156.10    8.35
  -1  -7   1   85.60    6.74
   1   7  -1   81.85    6.64
  -1  -7   2   29.29    5.50
   1   7  -2   24.42    4.83
  -1  -7   3  106.00    6.85
   1   7  -3  104.50    6.70
  -1  -7   4   -1.42    5.07
   1   7  -4    3.23    4.85
  -1  -7   5 2601.00   71.42
   1   7  -5 2647.00   72.69
  -1  -7   6 1482.00   41.98
   1   7  -6 1525.00   43.11
  -1  -7   7   98.48    7.20
   1   7  -7   69.50    6.78
  -1  -7   8  414.00   14.34
   1   7  -8  451.90   16.35
  -1  -7   9   -2.97    6.21
   1   7  -9   12.97    6.37
  -1  -7  10  100.40    7.58
   1   7 -10  101.70    7.60
  -1  -7  11   78.40    7.14
   1   7 -11   70.55    6.99
  -1  -7  12   70.45    7.28
  -1  -7  12   91.23    7.61
   1   7 -12   87.15    6.89
  -1  -7  13  149.60    8.33
  -1  -7  13  132.30    8.41
   1   7 -13  122.60    7.97
  -1  -7  14    8.96    5.79
  -1  -7  14   -0.28    6.28
   1   7 -14   -2.78    6.15
  -1  -7  15  234.10   10.65
  -1  -7  15  249.70   11.14
   1   7 -15  256.10   11.55
  -1  -7  16   19.21    6.62
  -1  -7  16   10.63    5.68
   1   7 -16    8.52    6.01
  -1  -7  17    5.08    5.51
  -1  -7  17   13.04    6.78
   1   7 -17   -7.32    5.69
  -1  -7  18   -5.37    6.69
  -1  -7  18   -5.81    5.45
   1   7 -18   12.22    6.11
  -1  -7  19    3.38    5.83
  -1  -7  19    9.39    5.68
   1   7 -19    8.33    5.78
  -1  -7  20   12.82    6.96
  -1  -7  20    8.07    5.48
   1   7 -20   10.66    6.09
   1   6  21   23.48    6.62
   1   6  20   41.52    7.30
   1   6  20   43.55    7.35
   1   6  19   11.37    7.13
   1   6  19   21.11    7.27
   1   6  18   35.94    7.49
   1   6  18   45.52    7.80
   1   6  17  150.00   10.42
   1   6  17  160.40   10.33
   1   6  16  496.20   18.27
   1   6  16  540.30   18.33
  -1  -6 -15  226.10   11.08
   1   6  15  238.30   12.12
   1   6  15  206.70   11.45
  -1  -6 -14   53.29    7.21
   1   6  14   52.13    7.88
   1   6  14   40.16    8.85
  -1  -6 -13   -0.40    6.37
   1   6  13    5.61    7.58
   1   6  13   17.66    8.25
  -1  -6 -12    6.99    6.77
   1   6  12   -7.74    7.07
   1   6  12   -1.84    7.85
  -1  -6 -11   -3.01    6.43
   1   6  11   -6.88    7.22
   1   6  11    4.29    6.67
  -1  -6 -10   54.99    7.33
   1   6  10   56.76    8.11
   1   6  10   62.32    7.85
  -1  -6  -9  109.90    8.36
   1   6   9   86.05    8.09
   1   6   9  107.70    8.77
  -1  -6  -8    4.24    6.31
   1   6   8    8.36    6.14
   1   6   8    6.78    6.66
  -1  -6  -7    7.50    6.46
   1   6   7   17.38    6.67
   1   6   7    5.56    6.34
  -1  -6  -6  889.70   26.97
   1   6   6  858.80   26.28
   1   6   6  831.50   25.35
  -1  -6  -5   83.75    7.39
   1   6   5   62.78    6.75
   1   6   5   55.04    7.48
  -1  -6  -4   79.23    7.03
   1   6   4   55.39    6.72
   1   6   4   68.71    7.29
  -1  -6  -3  123.10    7.55
   1   6   3   88.54    7.42
  -1  -6  -2  199.60    8.94
   1   6   2  191.80    9.23
  -1  -6  -1 3235.00   87.97
   1   6   1 3193.00   86.93
  -1  -6   0  169.50    7.67
   1   6   0  152.40    7.93
  -1  -6   1  181.00    8.22
   1   6  -1  185.90    8.53
  -1  -6   2 1277.00   36.04
   1   6  -2 1325.00   37.56
  -1  -6   3  458.40   14.86
   1   6  -3  418.50   13.89
  -1  -6   4   39.07    5.31
   1   6  -4   32.44    4.94
  -1  -6   5 2050.00   56.72
   1   6  -5 2154.00   59.31
  -1  -6   6 3009.00   82.17
   1   6  -6 3097.00   84.56
  -1  -6   7 2597.00   71.49
   1   6  -7 2676.00   73.54
  -1  -6   8    1.76    5.47
   1   6  -8    8.32    5.03
  -1  -6   9  875.30   26.37
   1   6  -9  930.60   28.62
  -1  -6  10   69.46    6.68
   1   6 -10   93.37    7.76
  -1  -6  11   55.23    7.09
  -1  -6  11   56.05    6.46
   1   6 -11   86.26    7.86
  -1  -6  12  166.40    8.69
  -1  -6  12  175.10    8.91
   1   6 -12  175.00    8.73
  -1  -6  13    2.27    5.78
  -1  -6  13   16.07    5.71
   1   6 -13    8.64    5.15
  -1  -6  14   14.70    6.20
  -1  -6  14   11.85    6.52
   1   6 -14   14.33    6.28
  -1  -6  15  109.60    7.65
  -1  -6  15  130.10    8.57
   1   6 -15  103.70    8.15
  -1  -6  16   29.54    6.14
  -1  -6  16   42.01    7.10
   1   6 -16   30.15    5.97
  -1  -6  17   10.15    5.69
  -1  -6  17    6.16    6.67
   1   6 -17   15.48    5.59
  -1  -6  18   24.81    6.36
  -1  -6  18   20.43    6.37
   1   6 -18   22.16    6.88
  -1  -6  19    8.26    5.52
  -1  -6  19   -1.98    6.80
   1   6 -19    5.05    5.86
  -1  -6  20   36.72    6.09
  -1  -6  20   22.59    6.46
   1   6 -20   29.83    6.76
  -1  -6  21    4.02    5.98
  -1  -6  21    1.30    5.51
   1   6 -21   13.08    6.25
   1   5  21  192.50    9.16
   1   5  21  196.90   10.39
   1   5  20  134.00    8.91
   1   5  20  122.20    8.74
   1   5  19  168.80    9.88
   1   5  19  166.70   10.17
   1   5  18   75.17    7.98
   1   5  18   72.66    8.07
   1   5  17   23.58    7.73
   1   5  17   11.24    8.51
   1   5  16  370.50   15.11
   1   5  16  378.10   14.60
   1   5  15    9.09    7.12
   1   5  15    2.59    7.93
  -1  -5 -14    9.85    6.59
   1   5  14   12.74    7.42
   1   5  14    1.81    7.43
  -1  -5 -13   -5.43    6.56
   1   5  13   -1.40    6.97
   1   5  13  -10.54    7.46
  -1  -5 -12   26.53    6.93
   1   5  12   34.52    7.90
   1   5  12   26.58    7.80
  -1  -5 -11  225.00   11.24
   1   5  11  219.30   11.57
   1   5  11  212.70   11.28
  -1  -5 -10   43.01    7.01
   1   5  10   50.26    7.80
   1   5  10   45.64    7.48
  -1  -5  -9  593.90   19.79
   1   5   9  605.10   20.27
   1   5   9  589.00   19.96
  -1  -5  -8    0.61    6.26
   1   5   8   14.57    6.77
   1   5   8   12.88    6.52
  -1  -5  -7   -4.51    5.79
   1   5   7    4.46    7.09
   1   5   7    1.31    6.80
  -1  -5  -6    6.18    5.75
   1   5   6   -7.09    5.85
   1   5   6    3.34    6.24
  -1  -5  -5    4.39    6.18
   1   5   5   -0.65    6.34
   1   5   5    7.98    6.17
  -1  -5  -4   27.37    6.01
   1   5   4   30.83    6.61
   1   5   4   29.06    6.03
  -1  -5  -3  950.40   27.77
   1   5   3 1003.00   29.40
   1   5   3 1010.00   29.32
  -1  -5  -2 2013.00   55.62
   1   5   2 2007.00   55.48
  -1  -5  -1  911.90   26.58
   1   5   1  932.50   27.17
  -1  -5   0  903.70   26.11
   1   5   0  854.90   24.92
  -1  -5   1  549.90   16.82
   1   5  -1  509.90   15.80
  -1  -5   2  671.90   19.91
   1   5  -2  662.80   19.78
  -1  -5   3 6459.00  173.30
   1   5  -3 6366.00  171.10
  -1  -5   4 1692.00   46.91
   1   5  -4 1669.00   46.52
  -1  -5   5 1863.00   51.54
   1   5  -5 1861.00   51.67
  -1  -5   6   72.99    6.08
   1   5  -6   73.14    6.14
  -1  -5   7  361.10   12.82
   1   5  -7  353.50   12.64
  -1  -5   8   59.91    5.75
   1   5  -8   51.21    5.82
  -1  -5   9  154.60    8.50
  -1  -5   9  146.20    7.54
   1   5  -9  163.30    8.84
  -1  -5  10   86.39    7.53
  -1  -5  10   92.73    6.59
   1   5 -10   86.46    7.64
  -1  -5  11    1.05    5.85
  -1  -5  11    5.44    6.34
   1   5 -11    8.30    6.64
  -1  -5  12  179.00    9.10
  -1  -5  12  185.80    9.74
   1   5 -12  188.10    9.75
  -1  -5  13   47.38    6.35
  -1  -5  13   52.94    6.62
   1   5 -13   49.52    6.99
  -1  -5  14  348.20   13.43
  -1  -5  14  336.80   13.17
   1   5 -14  323.80   12.31
  -1  -5  15  118.30    7.81
  -1  -5  15  121.20    8.40
   1   5 -15  125.70    8.28
  -1  -5  16  190.80    9.69
  -1  -5  16  186.50   10.24
   1   5 -16  177.50    9.91
  -1  -5  17   59.08    6.96
  -1  -5  17   68.56    6.80
   1   5 -17   64.77    6.99
  -1  -5  18   42.05    7.87
  -1  -5  18   42.39    6.28
   1   5 -18   39.78    6.30
  -1  -5  19    3.90    5.59
  -1  -5  19    0.68    6.25
   1   5 -19   -0.74    6.47
  -1  -5  20   48.97    6.33
  -1  -5  20   50.53    7.11
   1   5 -20   45.85    7.99
  -1  -5  21   25.15    6.32
  -1  -5  21   21.19    5.94
   1   5 -21   25.35    6.65
   1   4  21    9.10    7.34
   1   4  21    5.58    6.21
   1   4  20   30.39    7.75
   1   4  20    8.76    6.72
   1   4  19    1.08    6.85
   1   4  19    3.44    6.84
   1   4  18   -7.36    6.68
   1   4  18   -1.84    6.86
   1   4  17   14.47    7.42
   1   4  17   25.30    7.66
   1   4  16  612.40   20.99
   1   4  16  606.00   21.03
  -1  -4 -15  518.90   18.64
   1   4  15  562.60   19.37
   1   4  15  530.40   19.03
  -1  -4 -14   13.13    6.80
   1   4  14   21.25    7.75
   1   4  14    9.07    6.71
  -1  -4 -13   -3.32    6.78
   1   4  13    5.48    7.40
   1   4  13   14.07    7.16
  -1  -4 -12   19.62    6.87
  -1  -4 -12   27.50    7.34
   1   4  12    6.23    7.35
   1   4  12   10.27    6.91
  -1  -4 -11   61.68    7.59
  -1  -4 -11   73.56    7.97
   1   4  11   78.34    8.25
   1   4  11   66.50    8.15
  -1  -4 -10   68.80    7.69
  -1  -4 -10   71.17    7.81
   1   4  10   62.95    8.06
   1   4  10   63.22    7.76
  -1  -4  -9   69.29    7.71
  -1  -4  -9   60.31    7.47
   1   4   9   73.61    7.65
   1   4   9   64.59    7.58
  -1  -4  -8  767.10   23.87
  -1  -4  -8  744.30   23.52
   1   4   8  770.00   24.30
   1   4   8  774.30   24.18
  -1  -4  -7  698.40   21.99
  -1  -4  -7  656.00   21.26
   1   4   7  679.80   21.67
   1   4   7  697.60   22.23
  -1  -4  -6  241.10   10.56
   1   4   6  229.80   10.39
   1   4   6  218.60   10.48
  -1  -4  -5  249.50   10.58
   1   4   5  224.90   10.26
   1   4   5  244.50   11.25
  -1  -4  -4 1963.00   54.58
   1   4   4 2050.00   57.01
   1   4   4 1991.00   55.43
  -1  -4  -3  282.90   11.17
   1   4   3  250.20   10.99
   1   4   3  258.70   10.74
  -1  -4  -2 3776.00  102.30
   1   4   2 3788.00  102.80
   1   4   2 3878.00  105.20
  -1  -4  -1 1742.00   48.13
   1   4   1 1699.00   47.04
  -1  -4   0 3160.00   85.55
   1   4   0 3260.00   88.14
  -1  -4   1 5479.00  147.10
   1   4  -1 5399.00  144.90
  -1  -4   2  210.00    8.21
   1   4  -2  200.00    7.72
  -1  -4   3 1608.00   44.39
   1   4  -3 1559.00   42.87
  -1  -4   4  229.40    9.09
   1   4  -4  218.20    8.71
  -1  -4   5 2458.00   67.17
   1   4  -5 2557.00   70.10
  -1  -4   6  179.70    8.39
   1   4  -6  208.60    9.00
  -1  -4   7  822.20   24.43
   1   4  -7  834.90   25.23
  -1  -4   8   20.93    5.93
  -1  -4   8   25.35    5.56
   1   4  -8   34.35    5.96
  -1  -4   9    7.40    5.25
  -1  -4   9   13.17    5.00
   1   4  -9    7.43    4.85
  -1  -4  10  780.70   23.68
  -1  -4  10  810.20   24.67
   1   4 -10  799.70   24.65
  -1  -4  11    7.43    5.41
  -1  -4  11    5.04    6.46
   1   4 -11    3.19    5.73
  -1  -4  12    4.81    5.94
  -1  -4  12    3.52    5.98
   1   4 -12   15.34    7.20
  -1  -4  13  667.40   21.71
  -1  -4  13  670.70   21.42
   1   4 -13  665.10   21.57
  -1  -4  14 1705.00   48.62
  -1  -4  14 1707.00   48.85
   1   4 -14 1677.00   48.00
  -1  -4  15  324.30   13.50
  -1  -4  15  332.00   13.11
   1   4 -15  308.40   12.30
  -1  -4  16   13.84    7.27
  -1  -4  16    3.57    5.83
   1   4 -16    8.60    5.89
  -1  -4  17  154.80    8.98
  -1  -4  17  175.30    9.25
   1   4 -17  157.60    9.37
  -1  -4  18   11.22    6.36
  -1  -4  18   11.74    5.83
   1   4 -18   15.37    6.53
  -1  -4  19   11.48    5.85
  -1  -4  19    8.85    6.39
   1   4 -19   13.68    6.61
  -1  -4  20    2.88    6.63
  -1  -4  20   -8.62    5.51
   1   4 -20    3.02    6.98
  -1  -4  21  100.90    8.23
  -1  -4  21  122.00    7.73
   1   4 -21  114.70    8.17
   1   3  21    4.27    6.90
   1   3  21    6.13    6.23
   1   3  20   18.97    7.08
   1   3  20   16.11    6.70
  -1  -3 -19    5.36    4.70
   1   3  19   -3.32    6.95
   1   3  19    5.95    6.31
  -1  -3 -18   -2.37    7.81
   1   3  18    7.53    7.82
   1   3  18   11.02    6.79
  -1  -3 -17  377.50   14.83
   1   3  17  402.40   15.31
   1   3  17  388.00   14.78
  -1  -3 -16  179.90   10.20
   1   3  16  192.50   11.12
   1   3  16  183.10   11.16
  -1  -3 -15   11.47    6.95
   1   3  15   17.30    7.17
   1   3  15    8.23    7.30
  -1  -3 -14  305.80   13.08
   1   3  14  307.80   14.00
   1   3  14  338.40   13.66
  -1  -3 -13  232.40   11.37
   1   3  13  264.60   12.26
   1   3  13  301.40   12.60
  -1  -3 -12  104.90    9.50
   1   3  12   98.50    8.73
   1   3  12  123.10    9.19
  -1  -3 -11  147.70    9.61
   1   3  11  153.30    9.51
   1   3  11  137.50    9.66
  -1  -3 -10  203.90   10.28
  -1  -3 -10  184.50   10.28
   1   3  10  178.90   10.21
   1   3  10  147.50    9.43
  -1  -3  -9   85.41    7.68
  -1  -3  -9   87.69    7.70
   1   3   9   83.94    7.84
   1   3   9   70.13    7.49
  -1  -3  -8   -2.44    6.05
  -1  -3  -8    5.17    6.63
   1   3   8   -2.61    6.69
   1   3   8    0.84    6.32
  -1  -3  -7   49.16    7.15
  -1  -3  -7   65.59    7.47
   1   3   7   58.18    7.04
   1   3   7   51.21    6.80
  -1  -3  -6  542.40   18.40
  -1  -3  -6  553.60   18.06
   1   3   6  559.70   18.59
   1   3   6  532.30   17.76
  -1  -3  -5  523.20   17.62
  -1  -3  -5  540.70   17.61
   1   3   5  573.00   18.54
   1   3   5  516.60   17.13
  -1  -3  -4  399.90   14.17
  -1  -3  -4  378.90   14.04
   1   3   4  384.50   14.05
   1   3   4  355.70   13.01
  -1  -3   1 2138.00   58.04
   1   3  -1 2120.00   57.56
  -1  -3   2 1978.00   53.81
   1   3  -2 2034.00   55.26
  -1  -3   3 6560.00  175.80
  -1  -3   4  259.60    9.53
   1   3  -4  264.30    9.32
  -1  -3   5  582.50   17.89
   1   3  -5  614.20   18.73
  -1  -3   6  898.20   26.20
  -1  -3   6  899.00   26.06
   1   3  -6  903.80   26.50
  -1  -3   7 1223.00   35.02
  -1  -3   7 1342.00   37.91
   1   3  -7 1256.00   36.02
  -1  -3   8    3.88    5.63
  -1  -3   8    3.49    4.74
   1   3  -8   -5.36    5.90
  -1  -3   9   13.79    6.16
  -1  -3   9   20.03    5.27
   1   3  -9   18.94    5.18
  -1  -3  10   24.02    5.85
  -1  -3  10   21.82    6.73
   1   3 -10   18.63    6.15
  -1  -3  11 1024.00   30.81
  -1  -3  11 1038.00   30.76
   1   3 -11 1090.00   31.87
  -1  -3  12  270.40   11.62
  -1  -3  12  242.10   11.19
   1   3 -12  267.80   11.66
  -1  -3  13    1.22    5.79
  -1  -3  13    5.05    5.62
   1   3 -13    5.55    5.55
  -1  -3  14  122.70    8.51
  -1  -3  14  128.40    8.60
   1   3 -14  112.40    8.36
  -1  -3  15   40.03    6.92
  -1  -3  15   33.79    7.19
   1   3 -15   39.14    6.74
  -1  -3  16   -3.50    6.78
  -1  -3  16    7.97    6.08
   1   3 -16    5.55    5.81
  -1  -3  17  -10.64    5.88
  -1  -3  17    9.67    6.57
   1   3 -17   -1.41    5.62
  -1  -3  18   -4.22    5.70
  -1  -3  18   -6.08    6.80
   1   3 -18    1.55    5.93
  -1  -3  19  309.80   12.67
  -1  -3  19  297.40   12.91
   1   3 -19  301.00   12.37
  -1  -3  20   29.82    6.13
  -1  -3  20   33.81    7.20
   1   3 -20   34.89    7.18
  -1  -3  21   28.50    6.90
  -1  -3  21   25.62    5.75
   1   3 -21   18.17    6.74
  -1  -3  22   79.12    7.55
  -1  -3  22   58.95    8.10
   1   3 -22   70.94    7.53
   1   2  22  104.00    7.86
  -1  -2 -21    7.41    6.33
   1   2  21   16.83    7.16
   1   2  21   10.91    6.29
  -1  -2 -20  279.00   12.11
   1   2  20  258.50   12.19
   1   2  20  260.90   11.37
  -1  -2 -19    5.30    6.28
   1   2  19   -4.19    6.74
   1   2  19   -0.09    5.87
  -1  -2 -18   -0.45    6.30
   1   2  18   -3.26    7.42
   1   2  18    7.49    7.06
  -1  -2 -17   93.58    7.70
   1   2  17   89.87    7.99
   1   2  17   96.43    8.58
  -1  -2 -16  486.10   16.83
   1   2  16  470.30   17.21
   1   2  16  524.50   18.88
  -1  -2 -15   22.25    6.55
   1   2  15    4.92    7.62
   1   2  15    8.23    6.96
  -1  -2 -14  109.30    8.27
   1   2  14  108.60    9.43
   1   2  14   93.31    8.87
  -1  -2 -13  -13.36    6.46
   1   2  13   -5.38    7.62
   1   2  13    0.84    7.52
  -1  -2 -12  267.40   12.35
   1   2  12  258.20   11.74
   1   2  12  263.10   12.35
  -1  -2 -11   -3.17    6.49
   1   2  11    2.25    6.73
   1   2  11    2.46    6.41
  -1  -2 -10  421.40   15.73
   1   2  10  409.80   15.39
   1   2  10  407.40   15.09
  -1  -2  -9  674.70   21.75
   1   2   9  641.30   20.91
   1   2   9  653.40   21.04
  -1  -2  -8  103.40    8.34
  -1  -2  -8   99.13    7.25
   1   2   8   94.11    8.34
   1   2   8   91.78    7.56
  -1  -2  -7  899.50   27.15
  -1  -2  -7  963.10   28.73
   1   2   7  872.90   26.50
   1   2   7  948.80   28.14
  -1  -2  -6 1035.00   30.45
  -1  -2  -6 1043.00   31.16
   1   2   6 1066.00   31.58
   1   2   6  977.00   28.91
  -1  -2  -5   29.60    6.79
  -1  -2  -5   31.96    6.54
   1   2   5   29.20    6.42
   1   2   5   26.17    6.10
  -1  -2  -4  753.20   23.10
  -1  -2  -4  757.60   23.13
   1   2   4  737.60   22.52
   1   2   4  779.20   23.93
  -1  -2  -3  783.40   23.47
  -1  -2  -3  709.30   21.75
   1   2   3  734.10   22.57
   1   2   3  757.10   23.10
  -1  -2  -1  366.90   11.75
  -1  -2  -1  357.70   11.93
   1   2   1  361.40   11.81
   1   2   1  338.30   11.06
  -1  -2   0 2180.00   58.85
   1   2   0 2179.00   58.85
   1   2   0 2190.00   59.17
  -1  -2   1   30.12    2.65
   1   2  -1   24.19    2.43
  -1  -2   2  236.30    7.60
   1   2  -2  240.80    7.69
  -1  -2   3 1867.00   50.99
  -1  -2   3 1842.00   50.26
   1   2  -3 1988.00   54.20
  -1  -2   4 2353.00   64.20
  -1  -2   4 2438.00   66.32
   1   2  -4 2426.00   66.05
  -1  -2   5    6.32    5.23
  -1  -2   5   10.01    5.15
   1   2  -5   18.70    5.09
  -1  -2   6  712.10   21.26
  -1  -2   6  722.00   21.63
   1   2  -6  756.90   22.60
  -1  -2   7 1471.00   41.38
  -1  -2   7 1434.00   40.59
   1   2  -7 1486.00   42.03
  -1  -2   8    3.43    5.44
  -1  -2   8   -6.54    5.68
   1   2  -8   -4.97    6.05
  -1  -2   9  113.30    7.51
  -1  -2   9  108.90    7.15
   1   2  -9  128.50    7.94
  -1  -2  10  960.80   28.41
  -1  -2  10  938.90   28.36
   1   2 -10  984.10   29.28
  -1  -2  11   13.57    6.16
  -1  -2  11   17.05    7.00
   1   2 -11   20.50    6.09
  -1  -2  12   30.02    7.25
  -1  -2  12   15.88    6.09
   1   2 -12   19.42    6.33
  -1  -2  13  686.90   22.41
  -1  -2  13  682.40   21.86
   1   2 -13  720.90   22.62
  -1  -2  14  603.80   19.77
  -1  -2  14  627.60   20.99
   1   2 -14  581.40   19.46
  -1  -2  15  946.00   29.13
  -1  -2  15  896.60   27.49
   1   2 -15  888.50   27.81
  -1  -2  16 1062.00   31.85
  -1  -2  16 1006.00   30.84
   1   2 -16  983.60   29.93
  -1  -2  17   36.23    6.89
  -1  -2  17   46.65    7.14
   1   2 -17   40.49    6.90
  -1  -2  18    5.97    6.40
  -1  -2  18    9.74    5.97
   1   2 -18    4.33    5.60
  -1  -2  19   17.51    5.82
  -1  -2  19    6.32    7.28
   1   2 -19   12.05    6.60
  -1  -2  20  327.90   13.21
  -1  -2  20  343.60   13.02
   1   2 -20  342.80   13.66
  -1  -2  21    5.87    7.23
  -1  -2  21  -11.74    5.67
   1   2 -21   -4.68    6.66
  -1  -2  22   -1.75    6.72
  -1  -2  22    0.93    5.57
   1   2 -22    1.65    5.12
  -1  -1 -22   15.88    5.85
   1   1  22   14.42    6.97
   1   1  22   -3.70    6.56
  -1  -1 -21   64.38    6.85
   1   1  21   53.03    8.15
   1   1  21   48.94    6.68
  -1  -1 -20   16.04    7.22
   1   1  20    9.05    7.06
   1   1  20   12.45    6.51
  -1  -1 -19    4.59    6.36
   1   1  19    4.82    6.70
   1   1  19    5.28    6.78
  -1  -1 -18   21.34    6.19
   1   1  18   28.65    7.76
   1   1  18   15.29    7.00
  -1  -1 -17    0.50    6.46
   1   1  17    0.36    6.73
   1   1  17   14.39    7.44
  -1  -1 -16  419.20   15.65
   1   1  16  390.50   15.29
   1   1  16  400.80   15.55
  -1  -1 -15  176.30   10.14
   1   1  15  189.60   10.76
   1   1  15  156.10    9.94
  -1  -1 -14  168.60    9.46
   1   1  14  194.10   11.21
   1   1  14  195.60   10.92
  -1  -1 -13 1140.00   33.78
   1   1  13 1167.00   34.91
   1   1  13 1198.00   35.81
  -1  -1 -12  252.20   11.62
   1   1  12  249.70   11.93
   1   1  12  262.50   12.28
  -1  -1 -11  615.90   20.49
   1   1  11  604.00   20.45
   1   1  11  621.20   20.56
  -1  -1 -10 1189.00   35.18
   1   1  10 1236.00   36.12
   1   1  10 1188.00   35.29
  -1  -1  -9  757.70   23.76
   1   1   9  766.00   23.86
   1   1   9  786.20   24.26
  -1  -1  -8 3607.00   98.88
   1   1   8 3313.00   90.68
   1   1   8 3417.00   93.76
  -1  -1  -7  128.50    8.16
   1   1   7  135.00    8.40
   1   1   7  125.00    8.31
  -1  -1  -6 2087.00   58.37
   1   1   6 2214.00   61.43
   1   1   6 2292.00   63.77
  -1  -1  -5   65.30    7.39
   1   1   5   56.33    6.94
   1   1   5   76.33    7.04
  -1  -1  -4 1678.00   47.42
   1   1   4 1658.00   46.88
   1   1   4 1529.00   43.22
  -1  -1  -3   85.02    8.06
   1   1   3   78.71    7.88
   1   1   3   83.05    7.43
  -1  -1  -1 2316.00   62.75
   1   1   1 2184.00   59.19
   1   1   1 2293.00   62.09
  -1  -1   0  782.90   21.52
  -1  -1   2   16.56    3.28
  -1  -1   2   18.52    3.14
   1   1  -2   18.59    3.25
   1   1  -2   20.18    3.25
  -1  -1   3 2016.00   54.91
  -1  -1   3 1888.00   51.54
   1   1  -3 1933.00   52.68
   1   1  -3 2057.00   56.05
  -1  -1   4 2712.00   73.87
  -1  -1   4 2771.00   75.22
   1   1  -4 3073.00   83.41
   1   1  -4 2917.00   79.25
  -1  -1   5 1717.00   47.65
  -1  -1   5 1665.00   46.33
   1   1  -5 1699.00   47.17
   1   1  -5 1769.00   49.32
  -1  -1   6   49.89    5.80
  -1  -1   6   44.51    6.06
   1   1  -6   62.36    6.48
  -1  -1   7  119.20    7.23
  -1  -1   7  119.80    7.78
   1   1  -7  129.00    7.53
  -1  -1   8  177.90    9.31
  -1  -1   8  190.60    9.10
   1   1  -8  205.50   10.01
  -1  -1   9  305.20   11.92
  -1  -1   9  285.50   11.35
   1   1  -9  277.20   11.53
   1   1 -10  359.70   14.06
  -1  -1  11  617.40   19.95
  -1  -1  11  619.00   20.43
   1   1 -11  693.10   21.50
  -1  -1  12  788.30   24.77
  -1  -1  12  831.10   25.72
   1   1 -12  852.10   25.97
  -1  -1  13   -2.11    6.43
  -1  -1  13    1.56    6.89
   1   1 -13   -1.06    5.77
  -1  -1  14  761.90   24.23
  -1  -1  14  751.80   23.65
   1   1 -14  721.70   22.55
  -1  -1  15  104.80    9.01
  -1  -1  15  103.50    8.19
   1   1 -15   92.12    7.63
  -1  -1  16  103.00    8.81
  -1  -1  16  106.50    8.13
   1   1 -16  105.00    8.25
  -1  -1  17   97.73    8.08
  -1  -1  17  103.50    8.54
   1   1 -17   86.83    8.06
  -1  -1  18   74.13    8.00
  -1  -1  18   65.78    7.24
   1   1 -18   75.09    7.63
  -1  -1  19   15.43    6.36
  -1  -1  19   33.11    7.22
   1   1 -19   23.97    7.11
  -1  -1  20   -4.77    6.84
  -1  -1  20   -5.03    6.28
   1   1 -20   -4.91    6.52
  -1  -1  22    4.98    7.04
  -1  -1  22   22.18    5.93
  -1   0 -22    3.37    5.49
   1   0  22   -1.33    6.45
   1   0  22   -3.86    6.60
  -1   0 -21  -11.28    5.95
   1   0  21    3.54    6.73
   1   0  21    2.87    7.33
  -1   0 -20   33.16    7.57
   1   0  20   40.32    6.97
   1   0  20   40.04    7.58
  -1   0 -19   -7.54    6.03
   1   0  19    4.66    6.73
   1   0  19    8.45    6.95
  -1   0 -18    0.30    6.12
   1   0  18    4.98    6.92
   1   0  18    3.65    7.55
  -1   0 -17   -1.43    6.43
   1   0  17   14.59    7.21
   1   0  17    1.65    7.19
  -1   0 -16   -0.68    6.89
   1   0  16   -4.37    7.63
   1   0  16    6.66    7.16
  -1   0 -15    7.27    6.52
   1   0  15   -4.85    6.66
   1   0  15    4.55    6.73
  -1   0 -14   19.31    6.70
   1   0  14    2.23    6.73
   1   0  14   -0.90    6.81
  -1   0 -13    5.84    6.38
   1   0  13   -1.02    6.47
   1   0  13   -1.48    6.79
  -1   0 -12   76.10    8.27
   1   0  12   54.71    8.15
   1   0  12   53.60    7.58
  -1   0 -11   -2.78    6.58
   1   0  11   -1.27    6.83
   1   0  11    9.04    6.66
  -1   0 -10   23.84    7.38
   1   0  10   28.35    7.07
   1   0  10   34.83    7.31
  -1   0  -9    5.78    7.26
   1   0   9   -2.55    6.30
   1   0   9   16.09    6.77
  -1   0  -8  602.60   20.01
   1   0   8  580.60   19.04
   1   0   8  584.90   19.53
  -1   0  -7    7.75    6.48
   1   0   7   10.06    6.43
   1   0   7   -3.14    6.42
  -1   0  -6  633.80   20.34
   1   0   6  680.40   21.54
   1   0   6  663.20   21.25
  -1   0  -5   -0.68    6.19
   1   0   5   -3.60    6.66
   1   0   5    2.93    6.19
  -1   0  -4 3442.00   94.01
   1   0   4 3388.00   92.51
  -1   0  -3    0.40    7.20
   1   0   3    3.20    6.46
  -1   0  -2  723.20   21.79
   1   0   2  757.40   22.61
  -1   0  -1    4.09    4.92
   1   0   1   -2.16    4.89
  -1   0   1   -2.61    3.45
   1   0  -1    1.99    3.48
  -1   0   2   72.97    4.99
   1   0  -2   77.11    4.99
  -1   0   3    2.61    5.46
  -1   0   3   -0.42    5.47
   1   0  -3   -1.41    5.24
  -1   0   4  410.90   13.68
  -1   0   4  389.90   13.51
   1   0  -4  393.80   13.34
   1   0  -4  388.50   13.69
  -1   0   5    3.85    6.17
  -1   0   5    1.05    5.33
   1   0  -5   -1.39    6.64
   1   0  -5    5.60    5.63
  -1   0   6   -4.83    5.50
  -1   0   6   -1.32    6.07
   1   0  -6    3.87    6.29
   1   0  -6   -1.00    5.46
  -1   0   7   -0.06    5.56
  -1   0   7   -6.06    5.60
   1   0  -7    2.27    6.14
   1   0  -7   -0.89    5.05
  -1   0   8  307.10   12.07
  -1   0   8  322.70   12.32
   1   0  -8  343.40   12.67
   1   0  -8  351.40   12.99
  -1   0   9    0.97    5.80
  -1   0   9   -4.89    5.81
   1   0  -9   -1.68    5.30
   1   0  -9    2.35    5.84
  -1   0  10 2431.00   67.73
  -1   0  10 2512.00   69.55
  -1   0  11   -1.85    5.93
  -1   0  11   -1.03    6.63
   1   0 -11   -2.79    5.94
  -1   0  12   23.78    6.98
  -1   0  12   27.00    7.13
   1   0 -12   26.72    7.03
  -1   0  13   -7.17    6.30
  -1   0  13    4.20    7.02
   1   0 -13    5.22    6.76
  -1   0  14  878.70   27.28
  -1   0  14  805.50   25.08
   1   0 -14  817.50   24.96
  -1   0  15   10.38    6.23
  -1   0  15   -3.89    6.78
   1   0 -15   -7.17    6.31
  -1   0  16  812.10   25.80
  -1   0  16  857.50   26.63
   1   0 -16  781.70   24.63
  -1   0  17    1.04    5.73
  -1   0  17   -0.69    7.62
   1   0 -17   -0.97    6.49
  -1   0  18    6.52    6.18
  -1   0  18   -7.38    7.32
   1   0 -18   -4.27    6.37
  -1   0  19  -11.10    6.13
  -1   0  19    1.14    6.48
  -1   0  20  309.90   12.50
  -1   0  20  321.30   13.15
  -1   0  21    1.56    7.49
  -1   0  21   -7.42    6.37
  -1   0  22  350.30   12.85
  -1   0  22  331.10   13.25
  -1   1 -22    0.62    5.31
   1  -1  22   17.21    7.30
   1  -1  22    5.86    6.04
  -1   1 -21   53.30    7.81
   1  -1  21   41.15    7.54
   1  -1  21   41.95    6.50
  -1   1 -20    8.64    6.81
   1  -1  20    6.51    6.99
   1  -1  20   10.70    6.63
  -1   1 -19    7.68    6.45
   1  -1  19   -5.64    6.60
   1  -1  19   -1.03    6.86
  -1   1 -18   12.46    6.56
   1  -1  18   17.04    6.92
   1  -1  18    9.23    7.36
  -1   1 -17    5.77    6.42
   1  -1  17   12.64    6.81
   1  -1  17  -11.07    6.68
  -1   1 -16  401.40   15.38
   1  -1  16  407.80   15.62
   1  -1  16  424.70   16.12
  -1   1 -15  196.30   10.83
   1  -1  15  173.10   10.25
   1  -1  15  178.70   10.36
  -1   1 -14  163.10    9.82
   1  -1  14  187.70   10.24
   1  -1  14  179.60   10.40
  -1   1 -13 1173.00   35.31
   1  -1  13 1208.00   35.60
   1  -1  13 1190.00   35.50
  -1   1 -12  275.20   12.60
   1  -1  12  267.40   11.83
   1  -1  12  245.20   12.24
  -1   1 -11  628.90   21.15
   1  -1  11  616.90   20.85
   1  -1  11  621.40   20.47
  -1   1 -10 1272.00   37.21
   1  -1  10 1206.00   35.77
   1  -1  10 1189.00   35.06
  -1   1  -9  787.80   24.60
   1  -1   9  758.30   23.94
   1  -1   9  718.30   22.95
  -1   1  -8 3672.00  100.60
  -1   1  -7  131.10    9.01
   1  -1   7  113.90    7.59
   1  -1   7  131.50    8.67
  -1   1  -6 2242.00   62.69
   1  -1   6 2229.00   62.09
  -1   1  -5   72.32    7.77
   1  -1   5   79.57    7.95
  -1   1  -4 1645.00   46.58
   1  -1   4 1671.00   47.24
  -1   1  -3   83.76    8.11
   1  -1   3   86.88    8.32
  -1   1  -2 4645.00  125.40
   1  -1   2 4626.00  124.80
  -1   1  -1 2321.00   63.43
   1  -1   1 2266.00   62.00
  -1   1   0  838.50   24.27
   1  -1   0  797.50   23.09
  -1   1   1 1714.00   47.12
   1  -1  -1 1721.00   47.28
  -1   1   2   22.32    6.08
   1  -1  -2   19.41    5.78
  -1   1   3 1941.00   53.63
   1  -1  -3 1970.00   54.33
  -1   1   4 2880.00   78.75
  -1   1   4 2917.00   79.70
   1  -1  -4 2731.00   74.75
  -1   1   5 1651.00   46.35
  -1   1   5 1616.00   45.54
   1  -1  -5 1766.00   49.32
  -1   1   6   64.35    7.57
  -1   1   6   59.62    6.82
   1  -1  -6   55.05    6.30
  -1   1   7  145.30    8.54
  -1   1   7  135.90    8.22
   1  -1  -7  148.50    8.70
   1  -1  -7  129.90    8.18
  -1   1   8  182.80    9.58
  -1   1   8  184.10    9.46
   1  -1  -8  194.20    9.31
   1  -1  -8  197.90    9.52
  -1   1   9  296.30   12.02
  -1   1   9  279.60   11.71
   1  -1  -9  292.30   11.88
   1  -1  -9  298.70   11.91
  -1   1  10  342.20   13.49
  -1   1  10  309.50   12.34
   1  -1 -10  329.80   12.67
   1  -1 -10  362.20   13.96
  -1   1  11  622.90   20.32
  -1   1  11  632.70   20.86
   1  -1 -11  674.90   21.35
   1  -1 -11  674.40   21.92
  -1   1  12  820.20   25.78
  -1   1  12  858.30   26.63
   1  -1 -12  837.90   26.37
   1  -1 -12  794.60   25.13
  -1   1  13   -1.11    7.07
  -1   1  13   -4.00    6.49
   1  -1 -13   17.25    7.52
  -1   1  14  789.50   24.82
  -1   1  14  755.90   24.26
   1  -1 -14  755.20   23.67
  -1   1  15   84.25    8.29
  -1   1  15  102.00    8.13
   1  -1 -15   90.38    7.77
  -1   1  16  105.30    8.93
  -1   1  16  107.60    8.22
  -1   1  17  109.70    9.22
  -1   1  17   99.52    8.22
  -1   1  18   64.66    8.05
  -1   1  18   80.61    7.74
  -1   1  19   27.48    7.04
  -1   1  19   41.69    7.00
  -1   1  20    3.21    6.09
  -1   1  20   -1.27    6.96
  -1   1  21   91.21    7.74
  -1   1  21   98.24    8.32
  -1   1  22    1.00    5.94
  -1   1  22   11.46    7.60
  -1   2 -22   66.63    6.68
  -1   2 -21   12.58    6.60
   1  -2  21   14.39    6.85
   1  -2  21    9.92    7.68
  -1   2 -20  284.30   12.12
   1  -2  20  250.10   11.63
   1  -2  20  275.00   11.85
  -1   2 -19   -0.25    6.67
   1  -2  19    5.28    6.63
   1  -2  19    5.34    6.98
  -1   2 -18    4.14    6.02
   1  -2  18   11.75    6.75
   1  -2  18    0.20    7.08
  -1   2 -17   97.93    7.79
   1  -2  17   97.87    8.72
   1  -2  17  113.80    9.44
  -1   2 -16  483.30   16.93
   1  -2  16  491.50   17.78
   1  -2  16  498.60   17.31
  -1   2 -15    9.04    6.59
   1  -2  15    5.42    6.88
   1  -2  15    0.51    7.01
  -1   2 -14   94.02    8.51
   1  -2  14   87.24    8.08
   1  -2  14   92.95    8.37
  -1   2 -13   -2.13    6.27
   1  -2  13   -2.06    6.49
   1  -2  13    4.71    6.58
  -1   2 -12  276.20   12.90
   1  -2  12  245.50   12.08
   1  -2  12  261.90   11.93
  -1   2 -11   -0.59    6.85
   1  -2  11    7.11    6.44
   1  -2  11   -2.88    7.34
  -1   2 -10  421.30   15.82
   1  -2  10  443.60   15.82
   1  -2  10  394.60   15.28
  -1   2  -9  714.60   22.89
   1  -2   9  711.10   22.89
   1  -2   9  686.30   21.80
  -1   2  -8   92.90    8.36
   1  -2   8   97.17    7.88
  -1   2  -7  916.60   27.57
   1  -2   7  922.80   27.85
  -1   2  -6  967.60   29.29
   1  -2   6  992.30   29.58
  -1   2  -5   31.55    6.88
   1  -2   5   40.21    7.69
  -1   2  -4  728.20   22.87
   1  -2   4  755.80   23.55
  -1   2  -3  766.80   23.80
   1  -2   3  783.10   24.22
  -1   2  -1  356.20   13.36
   1  -2   1  359.10   13.24
  -1   2   0 2256.00   62.05
   1  -2   0 2234.00   61.47
  -1   2   1   28.77    6.96
   1  -2  -1   28.13    7.71
  -1   2   2  255.50   11.37
   1  -2  -2  241.30   10.82
  -1   2   3 1855.00   51.90
   1  -2  -3 2226.00   61.62
  -1   2   4 2451.00   67.60
   1  -2  -4 2472.00   68.10
  -1   2   5   10.41    6.84
  -1   2   5    5.47    7.04
   1  -2  -5   10.96    6.36
  -1   2   6  716.00   22.34
  -1   2   6  703.80   22.31
   1  -2  -6  755.80   23.09
  -1   2   7 1419.00   40.71
  -1   2   7 1323.00   38.23
   1  -2  -7 1454.00   41.44
  -1   2   8    3.50    6.32
  -1   2   8   -6.63    6.45
   1  -2  -8   -0.17    5.62
  -1   2   9  109.60    8.23
  -1   2   9  104.10    8.01
   1  -2  -9  126.40    8.50
  -1   2  10  881.50   27.29
  -1   2  10  918.90   28.13
   1  -2 -10  868.30   26.43
  -1   2  11    6.28    6.45
  -1   2  11    8.94    7.38
   1  -2 -11   12.55    6.31
  -1   2  12   19.60    6.86
  -1   2  12   35.66    7.70
   1  -2 -12   21.10    7.21
   1  -2 -13  644.70   20.99
  -1   2  14  622.10   21.03
  -1   2  14  596.90   20.24
   1  -2 -14  606.80   20.48
  -1   2  15  913.90   28.23
  -1   2  15  899.60   28.21
  -1   2  16 1010.00   30.71
  -1   2  16 1019.00   31.45
  -1   2  17   48.25    7.88
  -1   2  17   43.44    9.17
  -1   2  18    1.82    7.21
  -1   2  18    9.12    7.68
  -1   2  19    0.16    6.82
  -1   2  19    0.86    7.48
  -1   2  20  302.30   12.47
  -1   2  20  335.40   13.66
  -1   2  21    6.00    7.00
  -1   2  21   -0.06    6.73
  -1   2  22   11.62    7.09
  -1   2  22   -0.30    6.13
  -1   3 -21    1.01    6.08
   1  -3  21   -4.38    6.68
   1  -3  21   10.49    7.23
  -1   3 -20   23.17    6.38
   1  -3  20   25.93    6.63
   1  -3  20   14.35    7.28
  -1   3 -19    4.52    6.23
  -1   3 -18    6.44    5.53
   1  -3  18   10.74    6.36
   1  -3  18    9.44    6.82
  -1   3 -17  382.30   14.33
   1  -3  17  407.20   15.46
   1  -3  17  407.50   15.43
  -1   3 -16  154.90    8.90
   1  -3  16  172.40    9.62
   1  -3  16  179.20   10.46
  -1   3 -15    7.73    5.92
   1  -3  15   15.28    6.36
   1  -3  15    5.36    6.89
  -1   3 -14  335.90   13.12
   1  -3  14  310.00   13.03
   1  -3  14  331.30   13.46
  -1   3 -13  250.80   11.08
   1  -3  13  268.90   11.90
   1  -3  13  246.90   11.73
  -1   3 -12  105.90    8.64
   1  -3  12  119.10    8.93
   1  -3  12  109.30    9.42
  -1   3 -11  189.10   10.64
   1  -3  11  162.40    9.77
   1  -3  11  180.60   10.04
  -1   3 -10  194.70   11.04
   1  -3  10  189.00   10.79
  -1   3  -9   81.60    7.85
   1  -3   9   84.15    7.88
  -1   3  -8    5.40    6.49
   1  -3   8   -4.03    6.01
  -1   3  -7   57.29    7.66
   1  -3   7   70.44    7.28
  -1   3  -6  548.60   18.16
   1  -3   6  550.90   18.59
  -1   3  -5  538.50   18.10
   1  -3   5  537.90   17.98
  -1   3  -4  412.30   15.48
   1  -3   4  402.70   14.69
  -1   3   1 2203.00   61.27
   1  -3  -1 2207.00   61.40
  -1   3   2 2091.00   58.33
   1  -3  -2 2278.00   63.24
  -1   3   3 6927.00  186.40
   1  -3  -3 6753.00  181.70
  -1   3   4  281.80   12.16
   1  -3  -4  271.30   11.28
  -1   3   5  607.10   19.97
   1  -3  -5  622.30   19.80
  -1   3   6  896.30   27.19
  -1   3   6  927.30   27.95
   1  -3  -6  911.10   27.19
  -1   3   7 1252.00   36.40
  -1   3   7 1233.00   36.09
   1  -3  -7 1302.00   37.48
  -1   3   8    1.89    6.74
  -1   3   8    0.83    6.39
   1  -3  -8    2.46    6.11
  -1   3   9   18.54    6.76
  -1   3   9   11.82    6.60
   1  -3  -9   26.84    6.53
  -1   3  10   23.57    7.15
  -1   3  10   20.51    6.70
   1  -3 -10   25.19    6.46
  -1   3  11 1006.00   30.62
  -1   3  11  995.20   30.39
   1  -3 -11 1031.00   30.90
  -1   3  12  233.20   11.36
  -1   3  12  271.30   12.22
   1  -3 -12  234.10   10.88
  -1   3  13    1.67    7.30
  -1   3  13    1.95    7.07
   1  -3 -13    7.98    6.63
  -1   3  14  122.40    9.18
  -1   3  14  109.30    9.03
   1  -3 -14  134.30    9.06
  -1   3  15   34.41    8.78
  -1   3  15   46.71    8.02
   1  -3 -15   34.76    7.38
  -1   3  16    0.65    7.65
  -1   3  16   13.72    7.74
   1  -3 -16   12.71    6.65
  -1   3  17    3.17    6.83
  -1   3  17   12.42    7.67
  -1   3  18   15.36    7.65
  -1   3  18    5.75    8.26
  -1   3  19  266.10   12.22
  -1   3  19  294.60   13.10
  -1   3  20   38.43    6.79
  -1   3  20   32.04    7.16
  -1   3  21   26.31    7.28
  -1   3  21   19.80    6.94
  -1   3  22   66.68    8.00
  -1   3  22   69.57    8.24
  -1   4 -21    9.46    5.91
   1  -4  21   12.56    6.31
   1  -4  21    8.72    6.87
  -1   4 -20   20.46    6.37
   1  -4  20   23.97    6.86
   1  -4  20   15.04    6.42
  -1   4 -19    1.97    6.20
   1  -4  19   -4.51    6.81
   1  -4  19    7.10    6.24
  -1   4 -18   10.10    6.34
   1  -4  18   -2.90    6.70
   1  -4  18    8.19    7.19
  -1   4 -17   22.57    6.45
   1  -4  17   19.22    6.55
   1  -4  17   21.77    7.18
  -1   4 -16  589.60   20.14
   1  -4  16  560.00   19.09
   1  -4  16  578.20   19.91
  -1   4 -15  529.70   18.25
   1  -4  15  538.40   18.84
   1  -4  15  571.30   19.44
  -1   4 -14   16.63    6.24
   1  -4  14   19.48    6.58
   1  -4  14    7.53    6.84
  -1   4 -13   13.45    6.25
   1  -4  13   11.06    6.45
   1  -4  13   10.21    6.32
  -1   4 -12   22.87    6.81
   1  -4  12   10.24    7.72
   1  -4  12   15.13    6.50
  -1   4 -11   71.05    8.00
   1  -4  11   92.06    8.49
  -1   4 -10   68.02    8.01
   1  -4  10   76.52    8.17
  -1   4  -9   82.20    7.55
   1  -4   9   68.68    7.98
  -1   4  -8  824.00   25.79
   1  -4   8  786.10   24.58
  -1   4  -7  699.00   22.31
   1  -4   7  667.90   21.24
  -1   4  -6  247.80   10.85
   1  -4   6  257.70   11.29
  -1   4  -5  255.00   11.05
   1  -4   5  238.10   10.87
  -1   4  -4 2037.00   57.03
   1  -4   4 2122.00   59.17
  -1   4  -3  271.90   11.37
   1  -4   3  252.40   11.26
  -1   4  -2 3918.00  106.70
   1  -4   2 3882.00  105.70
  -1   4  -1 1748.00   49.66
   1  -4   1 1741.00   49.15
  -1   4   0 3254.00   89.15
   1  -4   0 3254.00   89.14
  -1   4   1 5831.00  157.50
   1  -4  -1 5311.00  143.50
  -1   4   2  227.10   11.05
   1  -4  -2  228.10   11.16
  -1   4   3 1703.00   48.12
   1  -4  -3 1579.00   44.78
  -1   4   4  203.60   10.74
   1  -4  -4  239.70   11.07
  -1   4   5 2537.00   70.22
   1  -4  -5 2474.00   68.55
  -1   4   6  176.60    9.74
  -1   4   6  169.10    9.31
   1  -4  -6  192.40    9.83
  -1   4   7  776.30   24.08
  -1   4   7  798.40   24.85
   1  -4  -7  766.80   23.80
  -1   4   8   43.95    7.66
  -1   4   8   31.79    7.02
   1  -4  -8   34.13    7.02
  -1   4   9    3.67    6.64
  -1   4   9    6.41    6.65
   1  -4  -9   10.70    6.28
  -1   4  10  738.80   23.58
  -1   4  10  775.70   24.66
   1  -4 -10  788.40   24.77
  -1   4  11    7.73    7.11
  -1   4  11   -8.61    6.37
   1  -4 -11    0.35    6.20
  -1   4  12  -11.51    7.23
  -1   4  12    2.42    6.89
   1  -4 -12   -5.50    6.89
  -1   4  13  716.80   23.32
  -1   4  13  645.70   21.84
   1  -4 -13  663.40   21.77
  -1   4  14 1808.00   51.61
  -1   4  14 1692.00   48.83
   1  -4 -14 1691.00   48.62
  -1   4  15  354.10   14.68
  -1   4  15  333.60   14.51
   1  -4 -15  317.00   13.08
  -1   4  16   15.81    7.38
  -1   4  16    9.70    7.48
   1  -4 -16   10.83    6.58
  -1   4  17  152.80    9.97
  -1   4  17  172.60   10.81
   1  -4 -17  140.10    8.95
  -1   4  18   14.95    7.56
  -1   4  18   26.95    7.69
  -1   4  19    4.85    6.44
  -1   4  19   -1.20    7.15
  -1   4  20   10.33    7.20
  -1   4  20    4.76    6.23
  -1   4  21   83.42    8.49
  -1   4  21   96.55    8.18
  -1   5 -21  221.30    9.33
   1  -5  21  233.10    9.98
   1  -5  21  212.70    9.94
  -1   5 -20  130.10    8.33
   1  -5  20  146.30    9.30
   1  -5  20  130.30    8.32
  -1   5 -19  201.70    9.99
   1  -5  19  198.20    9.96
   1  -5  19  192.70   10.01
  -1   5 -18   73.30    7.44
   1  -5  18   67.27    7.71
   1  -5  18   75.94    7.34
  -1   5 -17   23.85    6.66
   1  -5  17    0.11    6.52
   1  -5  17    9.14    6.67
  -1   5 -16  429.90   16.26
   1  -5  16  402.60   15.14
   1  -5  16  386.00   14.56
  -1   5 -15    5.08    6.48
   1  -5  15    6.51    7.28
   1  -5  15   -9.47    7.51
  -1   5 -14    3.70    6.63
   1  -5  14   12.56    6.71
   1  -5  14    8.85    6.90
  -1   5 -13   -1.84    6.44
   1  -5  13    6.78    6.70
   1  -5  13   -1.74    6.63
  -1   5 -12   28.24    7.19
   1  -5  12   39.94    7.48
  -1   5 -11  231.40   11.18
   1  -5  11  227.70   11.39
  -1   5 -10   36.94    6.88
   1  -5  10   51.86    7.33
  -1   5  -9  658.00   21.44
   1  -5   9  680.40   22.00
  -1   5  -8    8.51    6.08
   1  -5   8   12.50    7.09
  -1   5  -7   18.70    6.84
   1  -5   7   14.44    6.59
  -1   5  -6    0.96    6.94
   1  -5   6    1.66    6.76
  -1   5  -5   -3.06    5.93
   1  -5   5    5.14    6.38
  -1   5  -4   23.53    7.02
   1  -5   4   18.28    6.90
  -1   5  -3 1105.00   32.55
   1  -5   3 1004.00   29.81
  -1   5  -2 2047.00   57.29
   1  -5   2 2094.00   58.39
  -1   5  -1  983.10   29.49
   1  -5   1  953.60   28.45
  -1   5   0  905.30   27.53
   1  -5   0  935.70   28.17
  -1   5   1  567.50   19.10
   1  -5  -1  558.90   18.70
  -1   5   2  691.00   22.32
   1  -5  -2  744.90   23.26
  -1   5   3 6657.00  179.70
   1  -5  -3 6541.00  176.20
  -1   5   4 1698.00   48.17
   1  -5  -4 1805.00   50.97
  -1   5   5 2002.00   56.21
   1  -5  -5 1875.00   52.87
  -1   5   6   84.00    8.46
   1  -5  -6   95.84    8.31
  -1   5   7  342.50   13.72
  -1   5   7  351.80   13.82
   1  -5  -7  382.20   14.26
  -1   5   8   56.25    7.39
  -1   5   8   42.89    7.47
   1  -5  -8   65.12    7.58
  -1   5   9  150.30    9.50
  -1   5   9  133.40    8.95
   1  -5  -9  153.40    9.86
  -1   5  10   74.92    8.04
  -1   5  10   70.84    8.17
   1  -5 -10   72.30    7.51
  -1   5  11    8.39    7.10
  -1   5  11   -1.01    7.12
   1  -5 -11    4.06    6.78
  -1   5  12  178.50   10.52
  -1   5  12  165.90    9.92
   1  -5 -12  201.10   11.10
  -1   5  13   40.33    8.31
  -1   5  13   68.99    8.36
   1  -5 -13   47.92    7.68
  -1   5  14  345.40   14.88
  -1   5  14  343.80   14.40
   1  -5 -14  343.30   13.57
  -1   5  15   82.15    8.45
  -1   5  15  104.50    9.34
   1  -5 -15  129.60    8.68
  -1   5  16  200.10   11.04
  -1   5  16  167.20   10.74
   1  -5 -16  199.00   10.57
   1  -5 -17   55.81    7.31
  -1   5  18   26.08    7.34
  -1   5  18   43.67    8.07
   1  -5 -18   38.61    7.29
  -1   5  19   -0.29    6.75
  -1   5  19   14.74    7.61
  -1   5  20   46.86    7.26
  -1   5  20   33.49    7.49
  -1   5  21   18.18    7.07
  -1   5  21   15.65    6.49
  -1   6 -21   35.79    5.66
   1  -6  21   20.93    6.60
  -1   6 -20   61.34    6.43
   1  -6  20   49.11    6.53
   1  -6  20   64.10    7.11
  -1   6 -19   24.61    6.63
   1  -6  19   18.57    6.44
   1  -6  19    8.73    6.64
  -1   6 -18   37.64    6.73
   1  -6  18   27.92    6.64
   1  -6  18   40.10    7.10
  -1   6 -17  164.80    9.55
   1  -6  17  170.60    9.38
   1  -6  17  183.60    9.82
  -1   6 -16  496.30   17.34
   1  -6  16  507.00   17.63
   1  -6  16  505.40   17.74
  -1   6 -15  219.50   10.89
   1  -6  15  236.20   10.80
   1  -6  15  232.90   11.14
  -1   6 -14   51.62    7.43
   1  -6  14   62.82    7.62
   1  -6  14   55.81    7.49
  -1   6 -13    2.30    6.28
   1  -6  13   -1.52    6.28
  -1   6 -12   11.77    6.31
   1  -6  12   -2.36    6.77
  -1   6 -11   -6.66    6.68
   1  -6  11   12.13    7.50
  -1   6 -10   70.59    7.67
   1  -6  10   95.13    8.31
  -1   6  -9  120.70    8.55
   1  -6   9  128.70    9.12
  -1   6  -8    9.84    6.41
   1  -6   8   11.48    6.75
  -1   6  -7   11.17    6.20
   1  -6   7    6.98    6.79
  -1   6  -6  915.20   28.01
   1  -6   6  915.40   27.87
  -1   6  -5   87.94    7.73
   1  -6   5   64.50    7.47
  -1   6  -4   64.04    7.17
   1  -6   4   65.34    7.46
  -1   6  -3  102.20    7.97
   1  -6   3  107.40    8.61
  -1   6  -2  192.10    9.61
   1  -6   2  205.50   10.31
  -1   6  -1 3163.00   86.69
   1  -6   1 3272.00   89.67
  -1   6   0  159.00    9.26
   1  -6   0  171.10    9.69
  -1   6   1  176.50   10.18
   1  -6  -1  181.30   10.10
  -1   6   2 1326.00   38.42
   1  -6  -2 1379.00   39.79
  -1   6   3  477.60   16.76
   1  -6  -3  450.30   15.99
  -1   6   4   27.32    7.35
   1  -6  -4   45.33    7.45
  -1   6   5 2255.00   63.40
   1  -6  -5 2216.00   61.92
  -1   6   6 3126.00   86.37
   1  -6  -6 3461.00   94.82
  -1   6   7 2621.00   72.77
   1  -6  -7 2504.00   69.70
  -1   6   8    1.04    6.74
  -1   6   8    0.24    7.14
   1  -6  -8    8.78    6.61
  -1   6   9  783.40   25.08
  -1   6   9  766.20   24.24
   1  -6  -9  803.60   25.19
  -1   6  10   68.77    8.37
  -1   6  10   66.40    7.89
   1  -6 -10   70.91    8.02
  -1   6  11   48.88    8.53
  -1   6  11   40.68    7.46
   1  -6 -11   74.88    8.10
  -1   6  12  179.40   10.25
  -1   6  12  189.40   11.56
   1  -6 -12  154.40   10.16
  -1   6  13    5.95    6.64
  -1   6  13   18.96    7.81
   1  -6 -13   11.79    7.17
  -1   6  14   21.72    7.90
  -1   6  14    8.30    7.73
   1  -6 -14    3.32    6.77
  -1   6  15  106.60    9.25
  -1   6  15  109.60    9.36
   1  -6 -15  118.50    8.80
  -1   6  16   20.11    7.06
  -1   6  16   21.51    7.13
   1  -6 -16   39.84    7.20
  -1   6  17    5.58    7.49
  -1   6  17    8.21    7.52
   1  -6 -17    5.85    6.61
  -1   6  18   38.92    7.52
  -1   6  18   13.09    7.29
   1  -6 -18   25.07    6.87
  -1   6  19   -5.35    7.27
  -1   6  19    0.31    6.84
   1  -6 -19    8.28    6.57
  -1   6  20   15.14    6.84
  -1   6  20   11.70    7.43
  -1   6  21   -1.25    5.41
  -1   6  21   18.98    7.17
  -1   7 -20   29.47    6.01
   1  -7  20   17.50    6.54
   1  -7  20   21.13    5.88
  -1   7 -19   22.24    6.71
   1  -7  19    8.86    6.13
   1  -7  19   20.70    6.52
  -1   7 -18  611.50   19.88
   1  -7  18  640.50   20.52
   1  -7  18  615.80   20.21
  -1   7 -17   13.44    5.96
   1  -7  17    9.01    6.13
   1  -7  17    7.38    6.33
  -1   7 -16  196.20    9.77
   1  -7  16  204.10   10.34
   1  -7  16  187.80    9.66
  -1   7 -15   62.67    7.12
   1  -7  15   34.15    6.89
   1  -7  15   51.26    7.84
  -1   7 -14    6.53    6.87
   1  -7  14  -12.33    6.05
  -1   7 -13    4.39    6.09
   1  -7  13   -6.80    6.95
  -1   7 -12   27.27    7.07
   1  -7  12   31.21    7.47
  -1   7 -11   74.64    7.65
   1  -7  11   91.70    8.47
  -1   7 -10    9.51    6.93
   1  -7  10    5.29    6.82
  -1   7  -9   96.30    8.23
   1  -7   9  101.30    8.62
  -1   7  -8    6.95    6.76
   1  -7   8    0.20    6.43
  -1   7  -7    0.39    6.19
   1  -7   7   -1.65    6.63
  -1   7  -6  588.00   19.17
   1  -7   6  564.50   19.11
  -1   7  -5   56.87    7.15
   1  -7   5   57.89    7.33
  -1   7  -4  855.00   26.48
   1  -7   4  881.90   27.14
  -1   7  -3   90.44    8.14
   1  -7   3   83.86    7.58
  -1   7  -2   53.36    7.13
   1  -7   2   49.51    7.29
  -1   7  -1  221.50   10.56
   1  -7   1  205.40   10.81
  -1   7   0  172.80    9.64
   1  -7   0  177.70    9.95
  -1   7   1   79.55    7.44
   1  -7  -1  107.20    8.34
  -1   7   2   14.50    6.83
   1  -7  -2   15.02    7.01
  -1   7   3  102.60    8.36
   1  -7  -3   88.77    7.64
  -1   7   4   -0.23    7.06
   1  -7  -4    2.71    6.65
  -1   7   5 2606.00   72.15
   1  -7  -5 2631.00   73.15
  -1   7   6 1532.00   44.19
   1  -7  -6 1512.00   43.76
  -1   7   7   90.44    8.55
   1  -7  -7   93.74    8.46
  -1   7   8  390.60   15.28
  -1   7   8  388.20   15.31
   1  -7  -8  433.30   16.03
  -1   7   9    5.76    7.03
  -1   7   9   12.70    7.30
   1  -7  -9    3.51    6.92
  -1   7  10   73.45    8.35
  -1   7  10   87.87    8.99
   1  -7 -10   94.88    8.63
  -1   7  11   83.06    8.73
  -1   7  11   64.40    8.66
   1  -7 -11   67.57    8.18
  -1   7  12   67.90    8.43
  -1   7  12   87.37    9.13
   1  -7 -12   76.18    8.23
  -1   7  13  121.00    9.24
  -1   7  13  119.50    9.66
   1  -7 -13  143.20    9.50
  -1   7  14   -3.16    8.11
  -1   7  14   -0.03    7.05
   1  -7 -14   -1.67    7.27
  -1   7  15  253.40   12.43
  -1   7  15  233.60   11.77
   1  -7 -15  221.20   10.68
  -1   7  16    2.78    6.96
  -1   7  16   -7.19    7.44
   1  -7 -16    5.55    6.98
  -1   7  17    4.17    7.65
  -1   7  17    2.35    7.25
   1  -7 -17    3.97    6.48
  -1   7  18    4.18    6.82
  -1   7  18    3.91    6.97
   1  -7 -18    4.09    6.24
  -1   7  19   16.76    7.58
  -1   7  19    8.07    6.24
   1  -7 -19   17.58    6.32
  -1   7  20    9.97    6.74
  -1   7  20   11.83    6.32
   1  -7 -20    3.17    4.93
  -1   8 -20   21.65    6.27
   1  -8  20   15.67    5.63
   1  -8  20   22.95    6.01
  -1   8 -19   22.32    5.98
   1  -8  19   18.82    6.30
   1  -8  19   35.56    6.14
  -1   8 -18  706.90   22.31
   1  -8  18  699.50   22.18
   1  -8  18  661.90   21.01
  -1   8 -17   28.46    6.98
   1  -8  17   35.46    6.93
   1  -8  17   33.12    6.06
  -1   8 -16    6.88    6.05
   1  -8  16   -3.04    5.79
   1  -8  16    5.01    6.31
  -1   8 -15   12.05    6.45
   1  -8  15   22.84    7.25
   1  -8  15   14.41    5.10
  -1   8 -14   69.66    7.12
   1  -8  14   76.28    7.74
  -1   8 -13   89.19    7.55
   1  -8  13   78.70    7.66
  -1   8 -12   -0.12    5.52
   1  -8  12   -3.35    6.32
  -1   8 -11   32.45    6.99
   1  -8  11   28.94    6.99
  -1   8 -10   16.69    6.99
   1  -8  10   10.89    6.41
  -1   8  -9  729.70   24.08
   1  -8   9  728.10   23.76
  -1   8  -8 1209.00   35.97
   1  -8   8 1176.00   35.20
  -1   8  -7  388.50   15.35
   1  -8   7  379.30   14.64
  -1   8  -6  524.70   18.34
   1  -8   6  545.10   18.69
  -1   8  -5   52.97    6.75
   1  -8   5   56.57    7.58
  -1   8  -4   34.69    6.87
   1  -8   4   44.70    7.44
  -1   8  -3 1053.00   31.35
   1  -8   3 1038.00   31.26
  -1   8  -2  150.50    9.08
   1  -8   2  172.60    9.75
  -1   8  -1  739.40   23.53
   1  -8   1  799.20   25.12
  -1   8   0   26.64    7.18
   1  -8   0   34.07    7.22
  -1   8   1   10.71    6.91
   1  -8  -1    5.67    6.91
  -1   8   2 1604.00   45.97
   1  -8  -2 1640.00   46.98
  -1   8   3  660.10   21.60
   1  -8  -3  645.50   21.05
  -1   8   4 1262.00   37.15
   1  -8  -4 1305.00   38.27
  -1   8   5  182.00   10.42
   1  -8  -5  168.10    9.86
  -1   8   6  127.80    8.93
   1  -8  -6  132.50    9.84
  -1   8   7   83.54    8.00
   1  -8  -7  100.60    8.65
  -1   8   8   10.71    7.24
  -1   8   8    7.14    6.67
   1  -8  -8    8.24    7.43
  -1   8   9   28.15    8.56
  -1   8   9   11.04    7.48
   1  -8  -9   11.51    7.67
  -1   8  10   -3.72    7.46
  -1   8  10   -4.99    7.03
   1  -8 -10   -9.09    6.55
  -1   8  11   22.49    7.99
  -1   8  11   36.98    8.51
   1  -8 -11   29.60    7.53
  -1   8  12   51.85    8.28
  -1   8  12   35.93    8.90
   1  -8 -12   40.39    8.01
  -1   8  13  182.50   11.40
  -1   8  13  147.60    9.83
   1  -8 -13  167.40    9.78
  -1   8  14   -4.74    6.97
  -1   8  14    3.51    7.44
   1  -8 -14   -6.47    6.64
  -1   8  15    3.26    7.28
  -1   8  15    9.12    7.35
   1  -8 -15    1.77    6.55
  -1   8  16   59.13    8.04
  -1   8  16   37.32    8.22
   1  -8 -16   40.01    6.94
  -1   8  17   -3.25    7.21
  -1   8  17  -11.57    7.50
   1  -8 -17    1.31    6.02
  -1   8  18   20.98    6.99
  -1   8  18   12.83    7.78
   1  -8 -18   27.02    6.73
  -1   8  19   -7.25    6.51
  -1   8  19   -5.39    7.14
   1  -8 -19    6.72    6.07
  -1   8  20  172.40    8.50
  -1   8  20  179.80    9.77
   1  -8 -20  153.20    8.61
  -1   9 -19    7.32    6.64
   1  -9  19    2.05    6.47
   1  -9  19    8.47    5.54
  -1   9 -18   18.39    5.82
   1  -9  18   15.91    6.99
   1  -9  18   23.68    6.32
  -1   9 -17  187.00    9.68
   1  -9  17  180.90    9.42
   1  -9  17  196.30    9.52
  -1   9 -16   15.83    7.02
   1  -9  16   17.23    6.07
   1  -9  16   -0.11    6.16
  -1   9 -15    2.32    7.52
   1  -9  15    8.33    6.94
  -1   9 -14  160.00    9.87
   1  -9  14  136.60    9.19
  -1   9 -13  -14.35    5.83
   1  -9  13   -8.87    6.40
  -1   9 -12    0.40    5.83
   1  -9  12   -0.25    6.33
  -1   9 -11  148.00    9.02
   1  -9  11  172.10    9.58
  -1   9 -10   92.90    8.11
   1  -9  10  106.30    8.30
  -1   9  -9  175.90   10.08
   1  -9   9  168.00    9.58
  -1   9  -8   33.14    7.16
   1  -9   8   35.69    7.78
  -1   9  -7    3.91    6.91
   1  -9   7    2.87    6.84
  -1   9  -6   64.00    8.03
   1  -9   6   64.86    7.87
  -1   9  -5  137.30    9.54
   1  -9   5  113.90    8.93
  -1   9  -4   23.06    7.57
   1  -9   4   36.78    7.20
  -1   9  -3  107.00    8.49
   1  -9   3  117.70    8.80
  -1   9  -2  111.50    8.23
   1  -9   2  141.70    9.42
  -1   9  -1   79.98    8.02
   1  -9   1   95.11    8.43
  -1   9   0  213.50   10.59
   1  -9   0  250.80   11.58
  -1   9   1   91.39    8.51
   1  -9  -1  100.80    8.47
  -1   9   2  105.40    8.90
   1  -9  -2  113.60    8.95
  -1   9   3  543.10   19.06
   1  -9  -3  581.20   19.76
  -1   9   4    0.39    7.74
   1  -9  -4   -8.39    6.94
  -1   9   5  221.00   11.56
   1  -9  -5  181.00   10.62
  -1   9   6  910.40   28.60
   1  -9  -6  916.30   28.37
  -1   9   7  138.90   10.09
   1  -9  -7  166.70   10.27
  -1   9   8 1429.00   41.73
   1  -9  -8 1441.00   42.07
  -1   9   9   50.32    8.57
  -1   9   9   62.14    8.36
   1  -9  -9   60.57    8.17
  -1   9  10  243.30   12.07
  -1   9  10  257.10   12.93
   1  -9 -10  269.50   12.76
  -1   9  11   45.60    7.43
  -1   9  11   29.88    8.31
   1  -9 -11   44.17    7.89
  -1   9  12  117.10    9.71
  -1   9  12  129.60    9.82
   1  -9 -12  126.60    9.13
  -1   9  13   23.09    7.80
  -1   9  13   30.76    8.65
   1  -9 -13   28.95    7.39
  -1   9  14  113.00    8.76
  -1   9  14  123.20    9.61
   1  -9 -14  126.20    9.14
  -1   9  15    3.53    7.51
  -1   9  15  -10.18    7.26
   1  -9 -15  -10.94    6.81
  -1   9  16   36.07    8.27
  -1   9  16   41.27    7.37
   1  -9 -16   37.65    7.17
  -1   9  17    2.17    7.23
  -1   9  17   -8.94    7.49
   1  -9 -17  -13.87    6.41
  -1   9  18   25.42    7.48
  -1   9  18   33.89    7.65
   1  -9 -18   42.76    7.22
  -1   9  19   27.97    7.04
  -1   9  19   44.08    7.77
   1  -9 -19   59.22    6.58
  -1  10 -18   79.37    6.87
   1 -10  18   84.88    6.87
   1 -10  18   90.06    7.48
  -1  10 -17   95.75    7.24
   1 -10  17   95.20    7.52
   1 -10  17  104.40    7.33
  -1  10 -16   13.81    6.02
   1 -10  16   13.58    6.21
  -1  10 -15   11.07    6.60
   1 -10  15   11.35    6.11
  -1  10 -14   73.83    8.86
   1 -10  14   66.30    7.96
  -1  10 -13   -1.22    6.84
   1 -10  13    0.71    7.29
  -1  10 -12    5.77    7.55
   1 -10  12   24.13    6.76
  -1  10 -11   74.03    7.85
   1 -10  11   76.60    8.23
  -1  10 -10   22.52    6.76
   1 -10  10   26.35    7.35
  -1  10  -9  108.90    8.05
   1 -10   9  118.90    8.96
  -1  10  -8 1184.00   34.78
   1 -10   8 1208.00   35.71
  -1  10  -7  690.10   22.30
   1 -10   7  702.60   22.70
  -1  10  -6 1133.00   34.25
   1 -10   6 1255.00   37.15
  -1  10  -5  300.90   13.08
   1 -10   5  320.10   13.53
  -1  10  -4  899.50   28.19
   1 -10   4  910.90   28.17
  -1  10  -3 1216.00   36.48
   1 -10   3 1123.00   33.59
  -1  10  -2   94.04    9.34
   1 -10   2  103.00    8.59
  -1  10  -1  520.70   18.59
   1 -10   1  514.10   18.05
  -1  10   0   27.18    7.05
   1 -10   0   22.50    7.02
  -1  10   1   37.57    6.95
   1 -10  -1   53.75    7.70
  -1  10   2  379.20   14.87
   1 -10  -2  419.20   15.85
  -1  10   3   32.70    7.11
   1 -10  -3   36.82    7.47
  -1  10   4   49.22    7.98
   1 -10  -4   64.23    8.00
  -1  10   5  501.20   18.44
   1 -10  -5  478.40   17.68
  -1  10   6  644.60   22.18
   1 -10  -6  657.20   21.80
  -1  10   7    8.51    8.11
   1 -10  -7   -4.08    7.13
  -1  10   8 1254.00   37.79
   1 -10  -8 1174.00   35.02
  -1  10   9   29.34    7.94
  -1  10   9   28.60    8.31
   1 -10  -9   43.89    7.82
  -1  10  10   -1.38    7.37
  -1  10  10   25.40    8.17
   1 -10 -10   10.42    7.24
  -1  10  11  188.80   10.79
  -1  10  11  151.10   10.44
   1 -10 -11  181.30   10.17
  -1  10  12   46.21    8.27
  -1  10  12   42.14    7.90
   1 -10 -12   26.60    8.04
  -1  10  13   -3.08    7.73
  -1  10  13   -2.57    7.02
   1 -10 -13   19.80    7.19
  -1  10  14   57.41    8.16
  -1  10  14   58.20    8.68
   1 -10 -14   49.23    7.73
  -1  10  15  156.50   10.30
  -1  10  15  161.90   10.13
   1 -10 -15  133.40    8.96
  -1  10  16   42.89    6.89
  -1  10  16   45.48    7.65
   1 -10 -16   38.22    7.02
  -1  10  17    6.79    7.82
  -1  10  17    9.87    7.43
   1 -10 -17   11.43    6.73
  -1  10  18   17.44    7.00
  -1  10  18   13.50    7.61
   1 -10 -18   19.03    6.19
  -1  10  19   18.71    6.41
  -1  10  19   21.56    7.37
   1 -10 -19   21.41    6.03
  -1  11 -18   13.70    5.76
   1 -11  18    1.49    5.75
   1 -11  18   -2.64    5.34
  -1  11 -17   21.99    6.07
   1 -11  17   14.41    6.92
   1 -11  17   22.99    5.60
  -1  11 -16  183.00    9.51
   1 -11  16  161.90    9.13
  -1  11 -15    4.90    7.07
   1 -11  15    7.20    6.24
  -1  11 -14    0.75    6.01
   1 -11  14   -6.37    6.19
  -1  11 -13    1.92    6.92
   1 -11  13    3.23    6.21
  -1  11 -12  243.50   11.80
   1 -11  12  225.80   10.77
  -1  11 -11   -5.86    7.32
   1 -11  11   10.85    6.49
  -1  11 -10  192.30   11.21
   1 -11  10  175.30    9.73
  -1  11  -9  111.00    8.63
   1 -11   9   95.99    8.27
  -1  11  -8  593.30   20.15
   1 -11   8  596.80   19.99
  -1  11  -7  332.70   13.08
   1 -11   7  312.90   12.95
  -1  11  -6   30.32    7.46
   1 -11   6   30.68    6.85
  -1  11  -5    9.84    6.32
   1 -11   5    0.33    6.94
  -1  11  -4   -3.73    6.87
   1 -11   4   -1.15    7.08
  -1  11  -3   76.86    8.78
   1 -11   3   80.65    8.44
  -1  11  -2   -2.72    7.08
   1 -11   2   12.48    7.43
  -1  11  -1   24.04    8.48
   1 -11   1   23.09    7.57
  -1  11   0   15.26    7.97
   1 -11   0   25.42    7.51
  -1  11   1   27.19    7.44
   1 -11  -1   14.75    7.53
  -1  11   2  256.60   11.98
   1 -11  -2  234.10   11.34
  -1  11   3  204.50   10.62
   1 -11  -3  233.00   11.48
  -1  11   4 1443.00   42.20
   1 -11  -4 1422.00   41.72
  -1  11   5    2.65    7.90
   1 -11  -5    0.53    7.47
  -1  11   6  520.00   19.03
   1 -11  -6  522.00   18.55
  -1  11   7  167.70   10.94
   1 -11  -7  178.00   10.78
  -1  11   8    6.22    8.53
   1 -11  -8    6.85    7.60
  -1  11   9   25.42    7.83
  -1  11   9   24.17    8.53
   1 -11  -9   26.43    8.08
  -1  11  10   17.75    7.84
  -1  11  10   17.61    8.32
   1 -11 -10   31.01    7.55
  -1  11  11   10.77    7.54
  -1  11  11   -2.16    7.05
   1 -11 -11    8.96    7.64
  -1  11  12   17.17    7.73
  -1  11  12   12.10    7.51
   1 -11 -12   13.67    6.74
  -1  11  13    5.80    7.78
  -1  11  13   -7.67    7.60
   1 -11 -13    6.69    6.87
  -1  11  14   51.47    8.16
  -1  11  14   66.84    8.85
   1 -11 -14   53.94    7.63
  -1  11  15   -1.59    7.69
  -1  11  15    5.95    7.61
   1 -11 -15   -9.02    6.82
  -1  11  16   34.63    7.95
  -1  11  16   53.68    7.34
   1 -11 -16   52.88    7.59
  -1  11  17   18.52    7.24
  -1  11  17   18.88    7.12
   1 -11 -17   14.62    6.02
  -1  11  18  258.70   10.33
  -1  11  18  273.90   11.98
   1 -11 -18  268.90   10.69
  -1  12 -17   18.83    6.03
   1 -12  17   26.68    6.68
   1 -12  17   20.26    5.46
  -1  12 -16  116.40    8.69
   1 -12  16   93.66    7.53
  -1  12 -15   41.50    7.48
   1 -12  15   31.71    6.53
  -1  12 -14  330.30   13.23
   1 -12  14  323.40   13.03
  -1  12 -13    4.94    6.12
   1 -12  13    1.11    6.63
  -1  12 -12  467.90   16.69
   1 -12  12  463.10   16.74
  -1  12 -11   13.19    7.38
   1 -12  11   17.86    6.48
  -1  12 -10   12.08    7.58
   1 -12  10    5.45    6.44
  -1  12  -9  121.10    9.33
   1 -12   9  105.60    8.19
  -1  12  -8   40.19    8.12
   1 -12   8   50.78    7.03
  -1  12  -7  610.40   20.49
   1 -12   7  618.10   20.81
  -1  12  -6   75.56    7.93
   1 -12   6   68.84    7.87
  -1  12  -5   63.83    7.91
   1 -12   5   59.27    7.63
  -1  12  -4   57.01    7.73
   1 -12   4   50.69    8.19
  -1  12  -3  697.80   22.66
   1 -12   3  730.50   23.66
  -1  12  -2   36.58    7.96
   1 -12   2   28.19    7.39
  -1  12  -1   17.73    7.55
   1 -12   1   19.68    8.25
  -1  12   0   21.95    8.21
   1 -12   0   11.39    7.66
  -1  12   1   30.64    8.28
   1 -12  -1   48.59    8.50
  -1  12   2  193.20   11.45
   1 -12  -2  179.80   10.61
  -1  12   3   40.59    8.35
   1 -12  -3   23.94    7.58
  -1  12   4   -5.42    6.87
   1 -12  -4    8.95    7.56
  -1  12   5   13.99    7.32
   1 -12  -5  -11.50    7.48
  -1  12   6  144.80   10.03
   1 -12  -6  179.90   10.97
  -1  12   7   51.24    9.05
   1 -12  -7   48.52    8.51
  -1  12   8   -1.44    8.18
   1 -12  -8   18.79    7.71
  -1  12   9   16.48    8.01
  -1  12   9    7.04    8.29
   1 -12  -9    2.96    7.19
  -1  12  10   86.67    9.28
  -1  12  10   80.49    8.75
   1 -12 -10   74.84    8.18
  -1  12  11   52.54    8.49
  -1  12  11   72.54    8.37
   1 -12 -11   58.14    8.02
  -1  12  12    3.72    7.55
  -1  12  12   16.79    7.89
   1 -12 -12   17.28    7.11
  -1  12  13   -3.62    7.93
  -1  12  13   -4.84    7.71
   1 -12 -13    4.70    6.99
  -1  12  14    0.93    7.06
  -1  12  14  -17.57    7.96
   1 -12 -14   15.06    6.87
  -1  12  15    3.54    7.53
  -1  12  15    7.45    7.34
   1 -12 -15    9.72    6.92
  -1  12  16   22.08    7.00
  -1  12  16   14.64    6.90
   1 -12 -16   14.65    6.34
  -1  12  17   71.61    7.62
  -1  12  17   73.20    7.75
   1 -12 -17   81.58    7.08
  -1  13 -16   -2.38    6.19
   1 -13  16    1.90    5.83
  -1  13 -15   49.51    7.28
   1 -13  15   38.42    7.19
  -1  13 -14  194.70   10.42
   1 -13  14  225.20   11.02
  -1  13 -13  125.60    8.88
   1 -13  13  111.90    8.37
  -1  13 -12  170.60   10.34
   1 -13  12  189.80    9.98
  -1  13 -11   29.09    6.76
   1 -13  11   12.26    6.34
  -1  13 -10   69.85    7.49
   1 -13  10   69.01    7.46
  -1  13  -9    0.37    6.85
   1 -13   9   14.24    6.75
  -1  13  -8    3.02    7.18
   1 -13   8   -7.80    6.49
  -1  13  -7  188.80   11.16
   1 -13   7  193.20   10.82
  -1  13  -6  703.10   23.19
   1 -13   6  687.70   22.74
  -1  13  -5  600.00   19.97
   1 -13   5  549.30   19.32
  -1  13  -4  314.70   13.13
   1 -13   4  310.30   13.37
  -1  13  -3  335.50   13.87
   1 -13   3  348.50   14.37
  -1  13  -2  118.90    9.18
   1 -13   2  114.50    9.00
  -1  13  -1  239.10   11.80
   1 -13   1  242.20   11.91
  -1  13   0   13.33    8.46
   1 -13   0   18.31    7.86
  -1  13   1   40.11    9.23
   1 -13  -1   56.58    8.68
  -1  13   2   69.98    9.28
   1 -13  -2   77.18    8.68
  -1  13   3    5.67    7.84
   1 -13  -3   -6.05    7.64
  -1  13   4  248.40   12.78
   1 -13  -4  246.50   12.81
  -1  13   5  320.70   14.10
   1 -13  -5  355.80   14.66
  -1  13   6  192.50   10.78
   1 -13  -6  175.70   10.96
  -1  13   7   80.79    8.86
   1 -13  -7   83.61    9.09
  -1  13   8  577.80   20.16
   1 -13  -8  587.50   20.23
   1 -13  -9  138.70    9.68
  -1  13  10  217.70   11.60
  -1  13  10  183.40   10.85
   1 -13 -10  206.90   11.27
  -1  13  11   11.57    6.98
  -1  13  11    3.05    7.96
   1 -13 -11    8.58    7.53
  -1  13  12  123.20    9.62
  -1  13  12  104.00    9.20
   1 -13 -12  111.00    8.51
  -1  13  13   16.49    7.74
  -1  13  13   30.92    7.92
   1 -13 -13   22.31    7.87
  -1  13  14   22.29    7.89
  -1  13  14   33.36    7.96
   1 -13 -14   11.15    6.70
  -1  13  15    9.09    7.05
  -1  13  15   20.98    7.70
   1 -13 -15   25.02    6.79
  -1  13  16    1.42    6.21
  -1  13  16   14.96    7.37
   1 -13 -16    5.47    6.46
  -1  14 -15   29.26    6.61
   1 -14  15   31.29    6.75
  -1  14 -14  171.90    9.62
   1 -14  14  180.80    9.24
  -1  14 -13   13.13    7.78
   1 -14  13    5.38    6.10
  -1  14 -12  103.30    8.37
   1 -14  12  101.20    7.99
  -1  14 -11    4.50    6.80
   1 -14  11   23.38    7.58
  -1  14 -10   76.28    8.16
   1 -14  10   79.64    8.39
  -1  14  -9   18.67    6.77
   1 -14   9   11.03    7.20
  -1  14  -8  133.90    8.85
   1 -14   8  135.50    9.91
  -1  14  -7   51.38    7.76
   1 -14   7   66.00    7.84
  -1  14  -6   63.55    8.22
   1 -14   6   39.31    7.31
  -1  14  -5  273.60   12.67
   1 -14   5  252.60   12.15
  -1  14  -4  444.00   16.82
   1 -14   4  402.40   15.52
  -1  14  -3   50.20    8.49
   1 -14   3   39.80    8.53
  -1  14  -2   71.98    8.63
   1 -14   2   87.39    8.66
  -1  14  -1  161.20    9.97
   1 -14   1  160.30    9.81
  -1  14   0   21.80    7.46
   1 -14   0   21.89    7.95
  -1  14   1   24.66    7.36
   1 -14  -1   23.42    7.85
  -1  14   2  523.80   18.97
   1 -14  -2  494.90   18.07
  -1  14   3   13.64    8.05
   1 -14  -3    8.34    7.78
  -1  14   4  257.60   13.11
   1 -14  -4  244.50   12.58
  -1  14   5   51.66    8.63
   1 -14  -5   46.83    8.37
  -1  14   6   10.93    7.73
   1 -14  -6   13.08    7.91
  -1  14   7  106.00    9.17
   1 -14  -7  105.00    9.03
  -1  14   8  121.40    9.50
   1 -14  -8  136.70    9.63
  -1  14   9   70.22    8.57
  -1  14   9   84.42    9.11
   1 -14  -9   84.74    8.23
  -1  14  10  637.30   21.52
  -1  14  10  626.40   20.87
   1 -14 -10  640.40   21.19
  -1  14  11   54.12    8.56
  -1  14  11   66.66    8.37
   1 -14 -11   60.08    8.26
  -1  14  12   30.51    8.52
  -1  14  12   28.93    8.39
   1 -14 -12   38.80    7.54
  -1  14  13  137.90    9.49
  -1  14  13  137.00   10.63
   1 -14 -13  141.50    9.59
  -1  14  14   15.47    7.21
  -1  14  14   19.89    7.65
   1 -14 -14   10.67    6.86
  -1  14  15    4.41    7.26
  -1  14  15    4.18    7.37
   1 -14 -15   14.87    6.13
  -1  15 -14   85.83    9.06
  -1  15 -13  185.20    9.89
   1 -15  13  216.20   10.40
  -1  15 -12   59.63    7.93
   1 -15  12   64.59    7.19
  -1  15 -11   26.57    7.22
   1 -15  11   26.03    7.44
  -1  15 -10   51.51    8.29
   1 -15  10   44.04    7.37
  -1  15  -9  109.30    8.59
   1 -15   9  114.20    8.69
  -1  15  -8  300.70   12.85
   1 -15   8  303.10   12.74
  -1  15  -7    6.47    7.72
   1 -15   7    3.65    7.00
  -1  15  -6   33.69    7.61
   1 -15   6   28.71    7.48
  -1  15  -5   55.69    8.29
   1 -15   5   63.63    8.76
  -1  15  -4   60.48    8.26
   1 -15   4   60.37    8.28
  -1  15  -3   76.06    9.35
   1 -15   3   59.41    8.46
  -1  15  -2   -2.96    8.25
   1 -15   2    4.23    7.92
  -1  15  -1  166.10   10.99
   1 -15   1  145.40    9.69
  -1  15   0   56.97    8.27
   1 -15   0   55.71    8.24
  -1  15   1  167.30   10.33
   1 -15  -1  157.30   10.06
  -1  15   2   80.29    8.69
   1 -15  -2   66.57    8.22
  -1  15   3  565.90   19.47
   1 -15  -3  559.00   19.32
  -1  15   4  165.20   10.71
   1 -15  -4  161.10   10.29
  -1  15   5  111.00   10.11
   1 -15  -5  104.20    9.15
  -1  15   6   24.47    8.31
   1 -15  -6   21.34    7.78
  -1  15   7    1.24    7.24
   1 -15  -7   -9.41    7.45
  -1  15   8  107.00    9.03
   1 -15  -8   86.91    8.75
  -1  15   9  298.20   13.42
  -1  15   9  343.50   14.64
   1 -15  -9  289.90   12.98
  -1  15  10  214.20   11.18
  -1  15  10  227.60   11.30
   1 -15 -10  225.80   11.49
  -1  15  11  211.20   12.94
  -1  15  11  197.30   11.04
   1 -15 -11  192.00   10.64
  -1  15  12   -4.47    8.07
  -1  15  12    1.65    7.16
   1 -15 -12    3.09    6.99
  -1  15  13   51.63    7.88
  -1  15  13   58.72    8.53
   1 -15 -13   49.57    7.19
  -1  15  14   14.41    6.87
  -1  15  14   16.95    7.29
   1 -15 -14    5.20    6.29
  -1  16 -12   13.45    7.74
   1 -16  12   -4.56    7.16
  -1  16 -11   -0.76    6.61
   1 -16  11    5.94    6.29
  -1  16 -10   33.51    7.32
   1 -16  10   27.12    7.90
  -1  16  -9   27.00    7.31
   1 -16   9   16.28    7.40
  -1  16  -8   -2.14    8.00
   1 -16   8   -7.58    7.10
  -1  16  -7   66.86    7.83
   1 -16   7   49.80    7.74
  -1  16  -6   14.31    7.28
   1 -16   6   21.83    7.18
  -1  16  -5   58.54    8.77
   1 -16   5   48.96    8.65
  -1  16  -4    9.41    6.79
   1 -16   4   15.36    7.18
  -1  16  -3   -2.15    7.38
   1 -16   3    0.97    7.26
  -1  16  -2   30.49    8.32
   1 -16   2   12.07    7.35
  -1  16  -1   29.81    8.37
   1 -16   1   25.60    7.53
  -1  16   0    8.04    8.22
   1 -16   0    8.50    7.29
  -1  16   1   66.35    8.24
   1 -16  -1   70.89    8.16
  -1  16   2  886.20   27.35
   1 -16  -2  911.80   28.11
  -1  16   3  396.20   14.99
   1 -16  -3  438.10   16.38
  -1  16   4  177.60   10.64
   1 -16  -4  166.40   10.45
  -1  16   5   -0.33    7.62
   1 -16  -5   -6.48    7.62
  -1  16   6   17.69    7.83
   1 -16  -6    9.09    7.65
  -1  16   7  121.60    9.05
   1 -16  -7  124.00    9.09
  -1  16   8  108.90    9.62
   1 -16  -8  113.50    8.75
  -1  16   9  122.30    9.12
  -1  16   9  157.40   11.30
   1 -16  -9  152.20    9.49
  -1  16  10  174.70    9.92
  -1  16  10  152.00   10.92
   1 -16 -10  152.70    9.23
  -1  16  11   -6.29    7.24
  -1  16  11   13.02    7.84
   1 -16 -11   19.11    7.15
  -1  16  12    2.81    6.90
  -1  16  12  -12.69    7.09
   1 -16 -12    4.05    6.22
  -1  17 -10    6.41    6.40
   1 -17  10   -1.45    5.96
  -1  17  -9   34.72    8.32
   1 -17   9   16.52    6.94
  -1  17  -8   -5.98    7.01
   1 -17   8    8.42    7.06
  -1  17  -7   27.57    8.13
   1 -17   7   29.21    7.58
  -1  17  -6   94.02    8.20
   1 -17   6  123.40    9.21
  -1  17  -5  163.80   10.69
   1 -17   5  191.70   10.30
  -1  17  -4    6.16    7.42
   1 -17   4    4.35    7.46
  -1  17  -3   34.32    8.61
   1 -17   3   24.93    7.92
  -1  17  -2   51.55    8.32
   1 -17   2   51.94    7.93
  -1  17  -1  114.60    8.77
   1 -17   1  132.20    9.78
  -1  17   0    7.06    7.53
   1 -17   0    0.33    7.41
  -1  17   1   20.28    8.08
   1 -17  -1   -6.66    7.86
  -1  17   2   -4.50    7.94
   1 -17  -2    1.48    8.18
  -1  17   3  550.20   19.26
   1 -17  -3  520.60   18.40
  -1  17   4    0.78    7.14
   1 -17  -4   15.46    8.16
  -1  17   5  325.50   13.88
   1 -17  -5  295.20   12.58
  -1  17   6   32.85    8.16
   1 -17  -6   79.30    8.16
  -1  17   7    7.81    7.65
   1 -17  -7   -0.90    6.75
  -1  17   8   26.32    7.24
   1 -17  -8   14.26    7.50
  -1  17   9    7.63    7.86
  -1  17   9    8.19    6.37
   1 -17  -9    1.96    6.95
  -1  17  10  175.50    9.86
  -1  17  10  163.10   10.14
   1 -17 -10  179.90    9.85
  -1  18  -8    4.17    7.00
   1 -18   8   -6.09    6.81
  -1  18  -7   40.22    7.19
   1 -18   7   51.40    7.01
  -1  18  -6   39.03    7.11
   1 -18   6   33.15    7.08
  -1  18  -5   62.15    8.81
   1 -18   5   65.88    8.21
  -1  18  -4   30.47    7.40
   1 -18   4   26.27    8.00
  -1  18  -3   -2.25    7.40
   1 -18   3   12.18    7.22
  -1  18  -2   -5.70    7.93
   1 -18   2   12.06    7.80
  -1  18  -1   -9.98    7.69
   1 -18   1    9.75    6.92
  -1  18   0   13.96    7.67
   1 -18   0   -2.70    7.02
  -1  18   1  474.60   16.95
   1 -18  -1  499.70   17.52
  -1  18   2   16.79    7.77
   1 -18  -2   25.12    7.20
  -1  18   3    7.33    7.01
   1 -18  -3   20.02    7.28
  -1  18   4   37.32    7.86
   1 -18  -4   37.99    7.72
  -1  18   5    4.03    7.18
   1 -18  -5   -5.09    7.72
  -1  18   6   27.89    7.54
   1 -18  -6   25.74    7.36
  -1  18   7   12.11    7.34
   1 -18  -7    3.22    6.55
  -1  18   8   -8.88    7.02
  -1  18   8    3.58    7.07
   1 -18  -8    1.04    7.02
  -1  19  -4    1.99    7.99
   1 -19   4   18.58    7.26
  -1  19  -3   33.98    7.37
   1 -19   3   30.82    7.38
  -1  19  -2   22.07    7.09
   1 -19   2   18.17    6.85
  -1  19  -1   -2.31    7.06
   1 -19   1   23.28    6.47
  -1  19   0   52.38    7.75
   1 -19   0   49.22    7.60
  -1  19   1  386.90   14.42
   1 -19  -1  387.40   14.30
  -1  19   2   34.17    8.04
   1 -19  -2   59.58    7.66
  -1  19   3   13.76    6.89
   1 -19  -3   22.10    7.13
  -1  19   4   41.46    7.59
   1 -19  -4   34.56    7.96
   2  19   1   -0.33    7.83
   2  19   0   19.76    7.55
   2  19  -1  314.40   14.16
  -2 -18  -6  175.30    9.51
   2  18   6  183.50   10.46
   2  18   6  197.90   10.64
  -2 -18  -5   40.22    7.85
   2  18   5   38.57    7.95
   2  18   5   29.73    7.96
  -2 -18  -4   21.63    7.11
   2  18   4    6.37    7.27
   2  18   4   23.77    8.26
  -2 -18  -3   17.18    7.91
   2  18   3   17.25    7.18
   2  18   3   19.46    8.47
  -2 -18  -2    1.20    6.75
   2  18   2    6.55    8.08
   2  18   2    5.77    7.15
  -2 -18  -1   37.89    7.75
   2  18   1   18.99    7.22
   2  18   1   10.11    7.39
  -2 -18   0  169.60   10.44
   2  18   0  164.30    9.95
  -2 -18   1   36.22    7.90
   2  18  -1   71.64    8.69
  -2 -18   2   21.24    7.71
   2  18  -2   -2.26    8.04
  -2 -18   3  207.60   11.06
   2  18  -3  271.00   13.44
  -2 -18   4   -3.32    6.96
   2  18  -4   -4.33    9.14
  -2 -18   5   -1.47    6.77
   2  18  -5    4.02    8.22
  -2 -18   6   11.49    7.28
   2  18  -6   14.98    7.49
  -2 -18   7   15.20    7.68
   2  18  -7   -2.63    8.03
  -2 -17  -9    9.51    6.92
   2  17   9   -0.67    7.40
   2  17   9   -7.09    7.48
  -2 -17  -8    4.84    6.93
   2  17   8   21.09    8.37
   2  17   8   15.71    8.22
  -2 -17  -7   45.06    7.37
   2  17   7   49.66    8.57
   2  17   7   33.97    7.99
  -2 -17  -6   -5.63    7.20
   2  17   6   -1.64    8.79
   2  17   6   -2.17    7.69
  -2 -17  -5  130.60    9.51
   2  17   5  156.60   11.29
   2  17   5  126.60    9.74
  -2 -17  -4   24.49    7.74
   2  17   4   24.96    9.67
   2  17   4   18.37    8.26
  -2 -17  -3   14.65    7.55
   2  17   3   10.98    7.13
   2  17   3    8.18    8.61
  -2 -17  -2    1.20    6.96
   2  17   2  -10.84    7.12
   2  17   2    3.43    7.26
  -2 -17  -1  -10.30    7.35
   2  17   1  -15.39    7.48
  -2 -17   0   64.93    8.16
   2  17   0   78.19    8.41
  -2 -17   1    1.04    7.10
   2  17  -1    1.41    7.54
  -2 -17   2   11.34    7.17
   2  17  -2   -8.30    7.26
  -2 -17   3   20.75    6.73
   2  17  -3    2.53    7.31
  -2 -17   4    2.65    6.48
   2  17  -4   13.63    9.49
  -2 -17   5   12.90    6.53
   2  17  -5   34.39   11.73
  -2 -17   6    0.21    6.31
   2  17  -6   -4.07   12.08
  -2 -17   7   97.26    7.81
   2  17  -7  171.00   14.07
  -2 -17   8   25.11    7.07
   2  17  -8   42.18    9.15
  -2 -17   9   -2.57    6.81
   2  17  -9    4.00    8.35
   2  17 -10   43.24    9.40
  -2 -16 -11   -5.72    6.99
   2  16  11    9.61    7.29
   2  16  11   -2.55    7.95
  -2 -16 -10   11.55    6.44
   2  16  10   -1.42    7.19
   2  16  10    0.10    7.76
  -2 -16  -9   10.15    7.36
   2  16   9   -5.20    8.11
   2  16   9   19.48    7.92
  -2 -16  -8   -4.15    6.93
   2  16   8   -3.02    8.19
   2  16   8   -5.97    8.37
  -2 -16  -7   -1.47    7.34
   2  16   7   11.82    7.39
   2  16   7   -4.35    8.13
  -2 -16  -6   -6.33    6.53
   2  16   6   -3.84    6.94
   2  16   6    9.53    7.40
  -2 -16  -5   17.02    7.66
   2  16   5   15.29    6.96
   2  16   5    5.60    7.80
  -2 -16  -4    6.12    7.58
   2  16   4   -0.71    7.84
   2  16   4    5.25    7.64
  -2 -16  -3   13.81    7.42
   2  16   3   -2.18    6.84
   2  16   3  -13.09    7.72
  -2 -16  -2  -10.66    7.15
   2  16   2    0.91    7.13
   2  16   2    2.65    6.44
  -2 -16  -1   30.92    7.79
   2  16   1   18.97    7.42
  -2 -16   0   -1.31    7.26
   2  16   0    3.95    7.23
  -2 -16   1   21.16    7.70
   2  16  -1   12.37    7.34
  -2 -16   2  554.60   18.75
   2  16  -2  559.30   18.91
  -2 -16   3  106.80    8.86
   2  16  -3  116.40    8.71
  -2 -16   4  198.00   10.31
   2  16  -4  186.90    9.78
  -2 -16   5   33.30    7.24
   2  16  -5   22.91    6.85
  -2 -16   6   87.88    7.81
   2  16  -6  110.90    8.72
  -2 -16   7   -4.04    6.27
   2  16  -7   -8.30    7.75
  -2 -16   8  137.80    8.29
   2  16  -8  234.40   14.20
  -2 -16   9   -1.96    6.10
   2  16  -9    7.14   12.56
  -2 -16  10   50.79    7.41
   2  16 -10   72.85   11.21
  -2 -16  11    2.57    6.99
   2  16 -11    1.17    8.35
   2  16 -12   22.92    9.08
  -2 -15 -13   21.70    7.07
   2  15  13   26.10    7.69
   2  15  13   43.59    8.10
  -2 -15 -12   12.58    7.04
   2  15  12   -0.31    7.12
   2  15  12    8.94    7.50
  -2 -15 -11   58.86    8.27
  -2 -15 -10   -3.96    6.81
   2  15  10    8.20    7.63
   2  15  10   -5.78    7.84
  -2 -15  -9   33.85    7.95
   2  15   9   27.54    8.81
   2  15   9   46.62    8.35
  -2 -15  -8    6.80    6.92
   2  15   8   13.86    7.61
   2  15   8   -0.51    7.23
  -2 -15  -7    3.15    7.17
   2  15   7    5.13    7.94
   2  15   7    9.03    7.44
  -2 -15  -6   -5.26    7.01
   2  15   6    9.69    7.08
   2  15   6    0.92    7.46
  -2 -15  -5   29.34    6.83
   2  15   5   47.48    7.86
   2  15   5   43.64    7.71
  -2 -15  -4   -5.18    6.20
   2  15   4    6.52    6.31
   2  15   4   12.02    7.96
  -2 -15  -3    4.59    6.27
   2  15   3    7.12    6.81
   2  15   3    1.83    7.22
  -2 -15  -2   15.16    7.28
   2  15   2    4.02    6.32
  -2 -15  -1    0.45    6.92
   2  15   1    3.50    6.82
  -2 -15   0  397.50   14.74
   2  15   0  362.80   14.16
  -2 -15   1   65.32    7.71
   2  15  -1   72.10    8.27
  -2 -15   2   59.68    7.65
   2  15  -2   84.56    8.47
  -2 -15   3    5.39    6.46
   2  15  -3   15.15    6.78
  -2 -15   4  488.30   16.66
   2  15  -4  530.30   17.65
  -2 -15   5    7.86    6.28
   2  15  -5   13.12    6.01
  -2 -15   6  151.00    8.91
   2  15  -6  154.30    9.20
  -2 -15   7    7.18    6.15
   2  15  -7   10.97    6.03
  -2 -15   8   51.69    7.05
   2  15  -8   63.64    7.21
  -2 -15   9   78.31    7.46
   2  15  -9   88.33    8.90
  -2 -15  10  121.80    8.43
   2  15 -10  237.50   14.08
  -2 -15  11    6.78    6.87
   2  15 -11    0.19   13.37
  -2 -15  12   68.75    7.66
   2  15 -12   93.00   12.10
  -2 -15  13  118.90    8.50
  -2 -15  13  121.20    7.29
   2  15 -13   73.61    9.32
  -2 -14 -14   60.51    7.52
   2  14  14   39.18    7.26
   2  14  14   42.91    6.93
  -2 -14 -13   -2.61    7.01
   2  14  13   11.34    7.41
   2  14  13    0.22    7.24
  -2 -14 -12   11.63    7.09
   2  14  12    2.03    7.72
   2  14  12    5.41    7.53
  -2 -14 -11    9.28    7.45
   2  14  11    5.52    7.32
   2  14  11   -3.79    7.88
  -2 -14 -10   92.59    8.72
   2  14  10   83.01    9.05
   2  14  10   75.53    9.01
  -2 -14  -9   28.13    7.15
   2  14   9   20.47    7.58
   2  14   9   20.42    7.82
  -2 -14  -8   -0.14    6.71
   2  14   8    0.36    7.83
   2  14   8    4.17    7.75
  -2 -14  -7   56.15    7.77
   2  14   7   65.23    8.98
   2  14   7   60.16    8.57
  -2 -14  -6   23.40    7.11
   2  14   6    2.78    7.10
   2  14   6   19.46    8.19
  -2 -14  -5   38.91    7.50
   2  14   5   41.57    7.56
   2  14   5   32.25    8.53
  -2 -14  -4    2.65    6.70
   2  14   4    2.72    7.28
   2  14   4   -1.00    6.77
  -2 -14  -3    7.22    6.93
   2  14   3   10.24    7.13
   2  14   3   -0.34    7.40
  -2 -14  -2   15.32    6.95
   2  14   2    5.91    6.92
  -2 -14  -1   82.35    8.04
   2  14   1   89.22    8.41
  -2 -14   0  221.90   10.91
   2  14   0  214.00   10.65
  -2 -14   1   75.37    8.04
   2  14  -1   90.22    8.17
  -2 -14   2   94.82    8.17
   2  14  -2   94.79    8.46
  -2 -14   3  271.20   11.51
   2  14  -3  245.00   10.31
  -2 -14   4   67.01    6.79
   2  14  -4   54.11    6.98
  -2 -14   5   28.66    6.19
   2  14  -5   30.50    6.49
  -2 -14   6   -0.80    6.31
   2  14  -6    0.04    6.11
  -2 -14   7   15.87    5.95
   2  14  -7   11.77    5.67
  -2 -14   8   73.99    7.18
   2  14  -8   88.88    7.49
  -2 -14   9 1016.00   30.19
   2  14  -9 1039.00   30.91
  -2 -14  10  116.30    8.16
   2  14 -10   96.47    8.18
  -2 -14  11    4.81    6.19
   2  14 -11    9.96    7.70
  -2 -14  12   52.57    7.16
   2  14 -12   82.54   12.24
  -2 -14  13   12.15    4.72
  -2 -14  13    7.14    5.90
   2  14 -13   10.85   11.16
  -2 -14  14  -10.20    6.47
  -2 -14  14    5.97    5.17
   2  14 -14    9.71    7.61
   2  14 -15   41.53    9.07
  -2 -13 -15   14.90    6.52
   2  13  15   13.94    7.52
   2  13  15    0.06    7.20
  -2 -13 -14   23.18    6.59
   2  13  14   27.42    7.59
   2  13  14   34.87    7.91
  -2 -13 -13   16.36    7.01
   2  13  13   19.05    7.38
   2  13  13   36.89    8.22
  -2 -13 -12    5.31    7.41
   2  13  12    4.72    7.81
   2  13  12    7.74    7.00
  -2 -13 -11   17.83    7.88
   2  13  11   28.14    8.51
   2  13  11   22.91    8.25
  -2 -13 -10   33.95    7.15
   2  13  10   25.02    8.13
   2  13  10   25.15    7.48
  -2 -13  -9    8.16    7.50
   2  13   9   19.62    7.61
   2  13   9    2.90    7.51
  -2 -13  -8   72.75    7.88
   2  13   8   91.44    8.66
   2  13   8   76.47    8.79
  -2 -13  -7    9.42    6.36
   2  13   7   17.89    8.10
   2  13   7    9.78    7.23
  -2 -13  -6   63.39    7.27
   2  13   6   86.57    9.15
   2  13   6   73.28    8.69
  -2 -13  -5  115.60    8.58
   2  13   5  112.20    9.43
   2  13   5  122.10    9.55
  -2 -13  -4   13.67    6.69
   2  13   4    6.85    7.62
   2  13   4    0.21    6.56
  -2 -13  -3  133.30    9.20
   2  13   3  167.00    9.27
   2  13   3  155.40    9.72
  -2 -13  -2    7.38    6.72
   2  13   2   15.32    6.65
  -2 -13  -1    2.03    6.42
   2  13   1    0.61    6.33
  -2 -13   0   17.45    6.74
   2  13   0   14.01    6.22
  -2 -13   1   84.46    7.69
   2  13  -1   63.65    7.13
  -2 -13   2  189.80   10.06
   2  13  -2  204.40   10.03
  -2 -13   3   11.79    6.39
   2  13  -3   20.43    6.34
  -2 -13   4   10.01    5.58
   2  13  -4    4.52    6.14
  -2 -13   5  250.70   10.32
   2  13  -5  272.90   11.50
  -2 -13   6   29.23    5.83
   2  13  -6   48.50    6.37
  -2 -13   7   65.37    7.01
   2  13  -7   36.75    6.37
  -2 -13   8  909.40   27.35
   2  13  -8  944.70   28.33
  -2 -13   9  230.20   10.34
   2  13  -9  271.40   11.05
  -2 -13  10    9.93    5.89
   2  13 -10  -12.61    6.08
  -2 -13  11   90.90    7.50
   2  13 -11   84.80    7.63
  -2 -13  12   49.55    7.13
   2  13 -12   62.84    8.27
  -2 -13  13  123.60    6.80
  -2 -13  13  142.60    8.26
   2  13 -13  160.70   10.64
  -2 -13  14   29.42    4.78
  -2 -13  14   31.51    5.96
   2  13 -14   23.16   11.55
  -2 -13  15    0.82    5.47
  -2 -13  15   14.66    6.05
   2  13 -15   -7.43    8.26
  -2 -13  16   15.36    6.93
  -2 -13  16    8.68    8.22
   2  13 -16    7.58    7.10
  -2 -12 -16   16.74    6.02
   2  12  16   14.45    6.22
   2  12  16   15.17    7.68
  -2 -12 -15   77.67    7.33
   2  12  15   68.05    8.25
   2  12  15   64.95    7.87
  -2 -12 -14  519.40   17.65
   2  12  14  511.20   18.04
   2  12  14  504.10   17.76
  -2 -12 -13   -3.65    6.72
   2  12  13    0.50    7.34
   2  12  13    5.17    7.37
  -2 -12 -12   -9.05    7.35
   2  12  12   -0.91    7.84
   2  12  12   12.93    7.62
  -2 -12 -11   63.49    7.82
   2  12  11   61.87    8.06
   2  12  11   55.37    8.22
  -2 -12 -10    6.93    7.21
   2  12  10    0.04    6.89
   2  12  10   12.57    7.93
  -2 -12  -9  188.40    9.94
   2  12   9  186.40   11.03
   2  12   9  188.70   11.05
  -2 -12  -8   57.64    7.62
   2  12   8   40.73    8.62
   2  12   8   47.03    8.17
  -2 -12  -7  107.00    8.65
   2  12   7  128.40    9.16
   2  12   7  116.60    9.80
  -2 -12  -6   -3.70    6.74
   2  12   6    1.75    6.87
   2  12   6   -2.24    7.83
  -2 -12  -5   61.89    7.51
   2  12   5   60.93    8.51
   2  12   5   56.06    8.49
  -2 -12  -4  124.00    8.94
   2  12   4  115.50    9.62
   2  12   4  123.80    9.15
  -2 -12  -3    8.88    6.27
   2  12   3    9.51    6.62
   2  12   3    2.03    7.44
  -2 -12  -2    6.28    6.46
   2  12   2   18.03    7.17
  -2 -12  -1  123.20    8.22
   2  12   1  156.30    9.65
  -2 -12   0    9.84    6.34
   2  12   0    5.48    6.64
  -2 -12   1   71.17    6.96
   2  12  -1   72.84    7.68
  -2 -12   2    0.00    6.02
   2  12  -2    3.28    5.89
  -2 -12   3    8.13    5.74
   2  12  -3   14.41    5.59
  -2 -12   4  340.20   12.62
   2  12  -4  332.40   12.29
  -2 -12   5   51.95    6.17
   2  12  -5   71.74    6.26
  -2 -12   6  621.70   19.82
   2  12  -6  660.70   20.73
  -2 -12   7 1113.00   32.43
   2  12  -7 1189.00   34.80
  -2 -12   8  764.90   23.61
   2  12  -8  789.20   24.21
  -2 -12   9  217.40    9.81
   2  12  -9  235.50   10.54
  -2 -12  10    9.15    5.85
   2  12 -10    9.60    6.65
  -2 -12  11  132.90    8.07
   2  12 -11  112.80    7.75
  -2 -12  12   10.18    5.64
   2  12 -12    4.48    6.04
  -2 -12  13   14.27    4.72
  -2 -12  13   18.53    6.15
   2  12 -13    7.09    5.86
  -2 -12  14   -5.35    4.65
  -2 -12  14    3.42    5.84
   2  12 -14    3.88    6.76
  -2 -12  15    6.12    4.27
  -2 -12  15   -0.38    6.10
   2  12 -15    5.33   10.14
  -2 -12  16   12.72    6.34
  -2 -12  16    2.31    5.22
   2  12 -16    2.73    7.30
   2  12 -17   50.92    7.72
   2  11  17   13.85    6.61
   2  11  17    5.67    7.80
  -2 -11 -16   17.21    6.06
   2  11  16   18.39    7.47
   2  11  16   27.94    7.23
  -2 -11 -15   23.77    7.30
   2  11  15   18.11    7.55
   2  11  15   26.84    7.38
  -2 -11 -14  409.00   15.29
   2  11  14  390.40   15.34
   2  11  14  367.40   14.68
  -2 -11 -13  119.90    8.69
   2  11  13  102.30    9.37
   2  11  13  117.80    9.52
  -2 -11 -12   -0.07    7.34
   2  11  12    8.20    7.96
   2  11  12    1.50    7.01
  -2 -11 -11   30.68    7.05
   2  11  11   32.40    7.93
   2  11  11   20.25    8.33
  -2 -11 -10  290.60   12.31
   2  11  10  304.70   13.42
   2  11  10  293.10   12.68
  -2 -11  -9   16.37    6.62
   2  11   9   17.95    7.79
   2  11   9   20.09    6.92
  -2 -11  -8   14.92    6.79
  -2 -11  -7  117.70    8.64
   2  11   7  108.70    8.61
   2  11   7  119.10    8.96
  -2 -11  -6  253.10   11.65
   2  11   6  269.10   11.93
   2  11   6  262.10   12.15
  -2 -11  -5   77.01    7.81
   2  11   5   71.52    8.30
   2  11   5   67.14    7.59
  -2 -11  -4   14.71    5.95
   2  11   4    2.02    6.88
   2  11   4    9.75    7.19
  -2 -11  -3   95.89    7.57
   2  11   3   79.61    7.77
   2  11   3   86.38    8.12
  -2 -11  -2  210.10    9.98
   2  11   2  215.20   10.93
  -2 -11  -1   -5.30    5.62
   2  11   1    6.48    6.38
  -2 -11   0  595.30   19.05
   2  11   0  604.10   19.57
  -2 -11   1   32.31    5.94
   2  11  -1   35.64    6.44
  -2 -11   2   -3.87    5.39
   2  11  -2    7.68    6.29
  -2 -11   3  389.70   13.67
   2  11  -3  378.70   13.60
  -2 -11   4  970.40   28.47
   2  11  -4 1027.00   30.04
  -2 -11   5   21.80    5.41
   2  11  -5   27.30    5.11
  -2 -11   6 1109.00   32.39
   2  11  -6 1100.00   31.66
  -2 -11   7   27.08    5.90
   2  11  -7   32.85    5.73
  -2 -11   8  933.60   27.79
   2  11  -8  980.50   28.94
  -2 -11   9  183.60    9.04
   2  11  -9  205.00   10.23
  -2 -11  10   11.50    5.35
   2  11 -10    2.06    5.49
  -2 -11  11    9.63    5.67
   2  11 -11    8.55    6.06
  -2 -11  12  320.80   12.31
  -2 -11  12  318.40   11.85
   2  11 -12  335.00   12.70
  -2 -11  13   23.07    6.61
  -2 -11  13   25.89    5.33
   2  11 -13   35.00    6.54
  -2 -11  14  112.80    6.77
  -2 -11  14  128.80    8.22
   2  11 -14   91.10    7.72
  -2 -11  15    5.14    5.89
  -2 -11  15    0.19    4.98
   2  11 -15  -13.31    6.66
  -2 -11  16   11.26    5.86
  -2 -11  16   11.23    5.26
   2  11 -16    9.81    8.28
  -2 -11  17   37.28    6.69
  -2 -11  17   39.36    6.58
   2  11 -17   17.74    5.62
   2  11 -18    7.49    7.43
   2  10  18   35.04    7.55
   2  10  18   33.44    6.72
   2  10  17    6.70    6.74
   2  10  17   14.82    6.89
  -2 -10 -16   15.48    5.35
   2  10  16   21.68    7.40
   2  10  16   24.83    7.20
  -2 -10 -15   37.94    7.37
   2  10  15   29.79    7.00
   2  10  15   52.84    7.62
  -2 -10 -14   27.61    6.79
   2  10  14   19.57    7.66
   2  10  14   18.24    7.41
  -2 -10 -13   34.96    7.15
   2  10  13   45.98    8.32
   2  10  13   30.73    8.24
  -2 -10 -12  215.50   10.82
   2  10  12  234.00   12.19
   2  10  12  232.20   12.28
  -2 -10 -11  121.70    9.19
   2  10  11  103.20    9.80
   2  10  11   99.69    8.77
  -2 -10 -10   37.38    7.13
   2  10  10   36.08    8.47
   2  10  10   27.97    8.17
  -2 -10  -9  383.90   14.83
   2  10   9  395.10   15.17
   2  10   9  360.80   15.53
  -2 -10  -8  372.70   14.16
   2  10   8  361.70   15.12
   2  10   8  368.20   14.92
  -2 -10  -7  721.40   22.92
   2  10   7  737.70   23.96
   2  10   7  748.90   24.49
  -2 -10  -6  785.00   24.43
   2  10   6  793.00   24.90
   2  10   6  746.20   23.70
  -2 -10  -5  152.10    8.61
   2  10   5  151.50    9.55
   2  10   5  149.80    9.62
  -2 -10  -4  174.00    9.43
   2  10   4  149.20    9.01
   2  10   4  176.50    9.96
  -2 -10  -3   17.28    6.37
   2  10   3   14.86    6.02
   2  10   3   17.18    6.03
  -2 -10  -2  274.00   11.08
   2  10   2  252.50   10.63
   2  10   2  255.80   10.79
  -2 -10  -1    2.82    5.43
   2  10   1   -0.55    5.21
  -2 -10   0   70.61    6.47
   2  10   0   63.04    6.15
  -2 -10   1   -2.06    4.83
   2  10  -1    4.26    4.69
  -2 -10   2  299.20   11.07
   2  10  -2  278.70   10.47
  -2 -10   3   77.03    6.16
   2  10  -3   73.77    6.20
  -2 -10   4  336.60   12.06
   2  10  -4  307.90   11.43
  -2 -10   5    6.31    4.95
   2  10  -5    2.16    5.06
  -2 -10   6  394.70   13.41
   2  10  -6  408.40   14.18
  -2 -10   7  557.80   17.79
   2  10  -7  552.60   17.33
  -2 -10   8  259.40   10.40
   2  10  -8  257.60   10.05
  -2 -10   9  151.60    7.70
   2  10  -9  143.70    7.56
  -2 -10  10  207.00    9.36
   2  10 -10  196.50    9.38
  -2 -10  11    1.06    5.05
  -2 -10  11   12.63    5.12
   2  10 -11   -5.00    5.54
  -2 -10  12    3.99    4.68
  -2 -10  12    0.82    5.38
   2  10 -12   -2.27    5.50
  -2 -10  13  147.40    8.32
  -2 -10  13  138.50    7.49
   2  10 -13  141.30    8.21
  -2 -10  14   -5.77    5.86
  -2 -10  14   -3.76    4.53
   2  10 -14    1.62    5.97
  -2 -10  15  285.50   10.99
  -2 -10  15  298.00   12.09
   2  10 -15  285.10   12.28
  -2 -10  16  239.40   10.00
  -2 -10  16  270.30   11.43
   2  10 -16  234.70   10.92
  -2 -10  17   -0.72    6.35
  -2 -10  17    2.83    4.93
   2  10 -17    2.15    6.36
  -2 -10  18   63.43    6.97
  -2 -10  18   46.43    6.81
   2  10 -18   22.18    5.98
   2   9  18  172.20    9.73
   2   9  18  195.70    9.92
   2   9  17   65.52    8.32
   2   9  17   68.77    8.53
   2   9  16  783.60   24.85
   2   9  16  785.40   24.76
  -2  -9 -15  105.80    8.31
   2   9  15  124.90    9.11
   2   9  15  110.80    9.33
  -2  -9 -14   14.56    6.66
   2   9  14   13.78    7.41
   2   9  14   14.68    7.38
  -2  -9 -13   32.03    6.74
   2   9  13   38.60    7.63
   2   9  13   34.18    7.38
  -2  -9 -12  180.40   10.05
   2   9  12  163.30    9.83
   2   9  12  191.00   10.99
  -2  -9 -11    5.19    7.37
   2   9  11    9.94    7.40
   2   9  11   26.67    7.43
  -2  -9 -10  157.50    9.64
   2   9  10  178.60   10.84
   2   9  10  181.30   11.45
  -2  -9  -9   45.14    7.83
   2   9   9   36.91    8.08
   2   9   9   34.82    8.18
  -2  -9  -8  109.30    8.46
   2   9   8  111.30    9.31
   2   9   8  102.20    9.53
  -2  -9  -7 1315.00   38.40
   2   9   7 1320.00   38.94
   2   9   7 1372.00   40.35
  -2  -9  -6   98.41    7.76
   2   9   6   74.34    7.37
   2   9   6   90.15    9.08
  -2  -9  -5   80.98    7.31
   2   9   5   79.85    8.17
   2   9   5   71.18    6.99
  -2  -9  -4   75.45    7.18
   2   9   4   59.04    7.11
   2   9   4   70.16    7.74
  -2  -9  -3  808.80   24.45
   2   9   3  787.40   23.96
   2   9   3  810.90   25.23
  -2  -9  -2   19.63    5.28
   2   9   2   21.33    5.42
   2   9   2   24.51    6.18
  -2  -9  -1   -0.82    5.02
   2   9   1    1.89    5.19
  -2  -9   0   10.25    5.07
   2   9   0   -2.96    4.75
  -2  -9   1  103.20    6.35
   2   9  -1   87.72    6.31
  -2  -9   2   -1.44    4.57
   2   9  -2   -0.72    4.63
  -2  -9   3   91.13    6.13
   2   9  -3   83.72    5.81
  -2  -9   4   -0.60    4.61
   2   9  -4    6.95    4.36
  -2  -9   5  165.00    7.92
   2   9  -5  139.20    6.73
  -2  -9   6  112.20    6.62
   2   9  -6   96.58    6.22
  -2  -9   7  428.80   14.14
   2   9  -7  426.30   14.56
  -2  -9   8  159.80    7.66
   2   9  -8  172.60    8.34
  -2  -9   9   24.96    5.59
   2   9  -9   24.09    5.39
  -2  -9  10   43.04    6.12
   2   9 -10   26.52    5.24
  -2  -9  11    0.53    4.68
  -2  -9  11   -2.25    5.12
   2   9 -11    6.43    5.08
  -2  -9  12   49.08    6.12
  -2  -9  12   37.05    5.23
   2   9 -12   35.04    5.73
  -2  -9  13   10.94    5.68
  -2  -9  13    1.47    4.80
   2   9 -13    3.22    5.58
  -2  -9  14  101.20    6.97
  -2  -9  14   85.43    7.23
   2   9 -14   90.81    7.57
  -2  -9  15  142.60    8.30
  -2  -9  15  140.90    7.74
   2   9 -15  148.10    8.57
  -2  -9  16   -2.00    4.87
  -2  -9  16    6.07    5.99
   2   9 -16   11.45    6.44
  -2  -9  17   10.81    5.57
  -2  -9  17   15.23    6.31
   2   9 -17    7.58    5.69
  -2  -9  18   24.70    5.95
  -2  -9  18   29.98    6.62
   2   9 -18   16.91    6.38
  -2  -9  19    8.16    5.93
  -2  -9  19   -0.53    6.44
   2   9 -19    0.83    5.73
   2   8  18   12.34    6.67
   2   8  18    0.99    6.73
   2   8  17   -0.63    6.87
   2   8  17   -4.84    7.56
   2   8  16   22.83    7.17
   2   8  16   25.55    7.46
   2   8  15    0.14    7.17
   2   8  15  -11.48    7.18
  -2  -8 -14    8.26    6.54
   2   8  14    9.39    6.88
   2   8  14   11.18    7.75
  -2  -8 -13   54.72    7.43
   2   8  13   27.99    8.04
   2   8  13   48.23    8.05
  -2  -8 -12   41.24    7.16
   2   8  12   17.53    7.16
   2   8  12   25.43    7.42
  -2  -8 -11  272.30   12.25
   2   8  11  256.70   12.34
   2   8  11  246.60   12.21
  -2  -8 -10  -10.61    6.60
   2   8  10   -7.15    7.74
   2   8  10    1.04    6.39
  -2  -8  -9  167.90    9.75
   2   8   9  174.40   10.33
   2   8   9  162.60   10.20
  -2  -8  -8  500.70   17.26
   2   8   8  520.90   18.11
   2   8   8  469.00   17.04
  -2  -8  -7    5.28    6.34
   2   8   7   -8.91    6.55
   2   8   7    6.63    7.22
  -2  -8  -6    6.27    5.91
   2   8   6    4.26    6.10
   2   8   6    1.54    6.14
  -2  -8  -5  176.20    8.93
   2   8   5  172.50    9.56
   2   8   5  172.40    9.75
  -2  -8  -4  366.50   13.22
   2   8   4  386.10   14.74
   2   8   4  392.40   13.92
  -2  -8  -3 1340.00   38.16
   2   8   3 1318.00   37.46
   2   8   3 1309.00   37.79
  -2  -8  -2    3.40    4.79
   2   8   2    5.42    5.45
   2   8   2    3.47    5.44
  -2  -8  -1  412.60   13.73
   2   8   1  387.60   13.62
  -2  -8   0    9.51    4.51
   2   8   0    2.65    5.07
  -2  -8   1 1100.00   31.18
   2   8  -1 1143.00   32.84
  -2  -8   2  145.10    6.69
   2   8  -2  147.00    7.23
  -2  -8   3 1191.00   33.53
   2   8  -3 1205.00   34.12
  -2  -8   4  591.20   17.79
   2   8  -4  583.10   17.66
  -2  -8   5   13.47    4.64
   2   8  -5   10.28    4.33
  -2  -8   6   16.20    4.93
   2   8  -6   15.95    4.33
  -2  -8   7 1030.00   29.68
   2   8  -7 1110.00   31.49
  -2  -8   8    6.41    4.86
   2   8  -8    1.69    5.09
  -2  -8   9  481.70   15.70
   2   8  -9  507.50   16.76
  -2  -8  10  149.40    7.50
  -2  -8  10  133.70    7.72
   2   8 -10  140.90    7.66
  -2  -8  11   16.86    5.42
  -2  -8  11    2.85    5.00
   2   8 -11    7.54    4.34
  -2  -8  12   17.63    5.57
  -2  -8  12   21.99    5.30
   2   8 -12   25.18    5.43
  -2  -8  13   54.99    6.51
  -2  -8  13   64.47    5.99
   2   8 -13   60.00    6.45
  -2  -8  14    2.11    4.96
  -2  -8  14    3.72    5.87
   2   8 -14    1.50    5.43
  -2  -8  15  510.40   16.88
  -2  -8  15  488.10   16.68
   2   8 -15  496.20   16.74
  -2  -8  16   -8.25    5.20
  -2  -8  16   -2.43    5.95
   2   8 -16   -1.81    6.01
  -2  -8  17   -0.93    5.32
  -2  -8  17   -3.51    6.14
   2   8 -17    0.55    5.63
  -2  -8  18   14.84    6.19
  -2  -8  18    8.86    5.45
   2   8 -18   13.28    7.05
  -2  -8  19   44.88    7.16
  -2  -8  19   46.92    6.84
   2   8 -19   46.76    6.74
   2   8 -20    8.38    7.11
   2   7  20   26.97    7.80
   2   7  20    8.05    5.95
   2   7  19   13.23    6.48
   2   7  19   -0.25    6.28
   2   7  18   73.13    8.81
   2   7  18   70.01    7.89
   2   7  17    8.55    6.71
   2   7  17    0.07    7.78
   2   7  16   47.57    7.60
   2   7  16   59.45    7.82
   2   7  15   72.19    8.78
   2   7  15   62.85    8.53
   2   7  14   16.88    7.73
   2   7  14    8.06    8.47
  -2  -7 -13   89.78    8.41
   2   7  13   97.83    9.06
   2   7  13   92.88    9.03
  -2  -7 -12   -0.17    6.63
   2   7  12   -1.53    7.20
   2   7  12   -2.08    7.30
  -2  -7 -11   38.44    7.08
   2   7  11   14.97    7.07
   2   7  11   22.86    6.92
  -2  -7 -10  228.30   11.03
   2   7  10  219.20   11.45
   2   7  10  219.00   11.19
  -2  -7  -9 2469.00   68.67
   2   7   9 2423.00   67.73
   2   7   9 2538.00   70.51
  -2  -7  -8 2320.00   64.74
   2   7   8 2409.00   66.99
   2   7   8 2354.00   65.76
  -2  -7  -7  395.50   14.37
   2   7   7  419.00   15.62
   2   7   7  399.80   14.56
  -2  -7  -6  185.80    9.32
   2   7   6  180.00    8.85
   2   7   6  179.40    9.17
  -2  -7  -5  207.10    9.40
   2   7   5  216.90    9.87
   2   7   5  199.80    9.54
  -2  -7  -4  270.50   10.71
   2   7   4  263.80   10.63
   2   7   4  262.40   10.68
  -2  -7  -3 1048.00   30.41
   2   7   3 1059.00   30.82
   2   7   3 1073.00   31.15
  -2  -7  -2 1416.00   39.82
   2   7   2 1458.00   41.25
   2   7   2 1423.00   40.36
  -2  -7  -1   -0.16    4.39
   2   7   1    3.87    4.45
   2   7   1    2.63    4.71
  -2  -7   0 1811.00   49.93
   2   7   0 1728.00   47.65
  -2  -7   1    5.05    3.71
   2   7  -1    3.74    3.97
  -2  -7   2  518.30   15.53
   2   7  -2  506.40   15.39
  -2  -7   3   -1.39    3.78
   2   7  -3    0.62    3.60
  -2  -7   4  191.10    7.35
   2   7  -4  198.70    7.91
  -2  -7   5  443.90   13.99
   2   7  -5  442.50   13.97
  -2  -7   6  802.40   23.34
   2   7  -6  784.30   23.03
  -2  -7   7  848.00   24.83
   2   7  -7  899.00   26.04
  -2  -7   8  105.40    6.56
   2   7  -8   89.51    5.77
  -2  -7   9   64.49    6.26
  -2  -7   9   65.87    5.93
   2   7  -9   66.95    6.01
  -2  -7  10   72.40    5.99
  -2  -7  10   73.88    5.93
   2   7 -10   77.24    6.07
  -2  -7  11   22.44    5.25
  -2  -7  11   39.96    5.74
   2   7 -11   30.89    5.82
  -2  -7  12   94.40    7.11
  -2  -7  12   90.74    6.65
   2   7 -12   94.50    6.61
  -2  -7  13  119.10    7.79
  -2  -7  13   99.54    6.84
   2   7 -13  121.80    7.29
  -2  -7  14   66.09    6.75
  -2  -7  14   69.97    6.31
   2   7 -14   86.74    6.84
  -2  -7  15   28.05    5.62
  -2  -7  15   22.32    6.30
   2   7 -15    6.60    5.70
  -2  -7  16   10.53    6.23
  -2  -7  16   -7.07    5.49
   2   7 -16    5.25    5.63
  -2  -7  17   86.49    6.74
  -2  -7  17   80.10    6.91
   2   7 -17   85.71    7.49
  -2  -7  18   53.37    6.21
  -2  -7  18   38.28    6.03
   2   7 -18   55.84    7.49
  -2  -7  19    0.40    5.47
  -2  -7  19   -0.66    6.41
   2   7 -19    9.65    7.54
  -2  -7  20   -0.63    6.42
  -2  -7  20    5.59    7.40
   2   7 -20    3.82    6.24
   2   6  20    2.44    6.86
   2   6  20    4.55    6.49
   2   6  19  379.90   14.73
   2   6  19  408.80   14.44
   2   6  17   10.49    6.91
   2   6  17   28.07    7.64
   2   6  16   97.97    9.10
   2   6  16   75.63    8.09
   2   6  15    1.66    6.91
   2   6  15   -9.47    7.54
   2   6  14   55.90    8.17
   2   6  14   59.77    8.90
   2   6  13   27.15    7.64
   2   6  13   25.30    8.08
  -2  -6 -12   43.58    6.59
   2   6  12   30.34    7.45
   2   6  12   36.83    8.00
  -2  -6 -11  137.70    8.77
   2   6  11   96.07    8.71
   2   6  11  104.20    8.77
  -2  -6 -10  244.10   11.11
   2   6  10  224.30   10.94
   2   6  10  249.80   11.96
  -2  -6  -9   21.13    7.14
   2   6   9   -6.69    6.30
   2   6   9   12.02    6.46
  -2  -6  -8  709.30   22.50
   2   6   8  704.20   22.64
   2   6   8  713.80   22.60
  -2  -6  -7  121.10    7.79
  -2  -6  -6  641.10   20.32
   2   6   6  664.20   21.11
   2   6   6  676.40   21.33
  -2  -6  -5 3314.00   90.37
   2   6   5 3351.00   91.26
   2   6   5 3327.00   91.22
  -2  -6  -4 1585.00   44.51
   2   6   4 1529.00   43.19
   2   6   4 1545.00   43.44
  -2  -6  -3 4364.00  118.00
   2   6   3 4365.00  118.20
   2   6   3 4525.00  122.40
  -2  -6  -2 2087.00   57.51
   2   6   2 2116.00   58.36
   2   6   2 2078.00   57.12
  -2  -6  -1  906.90   25.93
   2   6   1  888.40   25.72
   2   6   1  873.90   25.01
  -2  -6   0 2260.00   61.59
   2   6   0 2196.00   60.08
   2   6   0 2140.00   58.46
  -2  -6   1    9.51    3.84
   2   6  -1    7.27    3.51
  -2  -6   2   36.63    3.78
   2   6  -2   32.92    3.73
  -2  -6   3   -1.47    3.34
   2   6  -3    0.67    3.15
  -2  -6   4  363.10   11.46
   2   6  -4  359.10   11.30
  -2  -6   5  104.80    5.37
   2   6  -5   96.82    5.31
  -2  -6   6  944.00   26.93
   2   6  -6 1012.00   28.85
  -2  -6   7  212.10    8.48
   2   6  -7  215.70    8.60
  -2  -6   8  292.10   10.30
  -2  -6   8  325.30   11.72
   2   6  -8  310.70   10.88
  -2  -6   9   24.46    5.59
  -2  -6   9   36.28    5.09
   2   6  -9   32.47    4.74
  -2  -6  10   16.49    5.15
  -2  -6  10   17.95    5.72
   2   6 -10   33.70    6.05
  -2  -6  11   90.83    6.55
  -2  -6  11   75.83    6.21
   2   6 -11   77.96    6.45
  -2  -6  12  107.30    7.27
  -2  -6  12   83.95    6.36
   2   6 -12   78.90    7.08
  -2  -6  13   50.09    6.45
  -2  -6  13   50.98    6.58
   2   6 -13   44.43    5.51
  -2  -6  14  279.20   11.39
  -2  -6  14  251.70   10.97
   2   6 -14  264.80   10.22
  -2  -6  15   32.93    5.72
  -2  -6  15   37.16    6.57
   2   6 -15   38.26    5.91
  -2  -6  16   12.09    5.59
  -2  -6  16   15.47    6.36
   2   6 -16   12.49    6.12
  -2  -6  17   -1.45    6.28
  -2  -6  17    9.08    5.52
   2   6 -17   -3.90    6.33
  -2  -6  18  175.70    9.23
  -2  -6  18  151.20    8.32
   2   6 -18  163.50    9.77
  -2  -6  19  105.60    7.95
  -2  -6  19  105.90    7.12
   2   6 -19  137.40   10.45
  -2  -6  20  332.20   12.67
  -2  -6  20  332.80   13.03
   2   6 -20  366.20   14.07
   2   5  20   -0.36    6.34
   2   5  20   16.08    6.47
   2   5  19   21.89    6.32
   2   5  19   23.85    7.37
   2   5  18  249.50   11.81
   2   5  18  264.20   11.83
   2   5  17   38.89    7.51
   2   5  17   24.94    7.42
   2   5  16    2.94    7.34
   2   5  16    5.29    6.96
  -2  -5 -15    1.04    4.71
   2   5  15   11.25    8.48
   2   5  15    6.83    6.82
  -2  -5 -14    4.41    6.54
   2   5  14   11.30    6.74
   2   5  14   12.87    7.38
  -2  -5 -13  265.80   11.69
   2   5  13  261.90   12.50
   2   5  13  246.60   11.71
  -2  -5 -12 1147.00   34.34
   2   5  12 1209.00   36.45
   2   5  12 1165.00   35.09
  -2  -5 -11    8.24    7.43
   2   5  11   -3.99    6.84
   2   5  11   -2.26    6.96
  -2  -5 -10  466.60   16.96
  -2  -5 -10  508.00   17.50
   2   5  10  473.70   17.15
   2   5  10  464.70   16.93
  -2  -5  -9  582.20   19.27
  -2  -5  -9  568.50   19.20
   2   5   9  601.10   20.38
   2   5   9  590.80   20.02
  -2  -5  -8    3.79    6.43
  -2  -5  -8   14.82    6.26
   2   5   8   22.13    7.01
   2   5   8   18.23    6.60
  -2  -5  -7  940.30   28.16
  -2  -5  -7  877.30   26.59
   2   5   7  922.30   28.12
   2   5   7  939.50   28.54
  -2  -5  -6  843.60   25.47
   2   5   6  793.00   24.28
   2   5   6  781.50   24.16
  -2  -5  -5 1081.00   31.38
   2   5   5 1074.00   31.49
   2   5   5 1052.00   30.88
  -2  -5  -4 1406.00   39.62
   2   5   4 1396.00   39.77
   2   5   4 1455.00   41.48
  -2  -5  -3   27.11    5.11
   2   5   3   19.37    5.03
   2   5   3   13.36    5.44
  -2  -5  -2  443.50   13.96
   2   5   2  425.50   13.86
   2   5   2  429.00   13.93
  -2  -5  -1 1885.00   51.57
   2   5   1 1910.00   52.48
   2   5   1 1947.00   53.52
  -2  -5   0  181.90    6.78
   2   5   0  161.50    6.64
   2   5   0  170.40    6.55
  -2  -5   1   50.44    3.54
   2   5  -1   40.10    3.60
  -2  -5   2   42.52    3.20
   2   5  -2   37.87    3.12
  -2  -5   3   15.67    2.88
   2   5  -3   13.69    2.60
  -2  -5   4  292.40    9.24
   2   5  -4  295.60    9.18
  -2  -5   5  286.90    9.39
   2   5  -5  287.90    9.39
  -2  -5   6    8.60    3.83
  -2  -5   6    7.82    3.56
   2   5  -6   13.57    3.82
  -2  -5   7  169.70    7.23
  -2  -5   7  160.90    6.97
   2   5  -7  179.30    7.66
  -2  -5   8   33.08    4.46
  -2  -5   8   23.91    4.69
   2   5  -8   34.27    5.17
  -2  -5   9  120.80    6.49
  -2  -5   9  130.10    7.20
   2   5  -9  105.90    6.22
  -2  -5  10  637.70   19.68
  -2  -5  10  631.00   19.71
   2   5 -10  660.20   20.23
  -2  -5  11  423.50   14.50
  -2  -5  11  427.50   14.47
   2   5 -11  433.40   14.60
  -2  -5  12  109.70    7.25
  -2  -5  12  108.20    7.05
   2   5 -12  113.30    7.65
  -2  -5  13   80.46    6.44
  -2  -5  13   76.14    7.13
   2   5 -13   66.52    6.81
  -2  -5  14   41.65    5.97
  -2  -5  14   46.82    6.90
   2   5 -14   40.23    5.88
  -2  -5  15    3.92    5.18
  -2  -5  15   -3.15    6.34
   2   5 -15   -4.27    5.26
  -2  -5  16   17.47    6.09
  -2  -5  16   26.61    5.61
   2   5 -16   20.77    6.44
  -2  -5  17    5.71    5.77
  -2  -5  17    9.25    6.77
   2   5 -17    5.40    5.23
  -2  -5  18  104.90    7.78
  -2  -5  18  104.30    7.44
   2   5 -18  108.40    8.08
  -2  -5  19   12.86    5.95
  -2  -5  19    3.19    6.56
   2   5 -19   20.43    7.27
   2   5 -20   -3.32    7.49
  -2  -5  21   26.99    6.63
  -2  -5  21   28.15    7.17
   2   5 -21   32.00    7.40
   2   4  21   18.68    8.23
   2   4  21   22.23    5.77
   2   4  20    4.91    6.77
   2   4  20   25.74    6.66
   2   4  19   28.62    7.53
   2   4  19   23.88    6.94
  -2  -4 -18   67.77    7.48
   2   4  18   82.64    8.39
   2   4  18   66.98    8.17
  -2  -4 -17   12.02    5.90
   2   4  17    8.15    6.55
   2   4  17  -11.21    7.78
  -2  -4 -16   33.50    6.55
   2   4  16   12.08    6.85
   2   4  16   16.20    7.55
  -2  -4 -15  135.10    9.31
   2   4  15  133.70    9.72
   2   4  15  135.00    9.79
  -2  -4 -14   42.42    6.91
   2   4  14   34.32    7.05
   2   4  14   34.78    7.67
  -2  -4 -13  300.60   12.57
   2   4  13  288.50   12.19
   2   4  13  315.00   13.68
  -2  -4 -12   15.16    6.32
   2   4  12    4.26    6.39
   2   4  12    7.64    7.09
  -2  -4 -11  950.70   29.08
   2   4  11  993.60   30.52
   2   4  11  913.80   28.67
  -2  -4 -10 1966.00   55.69
   2   4  10 2028.00   57.52
   2   4  10 1983.00   56.28
  -2  -4  -9   -7.71    6.20
   2   4   9   -1.46    6.77
   2   4   9    6.74    7.24
  -2  -4  -8 1129.00   33.42
  -2  -4  -8 1128.00   33.40
   2   4   8 1094.00   32.64
   2   4   8 1066.00   31.85
  -2  -4  -7   29.83    6.23
  -2  -4  -7   23.84    5.90
   2   4   7   25.82    6.70
   2   4   7   18.31    6.76
  -2  -4  -6 1491.00   42.58
  -2  -4  -6 1486.00   42.21
   2   4   6 1489.00   42.40
   2   4   6 1527.00   43.58
  -2  -4  -5   45.78    6.01
  -2  -4  -5   61.47    5.87
   2   4   5   46.86    6.36
   2   4   5   42.68    5.72
  -2  -4  -4   30.73    5.41
  -2  -4  -4   28.83    5.68
   2   4   4   20.91    5.32
   2   4   4   35.74    5.96
  -2  -4  -3 1707.00   47.34
  -2  -4  -3 1642.00   45.75
   2   4   3 1627.00   45.49
   2   4   3 1664.00   46.20
  -2  -4  -2  547.80   16.60
   2   4   2  541.20   17.00
   2   4   2  560.80   17.09
  -2  -4  -1  295.30    9.67
   2   4   1  276.50    9.51
   2   4   1  277.50    9.57
  -2  -4   0  423.20   12.47
   2   4   0  411.20   12.35
   2   4   0  412.10   12.32
  -2  -4   1   59.64    3.03
   2   4  -1   54.94    3.14
   2   4  -1   55.73    2.96
  -2  -4   2   72.54    2.90
   2   4  -3 2446.00   66.98
  -2  -4   4   67.39    3.71
  -2  -4   4   72.72    3.63
   2   4  -4   73.43    3.61
  -2  -4   5   73.56    4.09
  -2  -4   5   71.53    4.19
   2   4  -5   88.42    4.65
  -2  -4   6  359.60   11.47
  -2  -4   6  363.90   11.43
   2   4  -6  358.30   11.37
  -2  -4   7  554.60   16.89
  -2  -4   7  546.80   16.51
   2   4  -7  578.90   17.39
  -2  -4   8   -7.90    4.22
  -2  -4   8    2.68    4.01
   2   4  -8   -3.32    4.67
  -2  -4   9  329.70   11.49
  -2  -4   9  320.30   11.61
   2   4  -9  342.40   12.14
  -2  -4  10  996.40   29.16
  -2  -4  10 1011.00   29.74
   2   4 -10 1055.00   30.69
  -2  -4  11  334.40   12.27
  -2  -4  11  325.20   12.52
   2   4 -11  331.00   12.25
  -2  -4  12   37.21    5.79
  -2  -4  12   46.70    6.48
   2   4 -12   44.57    5.60
  -2  -4  13  627.70   19.81
  -2  -4  13  605.50   19.90
   2   4 -13  561.00   18.41
  -2  -4  14   65.71    6.92
  -2  -4  14   76.43    6.99
   2   4 -14   78.57    7.18
  -2  -4  15  155.80    9.42
  -2  -4  15  145.40    8.41
   2   4 -15  153.20    8.94
  -2  -4  16   33.38    7.03
  -2  -4  16   16.22    5.58
   2   4 -16   13.99    5.24
  -2  -4  17   22.11    6.34
  -2  -4  17   28.74    6.47
   2   4 -17   30.45    6.47
  -2  -4  18    6.76    5.85
  -2  -4  18    2.40    5.44
   2   4 -18   10.46    6.52
  -2  -4  19    9.97    6.22
  -2  -4  19   13.11    6.30
   2   4 -19   15.20    6.55
  -2  -4  20  190.20    9.04
  -2  -4  20  216.70   10.47
   2   4 -20  212.20   11.20
  -2  -4  21   12.38    5.73
  -2  -4  21    4.60    7.20
  -2  -3 -21   41.69    5.75
   2   3  21   28.70    6.57
   2   3  21   52.61    7.71
  -2  -3 -20   -7.22    6.56
   2   3  20   -5.52    6.73
   2   3  20   -1.22    6.43
  -2  -3 -19   -0.77    6.88
   2   3  19   -3.35    6.33
   2   3  19    3.22    6.78
  -2  -3 -18   -0.85    5.84
   2   3  18  -10.56    7.07
   2   3  18    7.19    6.82
  -2  -3 -17  146.40    9.25
   2   3  17  166.80    9.27
   2   3  17  168.00   10.14
  -2  -3 -16   26.92    6.92
   2   3  16   12.20    7.41
   2   3  16    3.10    7.01
  -2  -3 -15  569.50   19.71
   2   3  15  569.00   19.94
   2   3  15  566.80   19.87
  -2  -3 -14    2.88    6.71
   2   3  14    2.88    7.33
   2   3  14    4.03    7.16
  -2  -3 -13  348.20   13.88
   2   3  13  371.10   14.78
   2   3  13  355.80   14.99
  -2  -3 -12  104.90    8.06
   2   3  12  123.20    9.98
   2   3  12  121.50    9.06
  -2  -3 -11  127.20    8.87
   2   3  11   97.31    8.54
   2   3  11  119.70    9.03
  -2  -3 -10  388.90   14.85
   2   3  10  407.70   15.51
   2   3  10  406.50   14.96
  -2  -3  -9   80.13    8.26
   2   3   9   63.44    7.24
   2   3   9   74.93    7.66
  -2  -3  -8    6.11    6.21
   2   3   8   15.54    6.40
   2   3   8   10.18    6.07
  -2  -3  -7   86.20    7.64
   2   3   7   69.15    7.56
   2   3   7   70.61    7.45
  -2  -3  -6 1378.00   39.58
  -2  -3  -5  142.60    8.43
   2   3   5  148.80    7.92
   2   3   5  164.70    8.57
  -2  -3  -4 1282.00   36.46
   2   3   4 1322.00   37.66
   2   3   4 1353.00   38.25
  -2  -3  -3  558.00   17.45
   2   3   3  548.00   17.07
   2   3   3  536.70   16.88
  -2  -3  -2 1266.00   35.43
   2   3   2 1179.00   33.15
   2   3   2 1215.00   34.08
  -2  -3  -1   43.07    4.41
   2   3   1   49.82    4.34
   2   3   1   41.45    3.98
   2   3   0 2387.00   64.61
   2   3   0 2511.00   68.03
  -2  -3   4 1683.00   45.85
  -2  -3   4 1661.00   45.28
   2   3  -4 1737.00   47.38
  -2  -3   5  598.40   17.30
  -2  -3   5  608.20   17.49
   2   3  -5  635.30   18.38
  -2  -3   6 2968.00   80.36
  -2  -3   6 2939.00   79.68
   2   3  -6 3040.00   82.32
  -2  -3   7  151.70    6.99
  -2  -3   7  140.50    6.67
   2   3  -7  153.80    6.83
  -2  -3   8  556.30   17.07
  -2  -3   8  581.60   18.02
   2   3  -8  565.80   17.83
  -2  -3   9    0.04    4.91
  -2  -3   9    5.97    4.57
   2   3  -9   -0.46    5.07
  -2  -3  10  259.50   10.27
  -2  -3  10  266.00   10.87
   2   3 -10  277.90   11.15
  -2  -3  11   29.04    6.08
  -2  -3  11   29.40    5.73
   2   3 -11   25.71    5.35
  -2  -3  12   -2.87    5.11
  -2  -3  12    1.84    5.35
   2   3 -12   -4.75    4.34
  -2  -3  13   33.00    6.77
  -2  -3  13   19.85    5.49
   2   3 -13   17.30    5.41
  -2  -3  14   28.69    7.04
  -2  -3  14   30.80    5.92
   2   3 -14   20.21    6.14
  -2  -3  15   25.61    6.86
  -2  -3  15   23.92    6.58
   2   3 -15   22.94    6.35
   2   3 -16   96.55    7.16
  -2  -3  17   10.02    6.16
  -2  -3  17   20.85    6.18
   2   3 -17   -2.10    6.21
  -2  -3  18  200.80   10.09
  -2  -3  18  212.70   10.26
   2   3 -18  210.90   10.21
  -2  -3  19  529.60   17.89
  -2  -3  19  497.40   17.48
   2   3 -19  532.70   18.12
  -2  -3  20  242.90   11.77
  -2  -3  20  224.00   10.07
  -2  -3  21   54.60    7.52
  -2  -3  21   62.76    6.78
  -2  -2 -21   24.31    6.27
   2   2  21   26.94    6.84
   2   2  21   22.45    6.67
  -2  -2 -20   15.77    6.91
   2   2  20   22.09    6.85
   2   2  20   32.16    6.95
  -2  -2 -19   -5.83    6.09
   2   2  19   -3.10    7.12
   2   2  19   -4.22    6.63
  -2  -2 -18    8.15    6.60
   2   2  18   -8.28    6.76
   2   2  18   -5.27    6.61
  -2  -2 -17   67.56    7.67
   2   2  17   64.65    8.11
   2   2  17   52.96    7.82
  -2  -2 -16  204.90   10.38
   2   2  16  174.00   10.74
   2   2  16  202.50   10.49
  -2  -2 -15   65.87    7.47
   2   2  15   54.93    8.28
   2   2  15   64.46    8.71
  -2  -2 -14    0.01    6.13
   2   2  14   -2.71    7.30
   2   2  14   -1.18    7.34
  -2  -2 -13  179.30    9.98
   2   2  13  156.30   10.09
   2   2  13  170.90   10.76
  -2  -2 -12  117.80    8.17
  -2  -2 -11   31.01    7.33
   2   2  11   26.01    7.10
   2   2  11   20.02    6.72
  -2  -2 -10  277.90   12.31
   2   2  10  267.80   12.16
   2   2  10  300.60   12.44
  -2  -2  -9  256.20   11.65
   2   2   9  237.20   11.30
   2   2   9  225.90   10.52
  -2  -2  -8  877.30   26.63
   2   2   8  932.90   28.58
   2   2   8  857.80   26.03
  -2  -2  -7    7.76    5.96
   2   2   7   10.93    5.68
   2   2   7   13.40    6.39
  -2  -2  -6   16.76    5.85
   2   2   6   12.26    5.59
   2   2   6   24.03    6.75
  -2  -2  -5   64.67    7.35
   2   2   5   57.99    6.49
   2   2   5   70.88    6.44
  -2  -2  -4 1087.00   31.52
   2   2   4 1090.00   31.14
   2   2   4 1104.00   31.82
  -2  -2  -3  437.50   14.50
   2   2   3  428.40   13.98
   2   2   3  442.00   14.45
  -2  -2  -2 5482.00  147.40
   2   2   2 5685.00  152.80
   2   2   2 5502.00  147.80
  -2  -2  -1    4.33    4.09
   2   2   1   -0.87    3.75
   2   2   1    6.97    3.57
  -2  -2   0 1050.00   29.00
   2   2   0 1052.00   29.02
   2   2   0 1030.00   28.33
  -2  -2   1  420.90   12.26
  -2  -2   4 1130.00   31.11
  -2  -2   4 1077.00   29.77
  -2  -2   5   23.88    3.80
  -2  -2   5   23.89    3.79
  -2  -2   6   -2.52    3.75
  -2  -2   6   -4.14    3.95
   2   2  -6    2.71    4.24
  -2  -2   7   76.51    5.97
  -2  -2   7   71.47    5.45
   2   2  -7   80.25    5.33
  -2  -2   8  657.40   20.14
  -2  -2   8  628.20   19.15
   2   2  -8  694.90   21.06
  -2  -2   9  123.30    7.12
  -2  -2   9  111.10    7.07
   2   2  -9  117.20    7.27
   2   2 -10  317.50   12.73
  -2  -2  11  200.80    9.84
  -2  -2  11  200.00    9.43
   2   2 -11  235.90   11.08
   2   2 -12  227.90   10.51
  -2  -2  13 1392.00   40.08
  -2  -2  13 1394.00   40.39
   2   2 -13 1329.00   38.14
  -2  -2  14   19.54    6.96
  -2  -2  14    8.57    5.68
   2   2 -14   19.46    5.47
  -2  -2  15   16.50    6.43
  -2  -2  15   16.68    5.76
   2   2 -15   40.16    6.53
  -2  -2  16   12.84    6.97
  -2  -2  16   16.82    6.02
   2   2 -16   11.70    6.14
  -2  -2  17   20.15    6.12
  -2  -2  17   22.91    6.46
   2   2 -17   12.32    5.60
  -2  -2  18    4.55    6.55
  -2  -2  18    7.67    7.19
  -2  -2  19    3.31    6.73
  -2  -2  19    1.69    6.29
  -2  -2  20   37.02    7.96
  -2  -2  20   32.36    6.08
  -2  -2  21   47.64    7.03
  -2  -2  21   51.48    7.17
  -2  -1 -21   10.87    5.68
  -2  -1 -20   34.55    7.75
   2   1  20   49.86    7.20
   2   1  20   50.15    7.27
  -2  -1 -19   23.23    7.10
   2   1  19   33.99    7.50
   2   1  19   17.41    7.18
  -2  -1 -18   -1.61    6.29
   2   1  18    5.67    6.79
   2   1  18   10.26    6.98
  -2  -1 -17   16.58    6.28
   2   1  17   12.88    7.35
   2   1  17   17.28    7.15
  -2  -1 -16  236.30   11.16
   2   1  16  268.90   12.11
   2   1  16  245.60   11.88
  -2  -1 -15  519.30   18.02
   2   1  15  577.00   19.48
   2   1  15  547.40   19.22
  -2  -1 -14    7.90    6.01
   2   1  14    4.80    6.90
   2   1  14   -9.62    7.01
  -2  -1 -13 1627.00   46.75
   2   1  13 1700.00   49.03
   2   1  13 1688.00   48.83
  -2  -1 -12   89.15    7.69
   2   1  12   80.63    8.40
   2   1  12   60.63    7.98
  -2  -1 -11  334.60   13.51
   2   1  11  304.20   13.15
   2   1  11  303.60   13.17
  -2  -1 -10  485.80   17.34
   2   1  10  494.10   17.41
   2   1  10  513.50   18.33
  -2  -1  -9   25.43    7.33
   2   1   9   18.08    6.37
   2   1   9   17.14    6.67
  -2  -1  -8   52.11    7.72
   2   1   8   47.37    6.59
   2   1   8   57.92    8.06
  -2  -1  -7   -1.91    6.59
   2   1   7   -6.46    6.45
   2   1   7   -3.58    5.80
  -2  -1  -6    0.95    6.25
   2   1   6   14.86    7.00
   2   1   6    3.31    6.17
  -2  -1  -5  598.30   19.40
   2   1   5  540.80   17.71
   2   1   5  586.60   18.80
  -2  -1  -4  239.30    9.98
   2   1   4  243.10   10.07
   2   1   4  252.50   10.46
  -2  -1  -3 1496.00   41.92
   2   1   3 1548.00   43.39
  -2  -1  -2 1763.00   48.78
   2   1   2 1852.00   51.22
  -2  -1  -1  772.40   22.36
   2   1   1  756.00   21.88
  -2  -1   0  467.70   14.02
   2   1   0  419.90   12.62
  -2  -1   1  501.60   14.48
   2   1  -1  502.70   14.48
  -2  -1   2    3.33    3.09
   2   1  -2   11.05    2.91
  -2  -1   3 3140.00   84.76
  -2  -1   3 3157.00   85.13
   2   1  -3 3267.00   88.09
  -2  -1   4 1402.00   38.67
  -2  -1   4 1414.00   38.92
   2   1  -4 1401.00   38.55
  -2  -1   5 1828.00   50.19
  -2  -1   5 1860.00   51.01
   2   1  -5 1821.00   49.95
  -2  -1   6  471.40   14.79
  -2  -1   6  446.10   14.31
   2   1  -6  456.30   14.26
  -2  -1   7  668.60   20.18
  -2  -1   7  631.40   19.42
   2   1  -7  650.40   19.57
  -2  -1   8   14.44    5.05
  -2  -1   8   16.38    5.39
   2   1  -8   20.20    5.06
  -2  -1   9  369.50   13.04
  -2  -1   9  390.70   13.49
   2   1  -9  385.60   13.11
   2   1  -9  396.60   13.32
  -2  -1  10    0.81    5.85
  -2  -1  10   -0.01    5.26
   2   1 -10   -2.98    5.97
  -2  -1  11   -6.22    5.98
  -2  -1  11   -0.51    5.76
   2   1 -11   -7.92    6.17
  -2  -1  12 5485.00  148.60
  -2  -1  12 5512.00  149.40
   2   1 -12 5558.00  151.00
  -2  -1  13  146.70    8.53
  -2  -1  13  159.90    9.59
   2   1 -13  142.30    8.30
  -2  -1  14 2375.00   66.23
  -2  -1  14 2459.00   68.71
   2   1 -14 2533.00   70.85
  -2  -1  15   80.02    7.53
  -2  -1  15   75.00    7.68
  -2  -1  16   43.53    7.10
  -2  -1  16   54.33    7.89
  -2  -1  17  128.00    8.14
  -2  -1  17  119.50    8.95
  -2  -1  18  116.80    8.39
  -2  -1  18  119.90    8.78
  -2  -1  19   33.28    6.72
  -2  -1  19   32.90    7.14
  -2  -1  20   29.18    6.49
  -2  -1  20   33.23    8.33
  -2  -1  21    6.23    6.81
  -2  -1  21   -6.32    6.52
  -2   0 -21    4.37    5.70
   2   0  21   -9.64    6.59
   2   0  21    6.15    5.76
  -2   0 -20   -8.05    7.14
   2   0  20    0.91    6.77
   2   0  20   -8.96    6.79
  -2   0 -19    9.15    6.93
   2   0  19   -7.32    7.23
   2   0  19    7.24    6.65
  -2   0 -18  192.10    9.96
   2   0  18  206.30   10.64
   2   0  18  212.60   10.65
  -2   0 -17    4.15    6.43
   2   0  17   -0.43    6.99
   2   0  17   -2.99    6.84
  -2   0 -16  248.50   11.70
   2   0  16  257.80   12.16
   2   0  16  248.40   11.87
  -2   0 -15   10.25    6.32
   2   0  15    2.44    6.23
   2   0  15    2.25    7.11
  -2   0 -14  192.20   10.05
   2   0  14  206.50   10.31
   2   0  14  211.90   11.28
  -2   0 -13  -13.48    6.72
   2   0  13   -1.85    6.76
   2   0  13   -5.28    6.59
  -2   0 -12  547.80   19.03
  -2   0 -11   -3.15    6.55
   2   0  11   -0.66    6.92
   2   0  11    5.11    6.47
  -2   0 -10  -10.34    6.38
   2   0  10    3.45    6.88
   2   0  10   -6.53    6.50
  -2   0  -9   -0.94    6.37
   2   0   9   -3.17    6.77
   2   0   9   -3.36    6.43
  -2   0  -8 1209.00   35.57
   2   0   8 1170.00   34.69
   2   0   8 1285.00   37.38
  -2   0  -7    4.21    6.64
   2   0   7    1.90    6.14
   2   0   7    8.84    6.42
  -2   0  -6 4126.00  112.30
   2   0   6 4172.00  113.50
  -2   0  -5    4.94    5.99
   2   0   5    5.64    6.49
  -2   0  -4  444.40   15.30
   2   0   4  454.60   15.52
  -2   0  -3    1.61    6.23
   2   0   3   -3.13    6.07
  -2   0  -2 1137.00   32.66
   2   0   2 1108.00   31.89
  -2   0  -1   -0.23    5.32
   2   0   1    2.24    5.26
  -2   0   0   41.40    5.11
   2   0   0   36.55    5.24
  -2   0   1    5.51    4.66
   2   0  -1   -1.35    4.13
  -2   0   2  107.60    5.79
   2   0  -2  114.90    5.78
  -2   0   3   -4.03    4.39
   2   0  -3    4.31    4.24
  -2   0   4 3007.00   81.47
  -2   0   4 2928.00   79.46
   2   0  -4 2931.00   79.41
  -2   0   5    4.01    4.87
  -2   0   5    3.26    4.94
   2   0  -5   -4.97    4.20
  -2   0   6 1439.00   40.46
  -2   0   6 1409.00   39.62
   2   0  -6 1452.00   40.48
  -2   0   7    6.82    4.51
  -2   0   7   -2.80    5.23
   2   0  -7    6.00    4.95
  -2   0   8  221.90    9.73
  -2   0   8  247.60   10.48
   2   0  -8  263.20   10.43
  -2   0   9   -1.58    5.16
  -2   0   9    7.16    5.88
   2   0  -9    9.00    5.15
  -2   0  10  224.10   10.23
  -2   0  10  204.00    9.44
   2   0 -10  252.50   10.54
  -2   0  11  -10.53    5.56
  -2   0  11    8.49    6.29
   2   0 -11    0.46    5.07
  -2   0  12  442.00   15.66
  -2   0  12  457.40   16.21
   2   0 -12  428.30   14.96
  -2   0  13   -0.07    6.85
  -2   0  13   -3.10    5.64
  -2   0  14   73.88    7.74
  -2   0  14   67.23    7.20
  -2   0  15   13.24    6.74
  -2   0  15   -2.25    6.51
  -2   0  16   14.14    7.08
  -2   0  16    6.99    6.75
  -2   0  17    6.76    6.69
  -2   0  17    6.48    6.27
  -2   0  18   19.09    6.62
  -2   0  18   30.94    7.12
  -2   0  19    3.69    6.69
  -2   0  19   -4.56    6.16
  -2   0  20   31.80    6.38
  -2   0  20   25.66    7.12
  -2   0  21    6.26    5.90
  -2   0  21    2.53    6.61
  -2   1 -21   12.07    6.02
   2  -1  21   -0.51    6.42
   2  -1  21    1.89    6.84
  -2   1 -20   44.73    7.07
   2  -1  20   30.31    7.36
   2  -1  20   40.23    7.16
  -2   1 -19   15.88    6.17
   2  -1  19   15.44    6.96
   2  -1  19   11.33    6.96
  -2   1 -18   13.67    6.77
   2  -1  18   -0.61    6.80
   2  -1  18    9.20    7.05
  -2   1 -17   12.01    6.61
   2  -1  17   12.56    6.92
   2  -1  17   19.68    7.12
  -2   1 -16  235.10   11.28
   2  -1  16  241.50   11.65
   2  -1  16  256.10   11.96
  -2   1 -15  569.60   19.54
   2  -1  15  552.70   19.19
   2  -1  15  580.20   19.91
  -2   1 -14   -2.06    6.70
   2  -1  14    9.65    6.92
   2  -1  14    7.42    7.20
  -2   1 -13 1628.00   47.13
   2  -1  13 1690.00   48.82
   2  -1  13 1748.00   49.67
  -2   1 -12   98.68    8.32
   2  -1  12   78.12    7.99
   2  -1  12   65.63    7.64
  -2   1 -11  315.30   13.33
   2  -1  11  306.20   13.06
   2  -1  11  299.50   12.54
  -2   1 -10  565.80   19.30
   2  -1  10  520.50   18.22
   2  -1  10  492.90   17.46
  -2   1  -9   21.00    6.58
   2  -1   9   10.65    6.30
   2  -1   9   28.87    6.99
  -2   1  -8   44.52    6.90
   2  -1   8   40.36    6.98
  -2   1  -7    1.75    6.43
   2  -1   7  -11.90    6.50
  -2   1  -6   -1.11    6.06
   2  -1   6   13.06    6.42
  -2   1  -5  579.80   19.36
   2  -1   5  586.50   19.02
  -2   1  -4  250.90   11.18
   2  -1   4  260.40   10.92
  -2   1  -3 1550.00   43.76
   2  -1   3 1606.00   45.33
  -2   1  -2 1888.00   52.66
   2  -1   2 1918.00   53.23
  -2   1  -1  779.10   23.45
   2  -1   1  776.10   23.42
  -2   1   0  437.80   14.58
   2  -1   0  429.30   14.42
  -2   1   1  546.60   17.03
   2  -1  -1  540.20   17.06
  -2   1   2    7.05    5.25
   2  -1  -2   -0.97    5.30
  -2   1   3 3328.00   90.31
   2  -1  -3 3156.00   85.75
  -2   1   4 1434.00   40.25
   2  -1  -4 1430.00   40.04
  -2   1   5 1980.00   54.78
  -2   1   5 1933.00   53.50
   2  -1  -5 1972.00   54.54
  -2   1   6  471.20   15.50
  -2   1   6  479.50   15.87
   2  -1  -6  424.50   14.36
  -2   1   7  655.70   20.38
  -2   1   7  671.10   20.77
   2  -1  -7  655.90   20.26
  -2   1   8   11.75    6.15
  -2   1   8   11.14    5.89
   2  -1  -8   19.13    5.72
  -2   1   9  371.10   13.67
  -2   1   9  341.30   12.69
   2  -1  -9  368.50   13.22
  -2   1  10   -3.00    6.33
  -2   1  10   13.70    6.39
   2  -1 -10   -5.80    5.51
  -2   1  11    1.80    6.78
  -2   1  11    0.80    6.59
   2  -1 -11    3.66    5.68
  -2   1  12 5552.00  150.80
  -2   1  12 6107.00  165.30
   2  -1 -12 6139.00  166.00
  -2   1  13  149.00    8.99
  -2   1  13  142.40    9.86
   2  -1 -13  156.70    9.82
  -2   1  14 2432.00   68.03
  -2   1  14 2484.00   69.63
   2  -1 -14 2414.00   67.36
  -2   1  15   86.93    8.39
  -2   1  15   87.73    8.16
  -2   1  16   46.76    7.49
  -2   1  16   48.79    7.93
  -2   1  17  115.50    8.42
  -2   1  17  124.20    9.20
  -2   1  18  103.30    8.76
  -2   1  18  134.40   10.05
  -2   1  19   32.75    6.96
  -2   1  19   24.14    7.61
  -2   1  20   22.21    6.32
  -2   1  20   24.32    7.58
  -2   1  21   -7.69    5.88
  -2   1  21   -5.45    7.01
  -2   2 -21   21.33    6.09
   2  -2  21   21.69    6.39
   2  -2  21   15.20    6.58
  -2   2 -20   29.07    6.61
   2  -2  20   30.59    7.31
   2  -2  20   32.04    6.95
  -2   2 -19   -4.82    5.86
   2  -2  19   -8.33    6.88
   2  -2  19    3.78    6.77
  -2   2 -18   15.97    7.03
   2  -2  18    7.55    6.62
   2  -2  18    6.33    6.69
  -2   2 -17   66.65    7.26
   2  -2  17   89.60    8.33
   2  -2  17   81.59    8.19
  -2   2 -16  193.80    9.67
   2  -2  16  183.10   10.38
   2  -2  16  197.90   10.02
  -2   2 -15   62.44    7.36
   2  -2  15   59.13    8.18
   2  -2  15   66.76    8.30
  -2   2 -14  -11.84    6.18
   2  -2  14    9.88    6.80
   2  -2  14   -6.30    6.87
  -2   2 -13  184.40    9.78
   2  -2  13  179.20   10.29
   2  -2  13  164.50   10.07
  -2   2 -12  117.40    8.83
   2  -2  12  122.40    8.92
   2  -2  12  116.70    8.69
  -2   2 -11   25.94    7.18
   2  -2  11   33.65    6.60
   2  -2  11   29.43    7.25
  -2   2 -10  299.70   12.89
   2  -2  10  308.50   12.27
   2  -2  10  299.40   13.10
  -2   2  -9  261.90   12.01
   2  -2   9  258.40   11.73
  -2   2  -8  947.20   28.58
   2  -2   8  905.90   27.77
  -2   2  -7   11.25    6.43
   2  -2   7   21.97    6.53
  -2   2  -6   11.43    6.94
   2  -2   6   24.34    6.53
  -2   2  -5   76.76    7.88
   2  -2   5   82.05    7.84
  -2   2  -4 1138.00   33.51
   2  -2   4 1158.00   33.81
  -2   2  -3  457.30   15.93
   2  -2   3  448.60   15.62
  -2   2  -2 5711.00  154.00
   2  -2   2 5842.00  157.60
  -2   2  -1    1.24    6.55
   2  -2   1    0.81    5.90
  -2   2   0 1102.00   32.00
   2  -2   0 1075.00   31.18
  -2   2   1  457.30   15.49
   2  -2  -1  421.90   14.48
  -2   2   2   23.02    5.76
   2  -2  -2   11.68    5.70
  -2   2   3    7.86    6.22
   2  -2  -3   10.89    5.47
  -2   2   4 1130.00   32.65
   2  -2  -4 1179.00   33.72
  -2   2   5   23.15    6.49
   2  -2  -5   23.23    6.07
  -2   2   6   -2.02    5.86
  -2   2   6   12.10    6.15
   2  -2  -6    5.83    5.64
  -2   2   7   56.16    7.25
  -2   2   7   73.18    6.90
   2  -2  -7   75.81    6.71
  -2   2   8  652.30   20.83
  -2   2   8  669.60   21.13
   2  -2  -8  624.80   19.95
  -2   2   9  110.10    7.82
  -2   2   9   90.47    8.02
   2  -2  -9  106.70    7.44
  -2   2  10  299.40   12.11
  -2   2  10  277.70   11.55
   2  -2 -10  289.60   12.03
   2  -2 -11  205.10   10.25
  -2   2  12  221.40   10.77
  -2   2  12  235.50   11.34
   2  -2 -12  232.30   10.50
  -2   2  13 1321.00   38.80
  -2   2  13 1391.00   40.90
   2  -2 -13 1409.00   40.88
  -2   2  14   20.74    6.60
  -2   2  14   20.45    7.45
   2  -2 -14    9.18    6.42
  -2   2  15   34.17    7.03
  -2   2  15   39.71    8.25
   2  -2 -15   22.33    6.96
  -2   2  16   18.24    7.23
  -2   2  16   14.44    7.31
  -2   2  17   17.14    6.82
  -2   2  17   19.99    7.61
  -2   2  18    5.27    6.05
  -2   2  18    1.88    6.78
  -2   2  19   14.76    6.52
  -2   2  19    9.58    7.21
  -2   2  20   30.92    6.36
  -2   2  20   34.70    8.06
  -2   2  21   58.56    7.33
  -2   2  21   33.57    7.12
  -2   3 -21   45.79    6.25
   2  -3  21   47.30    6.18
   2  -3  21   50.37    6.83
  -2   3 -20   -3.44    5.89
   2  -3  20    7.91    6.24
   2  -3  20   -5.66    6.89
  -2   3 -19    2.14    6.43
   2  -3  19    7.20    6.39
   2  -3  19    9.38    7.23
  -2   3 -18    2.26    6.16
   2  -3  18   -2.83    5.83
   2  -3  18    7.38    7.04
  -2   3 -17  164.00    8.75
   2  -3  17  156.40    9.92
   2  -3  17  163.00    9.84
  -2   3 -16   14.85    6.20
   2  -3  16    8.06    6.64
   2  -3  16   16.10    7.47
  -2   3 -15  584.50   19.35
   2  -3  15  591.40   19.76
   2  -3  15  606.20   20.61
  -2   3 -14    3.76    6.01
   2  -3  14   10.60    6.95
   2  -3  14   13.99    6.76
  -2   3 -13  406.80   15.00
   2  -3  13  395.00   15.39
   2  -3  13  377.00   14.74
  -2   3 -12  113.50    8.24
   2  -3  12  130.30    9.31
   2  -3  12  129.40    9.20
  -2   3 -11  143.80    9.39
   2  -3  11  129.30    9.46
  -2   3 -10  449.80   16.74
   2  -3  10  416.20   15.91
  -2   3  -9   86.96    8.85
   2  -3   9   74.13    8.06
  -2   3  -8   11.03    6.73
   2  -3   8   12.54    6.50
  -2   3  -7   94.12    8.11
   2  -3   7   87.21    7.69
  -2   3  -6 1532.00   44.08
   2  -3   6 1509.00   43.45
  -2   3  -5  153.20    8.70
   2  -3   5  178.60    9.68
  -2   3  -4 1361.00   39.26
   2  -3   4 1345.00   38.82
  -2   3  -3  603.90   19.96
   2  -3   3  616.70   20.14
  -2   3  -2 1283.00   37.22
   2  -3   2 1285.00   36.88
  -2   3  -1   51.65    7.57
   2  -3   1   51.28    7.03
  -2   3   0 2484.00   68.44
   2  -3   0 2640.00   72.53
  -2   3   1  322.00   12.57
   2  -3  -1  311.90   12.09
  -2   3   2   12.92    6.05
   2  -3  -2   21.09    6.25
  -2   3   3  335.20   12.77
   2  -3  -3  296.10   11.64
  -2   3   4 1860.00   52.21
   2  -3  -4 1747.00   48.92
  -2   3   5  635.70   20.46
   2  -3  -5  609.60   19.58
  -2   3   6 3041.00   83.45
   2  -3  -6 3080.00   84.61
  -2   3   7  146.50    9.03
  -2   3   7  147.50    8.58
   2  -3  -7  138.20    8.26
  -2   3   8  547.60   18.39
  -2   3   8  562.10   18.45
   2  -3  -8  583.30   18.97
  -2   3   9   -2.55    6.01
  -2   3   9    2.66    6.32
   2  -3  -9   -2.92    6.29
  -2   3  10  257.60   11.66
  -2   3  10  261.90   11.46
   2  -3 -10  260.80   11.32
  -2   3  11   26.72    6.94
  -2   3  11   10.70    6.49
   2  -3 -11   37.63    6.52
  -2   3  12  -17.51    6.86
  -2   3  12   -1.45    6.82
   2  -3 -12   -6.77    6.72
  -2   3  13   34.64    7.51
  -2   3  13   19.84    6.58
   2  -3 -13   34.99    7.08
  -2   3  14   17.49    7.57
  -2   3  14   36.63    7.16
   2  -3 -14   26.63    6.83
  -2   3  15   31.48    7.72
  -2   3  15   25.70    6.81
   2  -3 -15   20.59    6.60
  -2   3  16  129.30    8.73
  -2   3  16  129.60    9.98
   2  -3 -16  118.20    8.70
  -2   3  17   -8.53    6.37
  -2   3  17    5.80    7.28
   2  -3 -17    5.15    6.39
  -2   3  18  174.30   10.02
  -2   3  18  192.30   10.71
  -2   3  19  479.10   16.87
  -2   3  19  496.80   17.63
  -2   3  20  217.20   10.22
  -2   3  20  235.60   11.66
  -2   3  21   60.61    7.99
  -2   3  21   50.87    6.99
  -2   4 -21   22.67    5.52
   2  -4  21   28.09    6.40
   2  -4  21   17.08    6.67
  -2   4 -20   27.92    5.13
   2  -4  20   22.56    6.59
   2  -4  20   37.91    7.03
  -2   4 -19   43.19    6.89
  -2   4 -18   75.01    7.59
   2  -4  18   91.52    8.18
   2  -4  18   93.99    8.21
  -2   4 -17    0.24    6.01
   2  -4  17   -8.04    7.22
   2  -4  17   10.34    6.39
  -2   4 -16   -4.24    6.28
   2  -4  16   13.94    6.93
   2  -4  16    6.81    6.96
  -2   4 -15  152.90    9.06
   2  -4  15  163.50    9.48
   2  -4  15  153.00    9.53
  -2   4 -14   32.24    7.28
   2  -4  14   49.32    7.66
   2  -4  14   31.14    7.61
  -2   4 -13  323.00   13.37
   2  -4  13  331.00   13.83
   2  -4  13  343.10   13.82
  -2   4 -12   18.24    6.43
   2  -4  12   18.45    7.17
  -2   4 -11 1014.00   30.64
   2  -4  11 1018.00   31.01
  -2   4 -10 2050.00   57.86
   2  -4  10 2024.00   57.50
  -2   4  -9    4.00    7.27
   2  -4   9   -9.63    6.78
  -2   4  -8 1152.00   34.54
   2  -4   8 1198.00   35.51
  -2   4  -7   25.33    7.13
   2  -4   7   29.23    7.48
  -2   4  -6 1599.00   45.96
   2  -4   6 1564.00   44.75
  -2   4  -5   58.01    7.45
   2  -4   5   53.54    7.49
  -2   4  -4   24.34    6.60
   2  -4   4   45.94    7.05
  -2   4  -3 1676.00   47.33
   2  -4   3 1705.00   48.45
  -2   4  -2  558.80   18.84
   2  -4   2  565.80   18.81
  -2   4  -1  281.30   11.98
   2  -4   1  331.40   12.97
  -2   4   0  474.60   16.61
   2  -4   0  434.30   15.25
  -2   4   1   71.75    7.63
   2  -4  -1   69.09    7.25
  -2   4   2   62.91    7.49
   2  -4  -2   72.62    7.34
  -2   4   3 2485.00   68.92
   2  -4  -3 2510.00   69.42
  -2   4   4   72.49    7.53
   2  -4  -4   66.47    7.34
  -2   4   5   81.72    7.82
   2  -4  -5   92.05    7.86
  -2   4   6  370.30   14.10
   2  -4  -6  384.00   14.10
  -2   4   7  590.50   19.66
   2  -4  -7  606.10   19.67
  -2   4   8   -3.05    6.56
  -2   4   8   -3.59    6.31
   2  -4  -8    3.00    6.11
  -2   4   9  312.90   13.01
  -2   4   9  325.30   12.83
   2  -4  -9  354.10   13.56
  -2   4  10  997.00   30.33
  -2   4  10 1059.00   31.62
   2  -4 -10  946.90   29.02
  -2   4  11  333.40   13.60
  -2   4  11  306.30   12.95
   2  -4 -11  330.70   13.47
  -2   4  12   42.93    7.84
  -2   4  12   37.35    7.47
   2  -4 -12   41.15    7.10
  -2   4  13  597.70   20.23
  -2   4  13  548.00   18.83
   2  -4 -13  595.20   20.11
  -2   4  14   75.28    7.95
  -2   4  14   57.90    8.48
   2  -4 -14   76.01    7.56
  -2   4  15  142.60    9.88
  -2   4  15  129.40    9.29
   2  -4 -15  145.30    9.30
  -2   4  16   17.38    6.70
  -2   4  16   11.92    7.56
   2  -4 -16   23.50    7.28
  -2   4  17   27.92    7.18
  -2   4  17   21.21    7.46
   2  -4 -17   21.29    6.79
  -2   4  18   14.25    6.88
  -2   4  18   -8.94    7.59
   2  -4 -18   -4.41    6.24
  -2   4  19    9.24    6.03
  -2   4  19    9.98    7.08
  -2   4  20  195.80   10.02
  -2   4  20  177.00   10.23
  -2   4  21   17.28    7.01
  -2   4  21   19.41    6.42
  -2   5 -20    7.61    5.75
   2  -5  20    1.63    6.14
   2  -5  20    6.24    6.18
  -2   5 -19   25.75    6.49
   2  -5  19   20.81    6.29
   2  -5  19   19.16    6.38
  -2   5 -18  271.90   11.37
   2  -5  18  278.80   11.42
   2  -5  18  287.60   12.22
  -2   5 -17   35.60    6.69
   2  -5  17   48.45    7.56
   2  -5  17   38.32    7.41
  -2   5 -16    1.80    6.51
   2  -5  16   -2.45    5.76
   2  -5  16   11.82    6.69
  -2   5 -15   -2.08    6.13
   2  -5  15    3.04    6.57
   2  -5  15   -1.68    7.43
  -2   5 -14    7.60    6.62
   2  -5  14   -0.60    6.47
   2  -5  14   -7.07    6.80
  -2   5 -13  301.40   13.27
   2  -5  13  286.90   12.22
  -2   5 -12 1277.00   37.75
   2  -5  12 1219.00   36.23
  -2   5 -11    4.85    6.01
   2  -5  11    4.85    6.36
  -2   5 -10  518.80   18.27
   2  -5  10  540.20   19.21
  -2   5  -9  661.10   21.74
   2  -5   9  659.70   21.89
  -2   5  -8   12.65    6.64
   2  -5   8   19.20    7.07
  -2   5  -7 1011.00   30.48
   2  -5   7 1031.00   31.30
  -2   5  -6  871.00   26.79
   2  -5   6  947.10   29.20
  -2   5  -5 1126.00   33.65
   2  -5   5 1130.00   33.34
  -2   5  -4 1470.00   42.59
   2  -5   4 1500.00   43.21
  -2   5  -3   10.91    6.84
   2  -5   3   28.23    6.83
  -2   5  -2  421.90   15.05
   2  -5   2  443.40   15.85
  -2   5  -1 1953.00   54.60
   2  -5   1 1938.00   54.43
  -2   5   0  197.10   10.03
   2  -5   0  180.30    9.79
  -2   5   1   51.33    7.08
   2  -5  -1   55.19    7.78
  -2   5   2   45.11    7.03
   2  -5  -2   42.64    7.31
  -2   5   3    9.26    7.21
   2  -5  -3    4.88    7.00
  -2   5   4  295.70   12.45
   2  -5  -4  311.00   12.32
  -2   5   5  303.40   12.58
   2  -5  -5  305.90   12.59
  -2   5   6   21.40    7.03
   2  -5  -6   11.91    6.75
  -2   5   7  178.60   10.14
   2  -5  -7  184.10   10.13
  -2   5   8   29.93    7.15
  -2   5   8   12.56    6.94
   2  -5  -8   24.27    6.67
  -2   5   9   89.90    8.04
  -2   5   9  109.20    8.40
   2  -5  -9  109.20    8.43
  -2   5  10  563.00   19.34
  -2   5  10  613.00   20.49
   2  -5 -10  591.10   20.05
  -2   5  11  416.00   15.78
  -2   5  11  425.20   15.82
   2  -5 -11  414.50   15.47
  -2   5  12  117.60    8.84
  -2   5  12  111.60    9.13
   2  -5 -12  115.70    8.90
  -2   5  13   64.93    7.69
  -2   5  13   58.28    8.30
   2  -5 -13   89.13    8.24
  -2   5  14   27.75    8.05
  -2   5  14   29.09    7.53
   2  -5 -14   28.21    7.29
  -2   5  15   -1.78    6.85
  -2   5  15    5.59    8.09
   2  -5 -15   -0.56    6.72
  -2   5  16   33.62    7.40
  -2   5  16   25.13    7.34
   2  -5 -16   16.44    6.79
  -2   5  17    2.75    7.08
  -2   5  17    5.55    7.11
   2  -5 -17    7.32    6.99
   2  -5 -18  109.60    8.26
  -2   5  19   15.70    6.81
  -2   5  19    6.54    7.94
   2  -5 -19    9.52    6.18
  -2   5  20   -2.39    6.50
  -2   5  20   -1.46    6.72
  -2   5  21   10.28    6.86
  -2   5  21   22.89    6.26
  -2   6 -20    5.47    5.26
   2  -6  20    5.30    6.52
   2  -6  20    4.09    6.07
  -2   6 -19  399.20   14.72
   2  -6  19  423.80   15.03
   2  -6  19  446.40   15.49
  -2   6 -18  249.90   11.14
   2  -6  18  249.90   10.86
   2  -6  18  256.50   11.33
  -2   6 -17   28.52    6.65
   2  -6  17   15.41    6.67
   2  -6  17   23.34    6.42
  -2   6 -16   91.03    7.85
   2  -6  16   94.92    8.00
   2  -6  16   97.41    8.43
  -2   6 -15   11.05    6.48
   2  -6  15   -2.43    6.09
   2  -6  15   -7.24    6.49
  -2   6 -14   44.43    7.49
   2  -6  14   42.56    6.94
  -2   6 -13    8.68    6.75
   2  -6  13   11.51    6.58
  -2   6 -12   51.85    7.54
   2  -6  12   54.30    7.28
  -2   6 -11  133.20    9.47
   2  -6  11  144.00    9.21
  -2   6 -10  267.10   12.11
   2  -6  10  258.40   11.76
  -2   6  -9   10.99    6.91
   2  -6   9   16.55    7.60
  -2   6  -8  786.90   24.88
   2  -6   8  826.80   26.24
  -2   6  -7  129.10    8.94
   2  -6   7  124.60    9.27
  -2   6  -6  714.80   22.77
   2  -6   6  748.20   24.11
  -2   6  -5 3642.00   99.67
   2  -6   5 3489.00   95.97
  -2   6  -4 1729.00   49.25
   2  -6   4 1659.00   47.40
  -2   6  -3 4839.00  131.70
   2  -6   3 4446.00  121.00
  -2   6  -2 2247.00   63.08
   2  -6   2 2224.00   62.24
  -2   6  -1  926.60   28.56
   2  -6   1  927.60   28.39
  -2   6   0 2343.00   65.38
   2  -6   0 2289.00   63.94
  -2   6   1   14.78    6.95
   2  -6  -1    2.39    6.92
  -2   6   2   27.72    7.06
   2  -6  -2   36.47    7.36
  -2   6   3    1.31    6.84
   2  -6  -3    3.54    6.77
  -2   6   4  369.70   14.42
   2  -6  -4  350.40   13.82
  -2   6   5   97.98    8.27
   2  -6  -5  119.60    8.68
  -2   6   6  998.00   30.32
   2  -6  -6  944.60   28.77
  -2   6   7  197.60   10.35
   2  -6  -7  213.50   10.72
  -2   6   8  294.40   12.87
   2  -6  -8  323.80   13.82
  -2   6   9   33.80    7.31
  -2   6   9   22.13    7.60
   2  -6  -9   21.11    7.08
  -2   6  10   29.41    7.70
  -2   6  10   25.99    7.42
   2  -6 -10   36.57    7.59
  -2   6  11   87.23    9.33
  -2   6  11   77.30    8.40
   2  -6 -11   82.61    8.49
  -2   6  12   96.37    9.19
  -2   6  12   92.47    8.58
   2  -6 -12   89.27    8.39
  -2   6  13   39.74    8.27
  -2   6  13   66.54    9.41
   2  -6 -13   49.75    7.47
   2  -6 -14  268.10   12.18
  -2   6  15   38.62    7.10
  -2   6  15   47.82    8.38
   2  -6 -15   25.00    6.88
  -2   6  16   22.92    7.49
  -2   6  16   22.94    7.97
   2  -6 -16    4.99    6.35
  -2   6  17   -2.22    7.52
  -2   6  17   18.41    7.30
   2  -6 -17    3.19    6.45
  -2   6  18  154.90    9.87
  -2   6  18  156.30    9.61
   2  -6 -18  179.80    9.64
  -2   6  19  110.30    9.19
  -2   6  19  101.00    8.30
   2  -6 -19   69.11    7.45
  -2   6  20  326.00   12.93
  -2   6  20  337.60   12.85
   2  -6 -20  323.60   12.37
  -2   7 -20   18.22    5.57
   2  -7  20   23.38    7.37
  -2   7 -19    4.45    6.05
   2  -7  19   10.02    6.87
   2  -7  19    1.16    5.96
  -2   7 -18   67.69    6.53
   2  -7  18   71.81    7.64
   2  -7  18   57.30    7.07
  -2   7 -17   -4.88    6.03
   2  -7  17   -1.44    6.21
   2  -7  17   -0.26    6.38
  -2   7 -16   45.90    6.94
   2  -7  16   52.07    7.52
   2  -7  16   51.24    7.20
  -2   7 -15   73.95    7.39
   2  -7  15   71.23    7.63
  -2   7 -14   29.64    6.62
   2  -7  14   27.63    6.84
  -2   7 -13   80.94    7.70
   2  -7  13   98.70    8.36
  -2   7 -12    8.86    6.84
   2  -7  12    1.58    6.53
  -2   7 -11   23.07    6.78
   2  -7  11   24.16    6.88
  -2   7 -10  217.10   11.08
   2  -7  10  213.90   10.83
  -2   7  -9 2541.00   71.27
   2  -7   9 2493.00   69.76
  -2   7  -8 2513.00   70.55
   2  -7   8 2697.00   75.35
  -2   7  -7  498.20   18.04
   2  -7   7  469.10   17.51
  -2   7  -6  218.20   11.16
   2  -7   6  227.90   11.25
  -2   7  -5  238.90   11.29
   2  -7   5  234.90   11.47
  -2   7  -4  281.90   12.11
   2  -7   4  302.00   12.98
  -2   7  -3 1134.00   33.51
   2  -7   3 1195.00   35.53
  -2   7  -2 1466.00   42.24
   2  -7   2 1500.00   43.36
  -2   7  -1   -2.74    7.49
   2  -7   1   -2.01    6.79
  -2   7   0 1921.00   54.37
   2  -7   0 1860.00   52.61
  -2   7   1    2.06    6.78
   2  -7  -1   -4.10    6.70
  -2   7   2  527.70   18.06
   2  -7  -2  537.00   18.21
  -2   7   3    8.78    6.72
   2  -7  -3    0.85    6.62
  -2   7   4  194.00   10.16
   2  -7  -4  203.80   10.29
  -2   7   5  436.00   15.95
   2  -7  -5  462.80   17.10
  -2   7   6  747.00   23.96
   2  -7  -6  808.80   25.68
  -2   7   7  859.50   26.78
   2  -7  -7  884.10   27.51
  -2   7   8   96.03    8.97
   2  -7  -8   95.67    8.64
  -2   7   9   50.90    7.84
  -2   7   9   56.45    8.33
   2  -7  -9   68.10    7.83
  -2   7  10   94.67    8.95
  -2   7  10   75.57    9.10
   2  -7 -10   67.86    8.66
  -2   7  11   37.02    7.71
  -2   7  11   32.14    8.04
   2  -7 -11   27.85    7.44
  -2   7  12   78.37    8.50
  -2   7  12   65.28    8.98
   2  -7 -12  101.10    8.77
  -2   7  13  132.10    9.71
  -2   7  13  126.10    9.95
   2  -7 -13  101.20    8.45
  -2   7  14   60.48    8.17
  -2   7  14   74.84    8.92
   2  -7 -14   70.45    7.73
  -2   7  15   18.16    7.78
  -2   7  15   17.11    7.21
   2  -7 -15   14.69    6.96
  -2   7  16    7.64    7.22
  -2   7  16   -6.28    7.43
   2  -7 -16    5.39    6.48
  -2   7  17   88.96    8.69
  -2   7  17   68.44    8.60
   2  -7 -17   92.49    8.10
  -2   7  18   36.49    7.77
  -2   7  18   42.30    7.30
   2  -7 -18   56.55    7.29
  -2   7  19   -1.97    7.01
  -2   7  19   11.29    7.80
   2  -7 -19  -15.91    6.14
  -2   7  20    4.68    6.20
  -2   7  20   13.33    7.02
   2  -7 -20   11.86    6.37
  -2   8 -19   91.84    7.31
   2  -8  19   99.24    7.40
   2  -8  19   87.59    7.21
  -2   8 -18   -2.07    5.45
   2  -8  18   17.09    6.47
   2  -8  18    4.77    6.36
  -2   8 -17   -2.19    6.10
   2  -8  17   -6.90    6.23
   2  -8  17    0.07    6.05
  -2   8 -16   18.57    6.26
   2  -8  16   25.82    6.70
   2  -8  16   28.28    6.81
  -2   8 -15   -4.12    5.71
   2  -8  15   -8.31    7.17
  -2   8 -14   20.67    6.43
   2  -8  14   13.39    6.82
  -2   8 -13   47.53    6.84
   2  -8  13   51.07    7.44
  -2   8 -12   28.66    6.28
   2  -8  12   19.97    6.75
  -2   8 -11  286.20   12.34
   2  -8  11  292.40   12.73
  -2   8 -10    4.32    6.43
   2  -8  10   -0.43    6.61
  -2   8  -9  167.90   10.13
   2  -8   9  193.20   10.48
  -2   8  -8  559.50   19.57
   2  -8   8  576.10   19.80
  -2   8  -7   -2.42    7.86
   2  -8   7   -5.31    7.07
  -2   8  -6    2.68    7.28
   2  -8   6    7.50    7.15
  -2   8  -5  194.10   10.51
   2  -8   5  212.20   11.37
  -2   8  -4  425.60   16.00
   2  -8   4  437.10   16.23
  -2   8  -3 1488.00   43.18
   2  -8   3 1414.00   41.24
  -2   8  -2   13.42    7.34
   2  -8   2    6.82    7.02
  -2   8  -1  404.10   15.21
   2  -8   1  440.90   16.44
  -2   8   0    4.20    6.86
   2  -8   0   16.61    7.24
  -2   8   1 1219.00   36.11
   2  -8  -1 1182.00   35.00
  -2   8   2  167.70    9.92
   2  -8  -2  136.30    9.64
  -2   8   3 1251.00   37.19
   2  -8  -3 1247.00   36.83
  -2   8   4  608.10   20.74
   2  -8  -4  598.00   19.99
  -2   8   5   13.87    7.23
   2  -8  -5    9.14    6.82
  -2   8   6    2.16    7.22
   2  -8  -6    3.84    7.11
  -2   8   7 1009.00   30.73
   2  -8  -7 1037.00   31.64
  -2   8   8    0.14    7.44
   2  -8  -8    8.80    7.42
  -2   8   9  498.90   18.14
   2  -8  -9  513.30   18.60
  -2   8  10  153.10   10.11
  -2   8  10  135.20   10.04
   2  -8 -10  156.50   10.26
  -2   8  11   13.22    8.04
  -2   8  11   23.32    8.53
   2  -8 -11   26.24    7.54
  -2   8  12   40.04    8.62
  -2   8  12   26.13    7.67
   2  -8 -12   13.33    6.89
  -2   8  13   45.96    7.75
  -2   8  13   26.16    7.96
   2  -8 -13   60.34    7.77
  -2   8  14   12.44    7.89
  -2   8  14   -2.24    7.80
   2  -8 -14   15.00    7.14
  -2   8  15  495.00   17.95
  -2   8  15  504.50   18.27
   2  -8 -15  502.20   17.58
  -2   8  16   -0.87    6.94
  -2   8  16    1.06    7.60
   2  -8 -16    8.28    6.74
  -2   8  17    2.60    6.20
  -2   8  17    6.97    7.69
   2  -8 -17    3.59    6.26
  -2   8  18    0.82    7.66
  -2   8  18    9.11    6.72
   2  -8 -18    3.64    6.41
  -2   8  19   32.07    6.65
  -2   8  19   53.18    8.23
   2  -8 -19   49.64    6.65
  -2   9 -18  215.80    9.31
   2  -9  18  201.70    9.40
   2  -9  18  204.70    9.99
  -2   9 -17   77.49    7.04
   2  -9  17   82.87    7.90
   2  -9  17   95.29    7.22
  -2   9 -16  817.00   25.22
   2  -9  16  784.60   24.57
  -2   9 -15  128.30    7.96
   2  -9  15  154.20    9.53
  -2   9 -14   18.96    6.14
   2  -9  14   13.75    6.62
  -2   9 -13   50.51    6.96
   2  -9  13   31.55    7.09
  -2   9 -12  197.40   10.17
   2  -9  12  186.80   10.26
  -2   9 -11   16.18    6.25
   2  -9  11   25.21    7.55
  -2   9 -10  169.50    9.65
   2  -9  10  192.40   10.51
  -2   9  -9   31.72    6.76
   2  -9   9   46.00    7.46
  -2   9  -8  102.60    8.39
   2  -9   8  109.00    9.15
  -2   9  -7 1395.00   40.96
   2  -9   7 1388.00   40.69
  -2   9  -6  109.10    9.58
   2  -9   6  124.60    9.66
  -2   9  -5  104.20    9.11
   2  -9   5   97.16    8.57
  -2   9  -4   65.29    8.35
   2  -9   4   96.78    9.15
  -2   9  -3  877.30   27.51
   2  -9   3  859.50   27.18
  -2   9  -2    5.07    6.64
   2  -9   2   15.26    7.59
  -2   9  -1   -0.60    7.58
   2  -9   1   -6.17    6.86
  -2   9   0    5.78    6.98
   2  -9   0    0.60    7.05
  -2   9   1  105.00    8.39
   2  -9  -1  122.70    9.39
  -2   9   2  -11.27    6.95
   2  -9  -2   -4.51    7.32
  -2   9   3   83.28    8.43
   2  -9  -3  104.60    9.11
  -2   9   4    4.70    7.18
   2  -9  -4    7.35    7.23
  -2   9   5  172.50   10.90
   2  -9  -5  176.80   10.45
  -2   9   6  123.80   10.03
   2  -9  -6  101.00    9.32
  -2   9   7  460.90   17.38
   2  -9  -7  437.00   16.74
  -2   9   8  171.80   10.52
   2  -9  -8  203.30   11.22
  -2   9   9   32.46    7.82
   2  -9  -9   17.26    7.77
  -2   9  10   27.34    8.40
  -2   9  10   32.32    8.37
   2  -9 -10   39.79    8.54
  -2   9  11   15.08    7.87
  -2   9  11   -4.87    7.58
   2  -9 -11   -1.58    6.83
  -2   9  12   49.14    8.26
  -2   9  12   27.59    8.29
   2  -9 -12   36.12    7.83
  -2   9  13   12.46    7.94
  -2   9  13    0.33    7.41
   2  -9 -13   13.97    6.99
  -2   9  14   94.99    9.28
  -2   9  14  107.00    9.03
   2  -9 -14  120.10    8.79
  -2   9  15  142.00   10.59
  -2   9  15  139.10    9.97
   2  -9 -15  148.70    9.07
  -2   9  16   -4.35    7.00
  -2   9  16    1.72    8.29
   2  -9 -16   -8.15    6.39
  -2   9  17    6.05    6.82
  -2   9  17   -0.90    7.80
   2  -9 -17    2.77    6.76
  -2   9  18   29.02    7.09
  -2   9  18   22.83    7.89
   2  -9 -18   23.64    6.38
  -2   9  19   10.58    6.96
  -2   9  19   11.85    6.12
   2  -9 -19   13.19    6.03
  -2  10 -18   62.39    6.27
   2 -10  18   49.25    6.43
   2 -10  18   34.24    6.02
  -2  10 -17   20.67    5.91
   2 -10  17   29.85    6.76
   2 -10  17   22.16    6.15
  -2  10 -16   19.38    6.38
   2 -10  16    5.16    7.03
  -2  10 -15   41.58    6.63
   2 -10  15   47.37    7.31
  -2  10 -14   31.19    6.27
   2 -10  14   26.56    7.07
  -2  10 -13   47.89    7.77
   2 -10  13   50.73    7.37
  -2  10 -12  243.60   11.21
   2 -10  12  254.20   11.80
  -2  10 -11  132.40    9.49
   2 -10  11  128.10    9.61
  -2  10 -10   37.78    6.90
   2 -10  10   35.27    7.11
  -2  10  -9  440.20   16.37
   2 -10   9  437.60   16.23
  -2  10  -8  429.10   15.63
   2 -10   8  400.10   15.52
  -2  10  -7  763.10   24.16
   2 -10   7  763.70   24.58
  -2  10  -6  819.50   25.96
   2 -10   6  821.80   26.02
  -2  10  -5  163.10    9.97
   2 -10   5  173.90   10.24
  -2  10  -4  204.60   11.61
   2 -10   4  161.60   10.24
  -2  10  -3   12.75    7.97
   2 -10   3   10.89    7.62
  -2  10  -2  296.90   13.78
   2 -10   2  318.20   13.88
  -2  10  -1    0.59    7.55
   2 -10   1   -0.04    7.48
  -2  10   0   88.33    8.68
   2 -10   0   88.58    8.64
  -2  10   1    4.72    7.11
   2 -10  -1   11.55    7.77
  -2  10   2  318.10   13.56
   2 -10  -2  336.60   14.32
  -2  10   3   66.24    8.11
   2 -10  -3   84.81    8.80
  -2  10   4  354.30   14.57
   2 -10  -4  357.50   14.49
  -2  10   5    4.49    7.74
   2 -10  -5    3.10    7.59
  -2  10   6  398.90   16.22
   2 -10  -6  396.50   15.97
  -2  10   7  575.70   20.31
   2 -10  -7  613.20   21.20
  -2  10   8  267.10   13.18
   2 -10  -8  277.40   13.23
  -2  10   9  175.00   10.93
   2 -10  -9  162.50   10.58
  -2  10  10  196.40   11.31
  -2  10  10  188.20   11.18
   2 -10 -10  210.50   11.25
  -2  10  11    3.57    7.61
  -2  10  11   12.07    7.37
   2 -10 -11    3.39    7.10
  -2  10  12   -2.78    7.57
  -2  10  12    5.36    7.79
   2 -10 -12    9.70    7.39
  -2  10  13  131.30    9.89
  -2  10  13  153.20   10.46
   2 -10 -13  156.10    9.69
  -2  10  14    7.97    7.75
  -2  10  14   -8.72    7.11
   2 -10 -14    2.33    6.59
  -2  10  15  306.30   13.41
  -2  10  15  304.80   13.97
   2 -10 -15  318.70   12.96
  -2  10  16  250.50   12.41
  -2  10  16  276.10   11.93
   2 -10 -16  255.30   11.56
  -2  10  17   -1.34    7.15
  -2  10  17    8.47    7.10
   2 -10 -17    1.21    6.21
  -2  10  18   40.38    7.04
  -2  10  18   48.41    7.73
   2 -10 -18   39.08    6.34
  -2  11 -17   11.49    6.02
   2 -11  17    9.64    5.90
  -2  11 -16    9.21    5.71
   2 -11  16   16.59    6.54
  -2  11 -15   40.24    6.85
   2 -11  15   24.84    6.61
  -2  11 -14  439.10   15.91
   2 -11  14  429.40   15.66
  -2  11 -13  135.70    8.87
   2 -11  13  145.70    9.14
  -2  11 -12    8.13    6.74
   2 -11  12   11.75    6.52
  -2  11 -11   44.77    7.37
   2 -11  11   39.45    7.35
  -2  11 -10  337.80   14.38
   2 -11  10  346.80   14.01
  -2  11  -9   32.63    7.43
   2 -11   9   31.60    7.18
  -2  11  -8   21.07    7.24
   2 -11   8   15.84    6.99
  -2  11  -7  124.20    9.04
   2 -11   7  130.60    9.32
  -2  11  -6  288.50   12.37
   2 -11   6  299.40   13.20
  -2  11  -5   82.21    7.90
   2 -11   5   70.67    8.50
  -2  11  -4   -2.64    7.97
   2 -11   4   10.62    6.99
  -2  11  -3  113.20    9.57
   2 -11   3   90.64    8.73
  -2  11  -2  239.60   12.30
   2 -11   2  264.60   12.50
  -2  11  -1   -3.68    7.90
   2 -11   1    3.41    8.50
  -2  11   0  654.40   22.59
   2 -11   0  610.10   21.13
  -2  11   1   49.33    9.03
   2 -11  -1   35.07    8.07
  -2  11   2   13.57    8.11
   2 -11  -2    8.87    7.92
  -2  11   3  383.70   15.46
   2 -11  -3  406.70   16.15
  -2  11   4 1058.00   32.12
   2 -11  -4 1056.00   32.49
  -2  11   5   27.46    7.94
   2 -11  -5   33.75    8.29
  -2  11   6 1198.00   35.99
   2 -11  -6 1202.00   36.28
  -2  11   7   24.65    8.35
   2 -11  -7   18.01    8.21
  -2  11   8  969.40   30.50
   2 -11  -8  998.30   30.90
  -2  11   9  201.50   11.95
   2 -11  -9  202.60   11.50
  -2  11  10    2.84    7.87
  -2  11  10    8.38    7.91
   2 -11 -10   29.76    7.96
  -2  11  11    2.48    7.29
  -2  11  11    1.75    7.20
   2 -11 -11   -0.05    6.93
  -2  11  12  313.60   14.01
  -2  11  12  309.80   13.84
   2 -11 -12  317.30   13.35
  -2  11  13   13.15    7.94
  -2  11  13   23.51    7.69
   2 -11 -13   29.87    7.03
  -2  11  14   93.73   10.00
  -2  11  14  110.80    8.75
   2 -11 -14  117.40    8.78
  -2  11  15    3.21    8.28
  -2  11  15   15.91    7.61
   2 -11 -15   -2.27    6.42
  -2  11  16   23.51    7.68
  -2  11  16    0.64    8.12
   2 -11 -16   13.36    6.94
  -2  11  17   13.17    7.15
  -2  11  17   17.98    7.24
   2 -11 -17   28.56    6.25
  -2  12 -16   15.48    5.84
   2 -12  16   29.03    6.33
  -2  12 -15   93.52    7.44
   2 -12  15   91.37    8.08
  -2  12 -14  570.10   19.04
   2 -12  14  564.10   18.86
  -2  12 -13   -3.33    6.25
   2 -12  13    5.92    6.92
  -2  12 -12   -3.43    6.38
   2 -12  12   -4.21    6.36
  -2  12 -11   62.99    8.71
   2 -12  11   60.00    7.39
  -2  12 -10    5.50    6.78
   2 -12  10   -8.40    6.75
  -2  12  -9  212.20   11.16
   2 -12   9  187.00   10.39
  -2  12  -8   38.81    8.63
   2 -12   8   58.07    8.04
  -2  12  -7  129.90    9.67
   2 -12   7  114.40    8.91
  -2  12  -6    0.40    7.23
   2 -12   6    2.38    7.12
  -2  12  -5   65.93    8.28
   2 -12   5   68.62    8.32
  -2  12  -4  147.40    9.66
   2 -12   4  117.90    9.31
  -2  12  -3   -4.22    7.66
   2 -12   3   -8.76    7.35
  -2  12  -2    1.11    7.10
   2 -12   2   19.13    8.32
  -2  12  -1  158.10   10.41
   2 -12   1  184.70   11.24
  -2  12   0    8.19    7.78
   2 -12   0    4.92    7.73
  -2  12   1   72.18    8.68
   2 -12  -1   99.43    9.18
  -2  12   2    7.88    8.23
   2 -12  -2    2.38    7.39
  -2  12   3   -3.24    8.20
   2 -12  -3    6.01    7.58
  -2  12   4  401.30   16.71
   2 -12  -4  358.70   14.72
  -2  12   5   67.31    8.96
   2 -12  -5   57.53    8.61
  -2  12   6  639.30   21.51
   2 -12  -6  667.60   22.66
  -2  12   7 1249.00   37.21
   2 -12  -7 1271.00   37.74
  -2  12   8  814.10   26.39
   2 -12  -8  809.80   26.16
  -2  12   9  224.70   12.41
   2 -12  -9  243.30   11.53
  -2  12  10   -4.60    8.04
  -2  12  10   12.57    7.82
   2 -12 -10    8.76    7.48
  -2  12  11  119.50    9.52
  -2  12  11  116.80    9.01
   2 -12 -11  120.00    9.16
  -2  12  12   -3.94    7.58
  -2  12  12   -2.83    7.35
   2 -12 -12    5.67    7.61
  -2  12  13    7.67    6.94
  -2  12  13   17.18    7.62
   2 -12 -13   13.65    6.76
  -2  12  14   10.09    8.05
  -2  12  14    6.77    7.74
   2 -12 -14    3.68    6.55
  -2  12  15    9.35    7.60
  -2  12  15    2.74    7.02
   2 -12 -15   13.52    6.61
  -2  12  16   11.38    7.05
  -2  12  16   21.35    8.02
   2 -12 -16    5.34    5.79
  -2  12  17  126.80    7.57
  -2  12  17  115.50    8.84
   2 -12 -17  109.30    7.67
  -2  13 -15   19.77    6.18
   2 -13  15   28.58    6.37
  -2  13 -14   26.21    6.03
   2 -13  14   30.47    6.51
  -2  13 -13   44.38    7.53
   2 -13  13   24.24    6.63
  -2  13 -12   12.76    6.45
   2 -13  12    7.60    6.57
  -2  13 -11   37.98    6.87
   2 -13  11   50.03    7.46
  -2  13 -10   17.36    6.99
   2 -13  10   34.38    7.65
  -2  13  -9    9.89    7.82
   2 -13   9    1.83    6.55
  -2  13  -8   87.27    8.44
   2 -13   8   97.81    9.07
  -2  13  -7   11.97    7.49
   2 -13   7    9.17    6.96
  -2  13  -6   85.06    9.20
   2 -13   6   94.55    8.89
  -2  13  -5  138.30    9.75
   2 -13   5  140.50    9.96
  -2  13  -4   11.65    7.10
   2 -13   4    3.24    7.27
  -2  13  -3  189.90   10.53
   2 -13   3  171.60   10.74
  -2  13  -2   14.13    7.32
   2 -13   2    3.36    7.60
  -2  13  -1   -2.60    7.12
   2 -13   1   10.51    7.77
  -2  13   0   12.57    7.30
   2 -13   0    6.60    7.82
  -2  13   1   63.48    9.22
   2 -13  -1   66.02    8.48
  -2  13   2  214.30   11.83
   2 -13  -2  204.70   11.51
  -2  13   3   32.56    8.63
   2 -13  -3   25.03    7.54
  -2  13   4   21.98    8.68
   2 -13  -4    6.56    7.96
  -2  13   5  291.20   13.53
   2 -13  -5  281.80   12.98
  -2  13   6   47.81    8.41
   2 -13  -6   49.00    8.21
  -2  13   7   52.99    8.11
   2 -13  -7   55.24    8.58
  -2  13   8  981.60   30.33
   2 -13  -8  937.80   28.86
  -2  13   9  274.60   13.17
   2 -13  -9  271.00   12.04
  -2  13  10    3.06    7.74
  -2  13  10    0.66    7.38
   2 -13 -10    2.90    7.40
  -2  13  11   74.61    8.96
  -2  13  11   77.12    8.39
   2 -13 -11   84.05    8.58
  -2  13  12   58.01    8.95
  -2  13  12   79.39    8.83
   2 -13 -12   59.60    7.74
  -2  13  13  160.10   10.92
  -2  13  13  143.80   10.00
   2 -13 -13  164.80    9.00
  -2  13  14   37.33    7.41
  -2  13  14   27.32    8.23
   2 -13 -14   36.18    6.67
  -2  13  15    3.73    7.43
  -2  13  15    2.75    6.78
   2 -13 -15   -2.50    6.50
  -2  13  16    8.30    7.80
  -2  13  16   19.72    7.15
   2 -13 -16   26.88    6.67
  -2  14 -14   55.47    6.89
   2 -14  14   53.77    7.26
  -2  14 -13   11.39    6.14
   2 -14  13   14.45    6.83
  -2  14 -12   27.67    7.31
   2 -14  12    6.15    6.60
  -2  14 -11   -6.58    6.33
   2 -14  11    6.68    6.69
  -2  14 -10   91.83    7.91
   2 -14  10  105.10    8.64
  -2  14  -9   23.14    7.89
   2 -14   9   21.80    6.99
  -2  14  -8   -1.61    6.71
   2 -14   8    6.14    6.90
  -2  14  -7   79.78    8.60
   2 -14   7   66.76    8.01
  -2  14  -6   19.73    7.97
   2 -14   6   23.87    7.26
  -2  14  -5   46.02    7.97
   2 -14   5   23.03    7.51
  -2  14  -4   -0.80    7.45
   2 -14   4   -0.44    8.25
  -2  14  -3    0.63    7.73
   2 -14   3   20.93    7.97
  -2  14  -2   12.47    7.59
   2 -14   2    7.08    7.55
  -2  14  -1  114.90    9.03
   2 -14   1  103.30    9.58
  -2  14   0  239.50   11.70
   2 -14   0  211.60   11.22
  -2  14   1  108.30    9.26
   2 -14  -1   87.96    8.77
  -2  14   2  113.60    9.89
   2 -14  -2  110.90    9.36
  -2  14   3  279.00   13.30
   2 -14  -3  292.80   13.16
  -2  14   4   82.46    9.42
   2 -14  -4   85.67    8.80
  -2  14   5   31.13    8.35
   2 -14  -5   24.20    8.33
  -2  14   6   11.26    7.55
   2 -14  -6    0.70    7.57
  -2  14   7   17.18    7.26
   2 -14  -7   27.20    7.79
  -2  14   8   78.17    8.91
   2 -14  -8   75.39    9.15
  -2  14   9 1024.00   31.52
   2 -14  -9 1030.00   31.34
  -2  14  10   83.42    8.06
  -2  14  10   90.16    9.22
   2 -14 -10   79.18    8.64
  -2  14  11   16.51    7.89
  -2  14  11    8.64    8.06
   2 -14 -11   16.13    7.35
  -2  14  12   46.95    7.84
  -2  14  12   52.08    9.64
   2 -14 -12   53.22    7.43
  -2  14  13   20.99    7.58
  -2  14  13   18.50    8.11
   2 -14 -13    2.47    6.70
  -2  14  14   -7.20    7.63
  -2  14  14    7.58    7.23
   2 -14 -14    1.39    6.41
  -2  15 -13   35.09    7.62
   2 -15  13   27.40    6.98
  -2  15 -12  -18.56    6.94
   2 -15  12   11.94    6.27
  -2  15 -11   58.69    7.39
   2 -15  11   63.79    7.08
  -2  15 -10    3.05    6.37
   2 -15  10    3.69    6.38
  -2  15  -9   33.06    7.97
   2 -15   9   31.69    7.56
  -2  15  -8   -4.07    6.59
   2 -15   8   -1.43    7.07
  -2  15  -7   -0.24    7.51
   2 -15   7    1.65    6.78
  -2  15  -6   -5.65    7.27
   2 -15   6   -1.18    7.61
  -2  15  -5   48.76    8.76
   2 -15   5   43.53    7.69
  -2  15  -4    5.72    7.62
   2 -15   4    0.69    7.77
  -2  15  -3   20.16    9.01
   2 -15   3   22.76    7.78
  -2  15  -2   -8.37    7.68
   2 -15   2   -2.28    7.74
  -2  15  -1    3.84    7.66
   2 -15   1    6.46    7.80
  -2  15   0  432.70   16.34
   2 -15   0  440.90   16.92
  -2  15   1   81.39    8.69
   2 -15  -1   64.10    8.84
  -2  15   2   85.50    8.85
   2 -15  -2   93.01    8.98
  -2  15   3   12.05    7.77
   2 -15  -3    7.00    7.41
  -2  15   4  544.50   19.36
   2 -15  -4  551.40   19.15
  -2  15   5    5.46    7.62
   2 -15  -5   16.41    7.65
  -2  15   6  158.30    9.95
   2 -15  -6  169.80   10.80
  -2  15   7   -0.01    7.44
   2 -15  -7   14.34    7.83
  -2  15   8   76.53    9.09
   2 -15  -8   82.26    8.57
  -2  15   9  107.90    8.71
   2 -15  -9  124.70    9.09
   2 -15 -10  152.10    9.22
  -2  15  11   25.61    8.68
  -2  15  11    5.89    7.54
   2 -15 -11    7.60    6.81
  -2  15  12   78.91    8.30
  -2  15  12   70.76    8.47
   2 -15 -12   88.51    8.20
  -2  15  13  149.00    9.16
  -2  15  13  152.90    9.45
   2 -15 -13  151.60    8.85
  -2  16 -11   -0.56    6.60
   2 -16  11    3.04    6.62
  -2  16 -10    3.00    6.34
   2 -16  10   11.17    7.34
  -2  16  -9    5.22    7.40
   2 -16   9   13.39    7.57
  -2  16  -8   -6.92    6.61
   2 -16   8   -5.65    6.80
  -2  16  -7   -5.96    6.82
   2 -16   7    9.63    7.04
  -2  16  -6   14.65    7.65
   2 -16   6   -0.23    7.94
  -2  16  -5   10.92    7.32
   2 -16   5    9.26    7.23
  -2  16  -4    8.94    7.24
   2 -16   4   15.90    7.62
  -2  16  -3  -10.20    7.19
   2 -16   3   17.63    7.50
  -2  16  -2    2.91    7.52
   2 -16   2   13.31    7.33
  -2  16  -1   28.79    7.31
   2 -16   1    7.66    7.94
  -2  16   0   -5.58    7.45
   2 -16   0    9.32    8.05
  -2  16   1   19.54    7.50
   2 -16  -1   23.49    8.08
  -2  16   2  590.90   19.78
   2 -16  -2  595.70   20.37
  -2  16   3  129.70   10.25
   2 -16  -3  124.70    9.71
  -2  16   4  174.80   10.87
   2 -16  -4  193.40   10.87
  -2  16   5   36.91    7.83
   2 -16  -5   25.31    8.22
  -2  16   6   99.64    8.89
   2 -16  -6   94.37    9.15
  -2  16   7   -0.13    7.95
   2 -16  -7   -1.05    7.65
  -2  16   8  162.30    9.57
   2 -16  -8  162.90    9.91
  -2  16   9   15.41    7.07
   2 -16  -9   -3.53    7.05
  -2  16  10   49.73    7.28
  -2  16  10   58.56    8.09
   2 -16 -10   57.57    7.82
  -2  16  11   -2.17    7.55
  -2  16  11   -3.88    6.78
   2 -16 -11   -8.08    6.50
  -2  16  12   16.76    7.08
  -2  17  -9    2.23    6.56
   2 -17   9   -0.73    6.54
  -2  17  -8    6.92    6.97
   2 -17   8    0.72    6.53
  -2  17  -7   46.23    8.12
   2 -17   7   44.67    7.41
  -2  17  -6    3.68    7.28
   2 -17   6    8.41    6.89
  -2  17  -5  175.60    9.71
   2 -17   5  159.20   10.02
  -2  17  -4   30.63    7.57
   2 -17   4   38.23    7.99
  -2  17  -3   20.02    7.99
   2 -17   3   14.02    7.38
  -2  17  -2    7.07    7.34
   2 -17   2   10.50    7.31
  -2  17  -1    2.99    7.43
   2 -17   1    3.98    7.39
  -2  17   0   69.45    8.34
   2 -17   0   96.16    9.01
  -2  17   1    9.25    7.36
   2 -17  -1  -12.91    7.34
  -2  17   2    1.71    7.28
   2 -17  -2   13.50    7.47
  -2  17   3   -5.31    7.99
   2 -17  -3   11.86    7.91
  -2  17   4   13.10    7.19
   2 -17  -4   15.18    7.33
  -2  17   5   11.14    7.46
   2 -17  -5    3.78    7.36
  -2  17   6   -7.92    7.71
   2 -17  -6    7.87    7.38
  -2  17   7  140.30    9.24
   2 -17  -7  144.60    9.53
  -2  17   8   37.52    7.32
   2 -17  -8   23.13    7.19
  -2  17   9   -7.87    7.62
   2 -17  -9    2.03    6.54
  -2  17  10   42.97    8.19
  -2  18  -6  219.60   10.51
   2 -18   6  227.50   10.52
  -2  18  -5   43.44    7.41
   2 -18   5   33.74    7.09
  -2  18  -4   30.88    7.03
   2 -18   4   45.14    7.69
  -2  18  -3   11.82    7.35
   2 -18   3    9.20    7.10
  -2  18  -2   11.00    7.30
   2 -18   2   10.01    7.32
  -2  18  -1   33.33    7.12
   2 -18   1   37.55    8.19
  -2  18   0  185.00    9.98
   2 -18   0  198.40   10.53
  -2  18   1   68.95    8.39
   2 -18  -1   75.97    8.21
  -2  18   2   -0.43    7.28
   2 -18  -2    5.66    7.77
  -2  18   3  254.40   11.28
   2 -18  -3  244.00   11.57
  -2  18   4   -2.46    7.11
   2 -18  -4    1.10    7.13
  -2  18   5    2.13    7.34
   2 -18  -5  -20.37    7.04
  -2  18   6    3.45    6.40
   2 -18  -6    1.99    6.92
  -2  18   7   11.40    6.68
   2 -18  -7    5.52    6.94
  -2  19  -1   -2.11    7.44
  -2  19   0   24.59    7.13
  -2  19   1  420.70   14.90
  -3 -18  -3   11.46    6.95
   3  18   3    5.71    8.09
   3  18   3   -2.35    7.73
  -3 -18  -2  113.10    9.09
   3  18   2  129.20   10.09
   3  18   2  140.20    9.49
  -3 -18  -1   -7.91    7.43
   3  18   1    4.28    9.62
   3  18   1    5.61    7.78
  -3 -18   0   -0.48    7.56
   3  18   0   -4.85    8.28
   3  18   0  -19.62   10.11
  -3 -18   1   21.56    8.48
   3  18  -1    6.16    9.61
   3  18  -1   10.51    8.35
  -3 -18   2   30.91    8.68
   3  18  -2   55.43   10.10
   3  18  -2   41.60    8.35
  -3 -18   3   10.57    8.45
   3  18  -3   -8.32    7.66
   3  18  -3   -7.38    8.61
   3  18  -4    4.96    9.14
  -3 -17  -7    5.70    7.33
   3  17   7    7.15    7.90
   3  17   7   -7.36    7.13
  -3 -17  -6   12.35    6.23
   3  17   6    0.84    7.86
   3  17   6   -7.02    7.60
  -3 -17  -5   -2.31    6.57
   3  17   5    7.05    7.62
   3  17   5   11.26    7.21
  -3 -17  -4    5.99    7.13
   3  17   4   -7.79    8.12
   3  17   4   -4.65    8.11
  -3 -17  -3    9.75    6.78
   3  17   3    8.89    8.57
   3  17   3   17.57   10.81
  -3 -17  -2   10.48    6.96
   3  17   2    5.92    8.80
   3  17   2    4.59   12.72
  -3 -17  -1   14.80    6.56
   3  17   1   22.17   11.93
   3  17   1   10.63    9.16
  -3 -17   0   61.83    7.89
   3  17   0   88.28   10.52
   3  17   0   81.10   11.89
  -3 -17   1    6.36    6.66
   3  17  -1    0.11    9.15
   3  17  -1    6.44    8.29
  -3 -17   2   16.66    6.98
   3  17  -2   12.80    8.54
   3  17  -2   32.96    7.86
  -3 -17   3   29.05    6.82
   3  17  -3   31.92    7.83
   3  17  -3   42.35    7.95
  -3 -17   4    6.46    6.95
   3  17  -4   -1.22    7.47
  -3 -17   5    4.05    6.87
   3  17  -5   -0.02    7.43
  -3 -17   6   14.65    7.28
   3  17  -6    2.05    7.35
  -3 -17   7   14.64    7.53
   3  17  -7    3.04    8.58
  -3 -17   8    3.96    7.34
   3  17  -8  -21.53   10.39
  -3 -16  -9  190.10   10.16
   3  16   9  159.80    9.36
   3  16   9  155.50    9.76
  -3 -16  -8   -6.55    7.09
   3  16   8    7.54    7.71
   3  16   8    3.56    7.63
  -3 -16  -7    9.84    6.12
   3  16   7   10.44    7.40
   3  16   7   18.64    7.83
  -3 -16  -6   96.47    8.36
   3  16   6   98.35    9.16
   3  16   6   81.12    8.81
  -3 -16  -5   44.52    7.61
   3  16   5   21.62    8.28
   3  16   5   22.34    8.15
  -3 -16  -4    9.46    6.66
   3  16   4    2.75    8.47
   3  16   4   -2.57    8.19
  -3 -16  -3    9.40    6.90
   3  16   3    2.16    7.45
   3  16   3   -6.49    8.21
  -3 -16  -2   14.82    6.72
   3  16   2    8.21    7.55
   3  16   2   13.19    7.88
  -3 -16  -1  135.80    8.92
   3  16   1  156.80   10.21
   3  16   1  156.20    9.89
  -3 -16   0  108.30    8.05
   3  16   0  114.70    9.23
   3  16   0  133.60    9.36
  -3 -16   1   81.98    7.44
   3  16  -1  101.40    8.73
   3  16  -1   94.83    8.70
  -3 -16   2   -2.22    6.74
   3  16  -2  -12.28    6.65
   3  16  -2    2.52    7.38
  -3 -16   3   -2.74    6.54
   3  16  -3    2.42    6.50
  -3 -16   4    5.36    6.40
   3  16  -4   -5.22    6.48
  -3 -16   5    3.71    6.33
   3  16  -5   -3.08    6.46
  -3 -16   6   12.44    6.40
   3  16  -6   16.82    6.70
  -3 -16   7   66.19    6.89
   3  16  -7   26.74    7.31
  -3 -16   8   11.47    6.15
   3  16  -8    1.65    8.36
  -3 -16   9   45.75    6.86
   3  16  -9  -13.34    8.18
  -3 -16  10    7.16    6.73
   3  16 -10   -4.57    8.55
  -3 -15 -11  232.20   10.78
   3  15  11  251.70   11.70
   3  15  11  225.60   11.36
  -3 -15 -10    5.68    7.26
   3  15  10    6.16    7.54
   3  15  10    0.83    7.87
  -3 -15  -9   86.89    8.42
   3  15   9   86.63    9.63
   3  15   9   95.14    8.71
  -3 -15  -8   91.98    8.69
   3  15   8  109.20    9.61
   3  15   8   98.78    9.47
  -3 -15  -7   40.01    7.51
   3  15   7   47.44    8.30
   3  15   7   51.39    8.65
  -3 -15  -6   73.34    8.01
   3  15   6   96.84    9.09
   3  15   6   87.88    8.99
  -3 -15  -5   74.60    8.23
   3  15   5  120.20    9.36
   3  15   5   90.21    9.24
  -3 -15  -4  101.80    8.21
   3  15   4  104.00    9.33
   3  15   4  103.80    8.92
  -3 -15  -3  338.80   13.37
   3  15   3  324.50   13.30
   3  15   3  308.80   13.53
  -3 -15  -2    7.33    6.14
   3  15   2   -2.79    7.27
   3  15   2   -3.78    6.93
  -3 -15  -1    9.89    6.57
   3  15   1   13.91    6.55
   3  15   1   17.77    6.81
  -3 -15   0   32.59    6.68
   3  15   0   13.46    6.78
   3  15   0    6.13    6.54
  -3 -15   1   29.32    6.96
   3  15  -1   18.81    6.56
   3  15  -1   18.96    6.50
  -3 -15   2    5.05    5.80
   3  15  -2   -4.08    5.48
   3  15  -2   -1.04    5.79
  -3 -15   3   -4.17    6.15
   3  15  -3   10.44    6.21
  -3 -15   4   -0.39    5.87
   3  15  -4    0.20    6.13
  -3 -15   5    9.76    6.12
   3  15  -5    4.06    5.99
  -3 -15   6    5.80    5.74
   3  15  -6    2.94    5.64
  -3 -15   7   33.25    6.13
   3  15  -7   17.05    6.72
  -3 -15   8   65.92    6.41
   3  15  -8   -1.98    6.69
  -3 -15   9   21.40    5.74
   3  15  -9    2.32    7.76
  -3 -15  10    7.65    5.79
  -3 -15  10   -6.02    4.75
   3  15 -10   16.13    8.09
  -3 -15  11   91.82    7.50
  -3 -15  11   94.75    7.05
   3  15 -11   10.06    8.09
  -3 -15  12   17.21    6.84
  -3 -15  12    3.00    6.29
   3  15 -12   -1.30    8.53
  -3 -14 -13   19.56    6.66
   3  14  13   21.84    7.54
   3  14  13   23.54    7.19
  -3 -14 -12    1.23    6.28
   3  14  12    7.38    7.04
   3  14  12    3.29    7.42
  -3 -14 -11  179.20    9.68
   3  14  11  188.60   10.62
   3  14  11  208.20   11.17
  -3 -14 -10   33.47    6.98
   3  14  10   30.12    7.47
   3  14  10   18.98    7.75
  -3 -14  -9  198.40   10.23
   3  14   9  164.80   10.35
   3  14   9  187.70   10.24
  -3 -14  -8    2.16    7.09
   3  14   8   -5.81    7.33
   3  14   8   -3.16    6.92
  -3 -14  -7    1.84    7.09
   3  14   7    4.24    6.63
   3  14   7    6.81    7.86
  -3 -14  -6    8.80    6.75
   3  14   6   13.19    7.74
   3  14   6    2.50    7.01
  -3 -14  -5  109.60    8.18
   3  14   5  104.60    8.88
   3  14   5   91.39    8.48
  -3 -14  -4  317.90   12.83
   3  14   4  345.10   13.61
   3  14   4  354.60   14.07
  -3 -14  -3   35.96    7.03
   3  14   3   37.84    7.50
   3  14   3   45.31    7.27
  -3 -14  -2  143.50    8.35
   3  14   2  131.20    8.83
   3  14   2  143.70    8.82
  -3 -14  -1   16.63    6.02
   3  14   1   30.79    6.67
   3  14   1   14.48    6.05
  -3 -14   0    3.32    5.55
   3  14   0    1.43    6.40
   3  14   0    5.65    5.98
  -3 -14   1   68.76    6.56
   3  14  -1   57.45    6.61
   3  14  -1   73.97    7.18
  -3 -14   2  289.60   11.01
   3  14  -2  323.10   12.32
  -3 -14   3    6.71    5.11
   3  14  -3    2.17    5.74
  -3 -14   4   87.82    6.53
   3  14  -4  111.20    7.48
  -3 -14   5   95.20    6.54
   3  14  -5  113.80    7.43
  -3 -14   6  126.70    6.90
   3  14  -6  111.10    7.38
  -3 -14   7   29.30    5.35
   3  14  -7   11.51    6.44
  -3 -14   8   14.93    4.89
   3  14  -8    0.17    6.17
  -3 -14   9   33.72    5.47
   3  14  -9   -0.40    6.57
  -3 -14  10   12.35    4.88
  -3 -14  10   18.03    5.76
   3  14 -10    5.52    7.09
  -3 -14  11   77.59    6.40
  -3 -14  11   61.65    6.33
   3  14 -11    0.70    7.12
  -3 -14  12   11.89    6.35
  -3 -14  12   -7.98    5.60
   3  14 -12    6.37    7.87
  -3 -14  13  123.90    8.62
  -3 -14  13  140.20    8.36
   3  14 -13   -0.73    7.34
  -3 -13 -14   34.26    5.79
   3  13  14   13.97    7.81
   3  13  14   30.27    6.85
  -3 -13 -13    7.35    6.62
   3  13  13    1.57    7.47
   3  13  13   -2.94    7.04
  -3 -13 -12    9.53    7.23
   3  13  12   22.73    7.69
   3  13  12   19.83    7.34
  -3 -13 -11   18.82    7.62
   3  13  11    7.05    7.07
   3  13  11   15.09    7.23
  -3 -13 -10   -3.49    7.11
   3  13  10   14.07    6.95
   3  13  10    6.55    7.61
  -3 -13  -9    7.62    6.72
   3  13   9    9.11    7.62
   3  13   9   12.81    7.77
  -3 -13  -8   34.42    7.52
   3  13   8   16.06    7.64
   3  13   8   22.43    7.28
  -3 -13  -7    5.68    6.77
   3  13   7    6.02    7.59
   3  13   7    6.55    7.05
  -3 -13  -6   19.30    6.01
   3  13   6   22.13    7.21
   3  13   6   22.79    7.14
  -3 -13  -5   14.59    6.52
   3  13   5   18.21    7.08
   3  13   5   11.07    7.24
  -3 -13  -4   52.21    6.85
   3  13   4   43.00    7.49
   3  13   4   58.57    7.75
  -3 -13  -3    8.69    6.00
   3  13   3   12.50    6.65
   3  13   3    3.88    6.58
  -3 -13  -2  119.20    7.53
   3  13   2   96.75    7.82
   3  13   2  120.80    8.78
  -3 -13  -1    7.06    5.53
   3  13   1  -12.50    6.37
   3  13   1    0.47    6.12
  -3 -13   0  619.30   19.35
   3  13   0  635.50   20.35
   3  13   0  625.80   19.94
  -3 -13   1    8.13    5.20
   3  13  -1    3.00    5.55
   3  13  -1    5.24    5.43
  -3 -13   2  131.80    7.60
   3  13  -2  138.40    7.86
  -3 -13   3   35.92    5.43
   3  13  -3   31.57    5.61
  -3 -13   4   66.31    5.79
   3  13  -4   79.11    6.79
  -3 -13   5   16.95    4.31
   3  13  -5   23.78    5.27
  -3 -13   6   92.61    5.73
   3  13  -6   90.24    6.67
  -3 -13   7  113.90    6.13
   3  13  -7   67.28    6.94
  -3 -13   8   66.96    5.53
   3  13  -8    5.73    6.01
  -3 -13   9   44.27    5.41
   3  13  -9   -3.20    6.40
  -3 -13  10   72.85    6.12
  -3 -13  10   87.89    6.08
   3  13 -10   -2.35    6.23
  -3 -13  11   20.05    4.99
  -3 -13  11   25.91    6.13
   3  13 -11   -4.61    6.82
  -3 -13  12   19.14    6.28
  -3 -13  12   30.31    5.39
   3  13 -12   12.85    6.98
  -3 -13  13   11.95    5.11
  -3 -13  13   17.74    6.67
   3  13 -13    0.55    6.45
   3  13 -14    7.73    6.93
  -3 -13  15   20.37    6.40
  -3 -13  15   16.56    8.57
   3  13 -15  -10.20    7.37
   3  12  15   -0.30    8.02
   3  12  15    6.95    6.69
   3  12  14   91.60    8.66
   3  12  14   92.47    8.43
  -3 -12 -13   53.09    7.54
   3  12  13   52.91    8.45
   3  12  13   53.31    8.45
  -3 -12 -12    8.11    7.02
   3  12  12   11.53    6.61
   3  12  12   -4.17    7.56
  -3 -12 -11    6.53    7.30
   3  12  11   -1.49    7.32
   3  12  11   -8.86    6.63
  -3 -12 -10   -0.65    7.03
   3  12  10    0.80    7.15
   3  12  10   -3.08    6.68
  -3 -12  -9   85.21    8.15
   3  12   9   92.01    8.25
   3  12   9   99.54    8.93
  -3 -12  -8  137.60    9.10
  -3 -12  -7  746.10   23.57
   3  12   7  739.60   23.78
   3  12   7  775.10   24.62
  -3 -12  -6   29.47    6.86
   3  12   6   21.58    7.22
   3  12   6   21.90    7.21
  -3 -12  -5    4.78    6.06
   3  12   5   -1.90    6.81
   3  12   5   19.80    6.68
  -3 -12  -4   -1.16    5.77
   3  12   4   -4.02    6.64
   3  12   4    0.35    6.54
  -3 -12  -3  189.00    9.42
   3  12   3  203.30   10.33
   3  12   3  184.30   10.29
  -3 -12  -2   -7.43    5.36
   3  12   2    3.84    6.79
   3  12   2    3.02    6.34
  -3 -12  -1   50.58    5.84
   3  12   1   52.64    6.80
   3  12   1   51.74    7.50
  -3 -12   0  150.90    7.90
  -3 -12   1   17.32    5.23
   3  12  -1   25.39    6.02
   3  12  -1   18.69    5.60
  -3 -12   2  166.90    7.85
   3  12  -2  173.40    8.27
  -3 -12   3   21.81    4.55
   3  12  -3   19.87    5.20
  -3 -12   4   73.31    5.49
   3  12  -4   51.73    5.54
  -3 -12   5    2.28    3.98
   3  12  -5   -0.97    4.69
  -3 -12   6  246.20    9.04
   3  12  -6  215.60    9.27
  -3 -12   7  349.80   11.63
   3  12  -7  221.60    9.80
  -3 -12   8   46.94    4.93
   3  12  -8   14.48    5.75
  -3 -12   9   46.99    4.84
  -3 -12   9   43.01    4.30
   3  12  -9    5.12    6.22
  -3 -12  10  139.80    7.09
  -3 -12  10  136.80    6.60
   3  12 -10   -5.29    6.01
  -3 -12  11   45.41    5.38
  -3 -12  11   40.97    5.57
   3  12 -11   -4.61    6.58
  -3 -12  12   12.84    4.49
  -3 -12  12   10.86    5.54
   3  12 -12   -3.01    5.69
  -3 -12  13   20.57    4.91
  -3 -12  13   22.03    6.04
   3  12 -13  -13.77    6.15
  -3 -12  14   17.54    5.40
  -3 -12  14   21.74    5.92
   3  12 -14   -0.59    6.14
  -3 -12  15    4.91    5.70
  -3 -12  15    7.49    6.04
   3  12 -15    0.26    6.63
  -3 -12  16   31.26    8.15
  -3 -12  16   33.93    6.76
   3  12 -16   -8.27    7.49
   3  11  16   12.51    7.17
   3  11  16    6.54    6.83
   3  11  15   -0.64    7.42
   3  11  15    1.25    7.39
   3  11  14    5.84    7.52
   3  11  14    6.56    7.49
  -3 -11 -13    0.27    6.35
   3  11  13   12.87    7.02
   3  11  13   18.20    7.78
  -3 -11 -12   53.57    7.30
   3  11  12   58.94    7.65
   3  11  12   50.04    8.28
  -3 -11 -11    8.16    6.48
   3  11  11    5.52    6.82
   3  11  11   -1.14    7.23
  -3 -11 -10   18.72    6.49
   3  11  10   17.66    7.52
   3  11  10   23.10    7.37
  -3 -11  -9   44.23    6.65
   3  11   9   32.26    8.13
   3  11   9   39.79    7.71
  -3 -11  -8   85.80    7.53
   3  11   8   99.04    8.75
   3  11   8   89.68    8.23
  -3 -11  -7   -0.80    6.49
   3  11   7   -1.84    6.05
   3  11   7    4.02    6.31
  -3 -11  -6   11.68    6.49
   3  11   6    9.10    6.35
   3  11   6   12.76    7.24
  -3 -11  -5  618.80   20.02
   3  11   5  641.10   20.83
   3  11   5  676.20   21.43
  -3 -11  -4  399.10   14.22
   3  11   4  407.50   14.51
   3  11   4  409.90   14.62
  -3 -11  -3   77.54    6.51
   3  11   3   77.21    7.14
   3  11   3   68.38    7.36
  -3 -11  -2  463.00   15.47
   3  11   2  497.40   16.97
   3  11   2  510.60   16.85
  -3 -11  -1   18.56    5.20
   3  11   1   22.54    5.50
   3  11   1    9.58    5.20
  -3 -11   0  437.20   14.35
   3  11   0  438.00   14.32
   3  11   0  451.00   15.30
  -3 -11   1   71.73    5.68
   3  11  -1   86.37    6.44
   3  11  -1   70.22    6.41
  -3 -11   2  175.20    7.54
   3  11  -2  195.90    8.24
   3  11  -2  185.00    8.39
  -3 -11   3   53.58    4.75
   3  11  -3   60.85    5.71
  -3 -11   4    0.85    3.89
   3  11  -4   -0.52    4.92
  -3 -11   5  503.50   15.55
   3  11  -5  514.20   16.24
  -3 -11   6  230.30    8.55
   3  11  -6  220.90    8.89
  -3 -11   7  128.90    6.23
   3  11  -7   76.65    5.54
  -3 -11   8  232.50    8.79
   3  11  -8   95.87    6.68
  -3 -11   9   17.98    4.64
  -3 -11   9   13.45    4.23
   3  11  -9    2.05    4.98
  -3 -11  10  107.90    5.99
  -3 -11  10   95.48    6.03
   3  11 -10    1.72    5.39
  -3 -11  11   -1.77    4.58
  -3 -11  11    0.35    4.91
   3  11 -11   -7.74    5.20
  -3 -11  12   15.85    4.61
  -3 -11  12   31.00    5.47
   3  11 -12   -5.32    5.95
  -3 -11  13   -5.11    4.56
  -3 -11  13   -2.07    5.25
   3  11 -13   -6.25    5.51
  -3 -11  14    2.74    4.61
  -3 -11  14   -0.63    5.07
   3  11 -14   -2.02    6.09
  -3 -11  15   28.94    5.36
  -3 -11  15   22.50    5.97
   3  11 -15   -6.87    7.18
  -3 -11  16   46.10    6.21
  -3 -11  16   40.31    5.92
   3  11 -16   -9.07    7.11
  -3 -11  17   25.46    7.82
  -3 -11  17   31.61    6.14
   3  11 -17    7.15    8.00
   3  10  17   37.63    7.73
   3  10  17   32.78    7.19
   3  10  16    9.26    7.48
   3  10  16   12.18    7.43
   3  10  15   14.91    6.97
   3  10  15   13.76    7.65
   3  10  14   23.35    7.21
   3  10  14    9.51    8.26
   3  10  13   14.04    7.57
   3  10  13   16.77    7.13
  -3 -10 -12    0.17    6.38
   3  10  12    2.19    7.26
   3  10  12   10.16    7.95
  -3 -10 -11   -8.45    6.57
   3  10  11    0.44    7.48
   3  10  11   -1.23    7.71
  -3 -10 -10    1.73    6.40
   3  10  10   12.96    6.78
   3  10  10   12.30    7.48
  -3 -10  -9  718.80   23.04
   3  10   9  730.80   23.66
   3  10   9  755.70   24.15
  -3 -10  -8    4.44    6.68
   3  10   8    5.02    6.67
   3  10   8    3.36    7.34
  -3 -10  -7  170.10    9.50
   3  10   7  161.70   10.08
   3  10   7  168.10    9.52
  -3 -10  -6   40.59    6.83
   3  10   6   37.15    7.10
   3  10   6   36.04    7.67
  -3 -10  -5  927.20   27.89
   3  10   5  941.40   28.73
   3  10   5  976.30   29.75
  -3 -10  -4  459.90   15.89
   3  10   4  487.30   16.71
   3  10   4  475.80   17.11
  -3 -10  -3    2.71    5.35
   3  10   3    2.58    5.93
   3  10   3   -7.57    6.09
  -3 -10  -2   -1.64    4.98
   3  10   2   17.08    6.30
   3  10   2    7.83    5.74
  -3 -10  -1  323.40   11.24
   3  10   1  304.10   11.32
   3  10   1  299.90   11.82
  -3 -10   0  231.00    8.92
   3  10   0  218.00    9.09
   3  10   0  242.50    9.60
  -3 -10   1   57.02    4.85
   3  10  -1   46.01    4.85
   3  10  -1   40.04    4.80
  -3 -10   2   59.20    4.64
   3  10  -2   55.58    4.94
   3  10  -2   56.54    4.95
  -3 -10   3   69.83    4.76
   3  10  -3   60.76    4.61
  -3 -10   4  329.50   10.73
   3  10  -4  369.60   11.54
  -3 -10   5  845.90   24.21
   3  10  -5  870.00   24.72
  -3 -10   6   67.38    4.60
   3  10  -6   62.62    4.82
  -3 -10   7   46.34    4.48
   3  10  -7   44.55    5.08
  -3 -10   8   45.73    4.89
  -3 -10   8   56.83    4.56
   3  10  -8   29.28    4.73
  -3 -10   9    3.23    4.44
  -3 -10   9   -1.50    3.96
   3  10  -9    7.87    4.52
  -3 -10  10   70.72    5.58
  -3 -10  10   76.39    5.47
   3  10 -10   29.02    5.70
  -3 -10  11   -3.04    4.20
  -3 -10  11   -0.43    4.31
   3  10 -11   -6.41    4.63
   3  10 -12   -2.82    4.91
  -3 -10  13   73.66    5.68
  -3 -10  13   71.91    5.77
   3  10 -13    0.06    4.97
  -3 -10  14    8.23    4.97
  -3 -10  14    6.81    5.29
   3  10 -14    5.97    5.69
  -3 -10  15   90.55    6.93
  -3 -10  15   89.70    6.10
   3  10 -15    2.19    6.84
  -3 -10  16  345.90   12.20
  -3 -10  16  378.00   13.28
   3  10 -16  -20.12    9.52
  -3 -10  17   12.24    5.52
  -3 -10  17    5.25    6.44
   3  10 -17    5.76    8.14
   3   9  17    0.99    7.67
   3   9  17   11.55    6.83
   3   9  16  773.30   24.52
   3   9  16  789.30   24.75
   3   9  15  165.50   10.58
   3   9  15  147.60    9.36
   3   9  14  -10.37    7.01
   3   9  14   -9.86    7.87
   3   9  13    8.64    7.16
   3   9  13    2.66    7.93
   3   9  12    4.94    7.06
   3   9  12  -14.38    7.83
  -3  -9 -11   94.82    7.77
   3   9  11  101.90    9.04
   3   9  11  106.90    9.30
  -3  -9 -10   16.85    6.67
   3   9  10    8.29    7.66
   3   9  10   18.31    7.45
  -3  -9  -9    7.72    6.02
   3   9   9   -5.21    7.67
   3   9   9   -9.62    6.39
  -3  -9  -8  812.70   25.07
   3   9   8  736.80   23.76
   3   9   8  771.30   24.63
  -3  -9  -7  798.10   24.61
   3   9   7  785.90   25.08
   3   9   7  826.40   25.86
  -3  -9  -6 1904.00   53.59
   3   9   6 1954.00   54.97
   3   9   6 2021.00   57.07
  -3  -9  -5  280.20   11.55
   3   9   5  280.20   12.12
   3   9   5  299.80   12.80
  -3  -9  -4  305.60   11.56
   3   9   4  282.20   11.46
   3   9   4  318.60   12.27
  -3  -9  -3   46.58    5.62
   3   9   3   42.32    5.50
   3   9   3   35.50    6.33
  -3  -9  -2   80.76    6.18
   3   9   2   75.10    6.12
   3   9   2   83.18    7.03
  -3  -9  -1    1.22    4.16
   3   9   1   -0.14    4.71
   3   9   1    8.41    4.84
  -3  -9   0   20.95    4.33
   3   9   0   11.15    4.04
   3   9   0   11.93    4.47
  -3  -9   1   10.15    3.75
   3   9  -1    2.38    3.77
   3   9  -1    5.91    4.27
  -3  -9   2  106.80    5.31
   3   9  -2  105.50    5.45
   3   9  -2  108.30    5.65
  -3  -9   3    4.42    3.29
   3   9  -3    4.77    3.41
  -3  -9   4  874.60   24.64
   3   9  -4  870.60   24.73
  -3  -9   5   53.92    3.88
   3   9  -5   63.33    4.44
  -3  -9   6 2262.00   61.69
   3   9  -6 2401.00   65.57
  -3  -9   7  947.50   26.87
  -3  -9   7  942.50   26.76
   3   9  -7 1007.00   28.31
  -3  -9   8  555.40   16.73
  -3  -9   8  541.00   16.28
   3   9  -8  591.70   17.96
  -3  -9   9  173.50    7.30
  -3  -9   9  166.30    7.13
   3   9  -9  196.20    8.44
  -3  -9  10   72.61    5.46
  -3  -9  10   82.81    5.38
   3   9 -10   78.48    5.41
  -3  -9  11  174.00    7.62
  -3  -9  11  195.80    8.23
   3   9 -11  176.30    7.88
  -3  -9  12   70.02    5.47
  -3  -9  12   61.86    5.30
   3   9 -12   43.55    5.60
  -3  -9  13    1.68    4.79
  -3  -9  13   -3.22    4.44
   3   9 -13    3.92    5.14
  -3  -9  14   47.10    5.99
  -3  -9  14   45.91    5.26
   3   9 -14   -7.30    5.09
   3   9 -15    9.38    6.48
  -3  -9  16   43.02    5.18
  -3  -9  16   38.41    6.11
   3   9 -16   -3.95    8.45
  -3  -9  17   62.42    6.59
  -3  -9  17   65.22    5.70
   3   9 -17   -6.04   12.09
  -3  -9  18   56.67    6.56
  -3  -9  18   75.72    6.76
   3   9 -18   -8.70    7.81
   3   8  18   42.83    8.01
   3   8  18   49.60    7.13
   3   8  17   99.88    8.31
   3   8  17  115.20    8.89
   3   8  16  108.10    9.06
   3   8  16  104.40    8.81
   3   8  15  354.70   14.13
   3   8  15  346.70   14.58
   3   8  14   20.97    7.98
   3   8  14   11.86    7.67
   3   8  13  118.50    8.84
   3   8  13  138.40    9.08
   3   8  12   44.83    8.04
   3   8  12   42.34    8.35
   3   8  11   30.32    7.87
   3   8  11   39.81    7.43
   3   8  10   10.64    7.39
   3   8  10    0.00    6.96
  -3  -8  -9  223.40   10.84
   3   8   9  250.80   11.57
   3   8   9  284.90   12.46
  -3  -8  -8  198.20    9.83
   3   8   8  199.50   10.17
   3   8   8  216.30   10.79
  -3  -8  -7   15.34    5.70
   3   8   7   16.16    6.42
   3   8   7   16.66    6.62
  -3  -8  -6  987.20   29.40
   3   8   6  984.50   29.49
   3   8   6 1020.00   30.30
  -3  -8  -5   94.59    7.01
   3   8   5   69.03    6.76
   3   8   5   74.47    6.42
  -3  -8  -4   29.89    5.30
   3   8   4   24.51    5.66
   3   8   4   21.91    5.68
  -3  -8  -3  408.30   13.66
   3   8   3  395.60   13.25
   3   8   3  367.20   12.52
  -3  -8  -2  111.60    6.22
   3   8   2  101.70    5.99
   3   8   2  104.20    6.18
  -3  -8  -1  153.60    6.71
   3   8   1  145.90    6.87
   3   8   1  144.40    6.89
  -3  -8   0   83.83    4.90
  -3  -8   1   77.71    4.27
   3   8  -1   84.20    4.35
   3   8  -1   83.25    4.52
  -3  -8   2   12.18    2.84
   3   8  -2    4.40    2.87
   3   8  -2    9.75    2.78
  -3  -8   3   36.56    2.97
   3   8  -3   33.85    2.79
   3   8  -3   34.69    3.06
  -3  -8   4   21.89    2.72
   3   8  -4   31.53    2.70
  -3  -8   5  325.20    9.89
   3   8  -5  336.60   10.12
  -3  -8   6  142.50    5.48
  -3  -8   6  147.60    5.63
   3   8  -6  146.40    5.66
  -3  -8   7   30.36    3.50
  -3  -8   7   26.00    3.59
   3   8  -7   29.36    4.00
  -3  -8   8    2.71    3.49
  -3  -8   8   -1.62    3.50
   3   8  -8    0.83    3.40
  -3  -8   9  148.70    6.84
  -3  -8   9  154.90    6.84
   3   8  -9  153.20    6.89
  -3  -8  10  175.00    7.49
  -3  -8  10  188.50    7.69
   3   8 -10  191.20    8.29
  -3  -8  11  210.10    8.46
  -3  -8  11  208.40    8.52
   3   8 -11  226.50    8.97
  -3  -8  12    6.77    4.41
  -3  -8  12    4.70    4.33
   3   8 -12    4.20    4.41
  -3  -8  13   76.80    5.92
  -3  -8  13   78.38    6.11
   3   8 -13   83.23    6.74
  -3  -8  14    5.23    4.80
  -3  -8  14    4.93    5.10
   3   8 -14    9.30    5.37
  -3  -8  15    6.88    5.02
  -3  -8  15   14.77    4.92
   3   8 -15    4.51    5.85
  -3  -8  16   -4.07    5.08
  -3  -8  16    0.88    4.57
   3   8 -16    1.85    6.77
  -3  -8  17   -1.63    4.50
  -3  -8  17    5.13    5.28
   3   8 -17  -19.86   12.50
  -3  -8  18    0.04    5.62
  -3  -8  18    9.32    5.14
   3   8 -18  -22.18   11.92
  -3  -8  19   13.54    8.37
  -3  -8  19    1.99    5.81
   3   8 -19    8.99    7.12
   3   7  19   23.22    7.50
   3   7  19   33.01    6.99
   3   7  18   69.22    7.65
   3   7  18   66.26    7.90
   3   7  17    7.93    7.42
   3   7  17    6.94    6.82
   3   7  16   33.29    7.57
   3   7  16   10.86    6.96
   3   7  15    2.41    6.83
   3   7  15   -4.41    7.18
   3   7  14  527.90   19.03
   3   7  14  571.40   20.05
   3   7  13  140.20   10.02
   3   7  13  152.90    9.98
   3   7  12   27.20    8.09
   3   7  12   22.41    8.33
   3   7  11  316.00   13.40
   3   7  11  298.10   13.49
   3   7  10   28.20    7.55
   3   7  10   33.69    8.43
   3   7   9 1761.00   50.71
   3   7   9 1720.00   49.26
  -3  -7  -8 1133.00   33.45
   3   7   8 1227.00   36.04
   3   7   8 1173.00   34.64
  -3  -7  -7   51.15    6.96
   3   7   7   39.05    7.04
   3   7   7   55.19    7.43
  -3  -7  -6  110.90    7.50
   3   7   6  105.40    7.07
   3   7   6  101.90    7.15
  -3  -7  -5  196.60    8.79
   3   7   5  196.80    9.17
   3   7   5  195.50    9.28
  -3  -7  -4 1074.00   31.04
   3   7   4 1063.00   31.02
   3   7   4 1024.00   29.66
  -3  -7  -3  260.70    9.82
   3   7   3  245.80    9.25
   3   7   3  243.40    9.21
  -3  -7  -2  971.00   27.76
   3   7   2  958.90   27.58
   3   7   2  964.60   27.72
  -3  -7  -1  125.90    5.96
   3   7   1  127.70    6.04
   3   7   1  120.70    5.97
  -3  -7   0   47.87    3.60
   3   7   0   45.25    3.72
   3   7   0   43.25    4.10
  -3  -7   1  227.80    7.32
   3   7  -1  235.60    7.53
   3   7  -1  224.60    7.61
  -3  -7   2  169.70    5.49
  -3  -7   3    1.31    1.27
   3   7  -5   81.32    3.08
  -3  -7   6   49.05    3.03
  -3  -7   6   46.51    3.26
   3   7  -6   51.91    2.92
  -3  -7   7  217.70    7.41
  -3  -7   7  201.00    6.99
   3   7  -7  214.70    7.31
  -3  -7   8 1120.00   31.40
  -3  -7   8 1168.00   32.64
   3   7  -8 1187.00   33.44
  -3  -7   9  677.70   19.90
  -3  -7   9  660.20   19.45
   3   7  -9  705.60   20.52
  -3  -7  10  118.20    5.97
  -3  -7  10  126.50    6.33
   3   7 -10  125.90    6.12
  -3  -7  11  232.80    8.94
  -3  -7  11  214.50    8.53
   3   7 -11  243.40    9.44
  -3  -7  12    7.78    4.51
  -3  -7  12   -2.42    4.09
   3   7 -12    5.43    4.67
  -3  -7  13   80.92    6.02
  -3  -7  13   82.81    6.17
   3   7 -13   84.47    6.51
  -3  -7  14  296.30   11.20
  -3  -7  14  285.50   10.76
   3   7 -14  305.80   11.67
  -3  -7  15    2.20    5.19
  -3  -7  15    4.18    4.98
   3   7 -15    3.74    5.65
  -3  -7  16   59.26    5.95
  -3  -7  16   44.85    6.09
   3   7 -16   43.99    7.05
  -3  -7  17  129.20    7.75
  -3  -7  17  130.60    7.56
   3   7 -17   67.00    9.05
  -3  -7  18  441.60   14.60
  -3  -7  18  462.10   15.38
   3   7 -18   70.58   13.63
  -3  -7  19   70.20    7.04
  -3  -7  19   62.50    7.51
   3   6  19    6.43    7.50
   3   6  19    6.18    6.98
   3   6  18  152.70    9.99
   3   6  18  139.90    9.29
   3   6  17   93.51    8.43
   3   6  17   94.80    8.50
   3   6  16   70.29    7.84
   3   6  16   59.83    7.93
   3   6  15   44.00    7.90
   3   6  15   49.21    7.54
   3   6  14   -5.61    6.82
   3   6  14    1.98    6.63
   3   6  13  219.60   12.25
   3   6  13  235.10   12.07
   3   6  12  106.90    8.85
   3   6  12   94.75    9.16
   3   6  11  315.70   13.33
   3   6  11  310.40   14.17
   3   6  10   -4.24    7.00
   3   6  10    2.92    7.17
   3   6   9 2328.00   65.44
   3   6   9 2365.00   66.54
   3   6   8  132.80    8.94
   3   6   8  127.40    8.95
   3   6   7   71.66    6.83
   3   6   7   64.79    7.58
   3   6   6  260.40   10.86
   3   6   6  230.90   10.90
   3   6   5    8.73    5.20
   3   6   5    0.40    6.01
  -3  -6  -4  131.20    6.57
   3   6   4  132.70    7.61
   3   6   4  136.60    7.74
  -3  -6  -3    6.81    4.25
   3   6   3    1.33    4.45
   3   6   3    0.22    5.04
  -3  -6  -2   17.75    4.06
   3   6   2   23.99    4.55
   3   6   2   23.44    3.91
  -3  -6  -1  506.90   15.05
   3   6   1  467.10   14.23
   3   6   1  470.60   14.54
   3   6   0  230.00    7.76
   3   6   0  207.40    7.38
   3   6  -6  391.10   11.40
  -3  -6   7   58.54    3.83
  -3  -6   7   64.02    3.78
   3   6  -7   63.57    3.51
  -3  -6   8  115.90    5.43
  -3  -6   8  126.40    6.03
   3   6  -8  127.30    5.87
  -3  -6   9   96.64    5.38
  -3  -6   9   97.39    5.64
   3   6  -9   98.02    5.74
  -3  -6  10  345.10   11.57
  -3  -6  10  332.20   11.24
   3   6 -10  356.00   11.98
  -3  -6  11    2.63    4.04
  -3  -6  11    8.80    4.39
   3   6 -11    4.47    3.79
  -3  -6  12  260.40   10.16
  -3  -6  12  235.50    9.35
   3   6 -12  268.50   10.73
  -3  -6  13  116.10    6.97
  -3  -6  13  117.40    6.82
   3   6 -13  116.70    7.11
  -3  -6  14   -7.40    5.18
  -3  -6  14    9.02    4.93
   3   6 -14    0.32    5.24
  -3  -6  15   11.24    5.18
  -3  -6  15    4.52    5.27
   3   6 -15   13.71    5.74
  -3  -6  16   -1.55    5.42
  -3  -6  16    6.17    5.30
   3   6 -16   -0.12    6.57
  -3  -6  17  813.40   24.52
  -3  -6  17  830.20   25.20
   3   6 -17  996.30   30.17
  -3  -6  18  352.70   12.92
  -3  -6  18  342.40   12.34
  -3  -6  19   28.73    6.50
  -3  -6  19   16.37    6.15
   3   5  19    6.21    6.49
   3   5  19   -0.47    7.00
   3   5  18    1.39    7.43
   3   5  18   -3.95    6.67
  -3  -5 -17   19.21    6.55
   3   5  17   22.47    7.11
   3   5  17   25.33    6.94
  -3  -5 -16   13.78    6.54
   3   5  16   24.23    6.91
   3   5  16   20.13    7.28
  -3  -5 -15   37.58    6.84
   3   5  15   24.80    7.00
   3   5  15   36.48    7.55
  -3  -5 -14   -9.36    5.84
   3   5  14   -0.79    6.97
   3   5  14   10.37    6.51
  -3  -5 -13  -12.47    6.63
   3   5  13    1.84    6.40
   3   5  13    6.00    7.33
  -3  -5 -12   43.36    7.30
   3   5  12   38.83    6.94
   3   5  12   41.77    7.61
  -3  -5 -11  494.50   17.48
   3   5  11  471.90   17.40
   3   5  11  521.80   18.42
  -3  -5 -10  197.70   10.48
   3   5  10  205.50   10.58
   3   5  10  186.10   10.39
  -3  -5  -9   99.78    8.26
   3   5   9   79.00    7.89
   3   5   9  104.30    8.50
  -3  -5  -8  132.30    8.77
   3   5   8  122.50    8.18
   3   5   8  137.50    9.47
  -3  -5  -7    3.22    5.49
   3   5   7    6.85    5.81
   3   5   7    0.16    6.03
  -3  -5  -6  207.80    9.33
   3   5   6  213.50   10.21
   3   5   6  206.80   10.14
  -3  -5  -5   14.22    5.40
   3   5   5   10.81    5.26
   3   5   5   14.76    5.80
  -3  -5  -4   18.01    4.91
   3   5   4   24.30    5.90
   3   5   4   22.23    5.44
   3   5   3  284.40   10.30
   3   5   3  285.00   10.88
   3   5   2  665.60   19.66
   3   5   2  651.90   19.21
   3   5   1  656.80   19.09
   3   5   1  667.90   19.30
   3   5   0   20.61    2.85
   3   5   0   17.72    2.73
  -3  -5   7    2.15    2.85
  -3  -5   7    1.99    2.97
  -3  -5   8   -1.77    3.31
  -3  -5   8    0.40    3.58
   3   5  -8    6.74    3.14
  -3  -5   9  107.90    5.96
  -3  -5   9  108.00    5.61
   3   5  -9  118.50    6.24
  -3  -5  10 1769.00   49.04
  -3  -5  10 1833.00   50.72
   3   5 -10 1993.00   55.41
  -3  -5  11 1072.00   30.77
  -3  -5  11 1094.00   31.49
   3   5 -11 1120.00   31.96
  -3  -5  12   51.74    5.65
  -3  -5  12   43.35    5.39
   3   5 -12   43.84    5.33
  -3  -5  13   33.29    5.41
  -3  -5  13   28.76    5.53
   3   5 -13   32.94    5.77
  -3  -5  14   31.93    5.86
  -3  -5  14   23.00    5.23
   3   5 -14   31.01    5.77
  -3  -5  15  103.70    7.00
  -3  -5  15  105.50    7.55
   3   5 -15  123.20    7.71
  -3  -5  16  203.30    9.79
  -3  -5  16  173.40    8.82
  -3  -5  17   28.78    6.17
  -3  -5  17   42.36    6.87
  -3  -5  18    1.01    5.55
  -3  -5  18   11.11    6.01
  -3  -5  19  118.70    7.97
  -3  -5  19  113.60    8.26
  -3  -5  20   39.53    7.61
  -3  -5  20   25.12    7.09
  -3  -4 -20    7.35    5.96
   3   4  20   -1.81    7.08
   3   4  20   -1.19    5.74
  -3  -4 -19    7.10    6.06
   3   4  19    1.27    6.66
   3   4  19    6.99    6.99
  -3  -4 -18    1.08    6.82
   3   4  18    2.42    7.42
   3   4  18    2.03    6.53
  -3  -4 -17   37.67    6.83
   3   4  17   47.66    7.53
   3   4  17   37.68    8.04
  -3  -4 -16   40.24    7.48
   3   4  16   17.55    7.44
   3   4  16   32.29    6.85
  -3  -4 -15  161.60    9.07
   3   4  15  156.80   10.20
   3   4  15  179.90   10.32
  -3  -4 -14   -5.70    6.03
   3   4  14    9.38    6.57
   3   4  14   -4.48    7.03
  -3  -4 -13   15.88    6.30
   3   4  13   15.85    7.18
   3   4  13   12.50    7.15
  -3  -4 -12   91.83    8.48
   3   4  12   80.64    8.31
   3   4  12   68.25    7.61
  -3  -4 -11  454.90   16.37
   3   4  11  461.50   17.25
   3   4  11  474.10   16.53
  -3  -4 -10 3025.00   83.77
   3   4  10 3123.00   86.35
   3   4  10 3109.00   85.61
  -3  -4  -9  530.30   18.44
   3   4   9  545.90   18.25
   3   4   9  543.50   18.44
  -3  -4  -8  121.70    8.23
   3   4   8  127.20    8.45
   3   4   8  132.00    9.29
  -3  -4  -7   70.44    7.23
   3   4   7   62.96    6.51
   3   4   7   63.36    6.58
  -3  -4  -6   31.34    5.35
   3   4   6   31.37    6.00
   3   4   6   36.68    6.05
  -3  -4  -5  206.50    9.11
   3   4   5  209.50    9.34
   3   4   5  202.10    9.04
  -3  -4  -4   40.37    5.43
   3   4   4   27.57    5.34
   3   4   4   38.18    5.69
  -3  -4  -3  169.80    7.44
  -3  -4  -2   33.31    4.29
   3   4   2   30.49    4.15
   3   4   2   28.46    3.87
   3   4   1  605.10   17.46
   3   4   1  619.30   17.91
   3   4   0    2.40    2.38
   3   4   0    5.60    2.25
  -3  -4   6  608.40   17.20
  -3  -4   6  607.00   17.17
  -3  -4   7    8.26    3.09
  -3  -4   7   -2.44    2.96
  -3  -4   8   46.16    4.24
  -3  -4   8   31.29    4.28
  -3  -4   9  224.70    8.69
  -3  -4   9  234.40    8.86
  -3  -4  10 2326.00   63.94
  -3  -4  10 2214.00   61.03
  -3  -4  11 1529.00   42.98
  -3  -4  11 1503.00   42.26
  -3  -4  12  797.90   24.09
  -3  -4  12  849.80   25.49
  -3  -4  13   70.00    6.37
  -3  -4  13   60.76    6.54
  -3  -4  14  197.40    9.31
  -3  -4  14  196.80    9.44
  -3  -4  15    3.97    5.39
  -3  -4  15    2.43    6.03
  -3  -4  16    6.02    5.66
  -3  -4  16   15.20    6.21
  -3  -4  17   -8.66    5.68
  -3  -4  17    2.19    6.20
  -3  -4  18    2.64    5.89
  -3  -4  18   11.70    6.45
  -3  -4  19   55.69    6.56
  -3  -4  19   71.46    7.81
  -3  -4  20   69.66    7.67
  -3  -4  20   46.14    7.41
  -3  -3 -20    9.57    5.94
   3   3  20    3.11    7.31
   3   3  20  -12.07    6.51
  -3  -3 -19  158.80    9.35
   3   3  19  153.40    9.40
   3   3  19  149.90    8.82
  -3  -3 -18   63.11    8.13
   3   3  18   47.96    7.82
   3   3  18   72.72    7.67
  -3  -3 -17   -5.66    5.96
   3   3  17   15.73    7.22
   3   3  17   15.36    6.97
  -3  -3 -16    1.94    5.95
   3   3  16   -3.80    6.02
   3   3  16    1.47    6.76
  -3  -3 -15   41.65    7.59
   3   3  15   35.39    7.76
   3   3  15   37.53    7.61
  -3  -3 -14   -0.94    6.30
   3   3  14   -0.28    7.26
   3   3  14   14.00    7.16
  -3  -3 -13   81.25    7.83
   3   3  13   71.75    8.78
   3   3  13   68.13    8.11
  -3  -3 -12  361.10   14.13
   3   3  12  364.30   14.99
   3   3  12  376.00   14.97
  -3  -3 -11   65.55    7.37
   3   3  11   71.31    7.46
   3   3  11   70.44    7.75
  -3  -3 -10 1098.00   32.96
   3   3  10 1025.00   30.78
   3   3  10 1055.00   31.86
  -3  -3  -9   30.22    6.94
   3   3   9   26.96    6.74
   3   3   9   31.84    6.47
  -3  -3  -8  287.40   11.96
   3   3   8  293.40   11.75
   3   3   8  291.30   12.56
  -3  -3  -7   28.59    6.14
   3   3   7   30.43    5.89
   3   3   7   27.91    6.03
  -3  -3  -6  313.30   12.17
  -3  -3  -5   -7.66    4.78
   3   3   5    6.98    5.48
   3   3   5   -5.18    4.76
  -3  -3  -4  378.60   12.90
   3   3   4  381.80   13.40
   3   3   4  387.20   13.18
  -3  -3  -3 2550.00   69.70
   3   3   3 2698.00   73.42
   3   3   3 2739.00   74.87
  -3  -3  -2  203.80    7.90
   3   3   2  205.10    7.69
   3   3   2  218.30    8.37
  -3  -3  -1    2.92    3.23
   3   3   1    2.54    3.22
   3   3   1    9.04    3.49
  -3  -3   0  425.10   12.42
   3   3   0  430.00   12.58
   3   3   0  408.60   11.86
  -3  -3   6  216.70    7.24
  -3  -3   6  217.00    7.24
  -3  -3   7   77.44    4.47
  -3  -3   7   69.85    4.61
  -3  -3   8  652.80   19.30
  -3  -3   8  650.70   19.29
  -3  -3   9    1.97    4.43
  -3  -3   9    9.71    4.15
  -3  -3  10  724.90   21.89
  -3  -3  10  671.10   20.46
  -3  -3  11    3.45    4.91
  -3  -3  11    1.56    4.90
  -3  -3  12  227.70    9.85
  -3  -3  12  240.90   10.55
  -3  -3  13  589.50   18.90
  -3  -3  13  623.10   20.30
  -3  -3  14   87.47    7.32
  -3  -3  14   93.75    7.51
  -3  -3  15   16.93    5.56
  -3  -3  15   31.63    6.44
  -3  -3  16    7.58    5.91
  -3  -3  16    3.31    6.05
  -3  -3  17   -4.51    5.85
  -3  -3  17   10.11    6.48
  -3  -3  18   73.91    7.03
  -3  -3  18   92.21    7.39
  -3  -3  19  170.20    8.93
  -3  -3  19  179.60   10.00
  -3  -3  20   23.93    6.47
  -3  -3  20   30.15    7.42
  -3  -3  21  -18.80    8.55
  -3  -2 -20    0.81    5.42
   3   2  20   -7.72    6.18
   3   2  20    4.04    6.07
  -3  -2 -19   55.74    7.30
   3   2  19   63.42    8.10
   3   2  19   76.12    7.11
  -3  -2 -18   19.17    6.45
   3   2  18    8.30    6.91
   3   2  18    5.41    6.88
  -3  -2 -17    8.17    6.59
   3   2  17    3.22    6.80
   3   2  17    5.00    8.03
  -3  -2 -16   20.30    6.94
   3   2  16   10.94    6.84
   3   2  16   -0.24    7.42
  -3  -2 -15   40.22    7.22
   3   2  15   29.35    6.96
   3   2  15   33.60    7.37
  -3  -2 -14   58.76    7.41
   3   2  14   42.86    7.49
   3   2  14   55.67    7.88
  -3  -2 -13   66.90    6.81
   3   2  13   86.46    8.78
   3   2  13   58.67    8.50
  -3  -2 -12  316.20   13.19
   3   2  12  304.50   13.22
   3   2  12  310.30   13.74
  -3  -2 -11  235.10   10.86
   3   2  11  231.50   11.45
   3   2  11  213.40   10.95
  -3  -2 -10  515.10   17.99
   3   2  10  496.10   17.60
   3   2  10  504.30   17.84
  -3  -2  -9  563.70   19.17
   3   2   9  587.20   19.47
   3   2   9  564.10   18.83
  -3  -2  -8   58.65    6.81
   3   2   8   62.50    6.62
   3   2   8   60.11    7.95
  -3  -2  -7   99.96    8.04
   3   2   7  102.10    7.55
   3   2   7  102.00    7.55
  -3  -2  -6    0.30    6.09
   3   2   6    4.54    6.24
   3   2   6    7.09    5.16
  -3  -2  -5  592.70   18.84
   3   2   5  587.70   18.91
   3   2   5  572.70   17.91
  -3  -2  -4    5.36    4.87
   3   2   4    3.32    5.45
   3   2   4    2.34    5.05
  -3  -2  -3 1787.00   49.56
   3   2   3 1815.00   50.29
   3   2   3 1778.00   49.17
  -3  -2  -2 1026.00   29.24
   3   2   2 1080.00   30.73
   3   2   2 1057.00   29.80
  -3  -2  -1  550.80   16.39
   3   2   1  555.10   16.53
   3   2   1  564.10   16.72
  -3  -2   0  144.90    5.76
   3   2   0  146.60    5.52
  -3  -2   1   23.98    2.74
   3   2  -1   21.07    2.75
  -3  -2   2  984.70   27.41
   3   2  -2 1003.00   27.95
   3   2  -3  621.00   17.58
  -3  -2   4   79.87    3.54
  -3  -2   4   80.96    3.68
   3   2  -4   84.62    3.62
  -3  -2   5  207.30    6.99
  -3  -2   5  214.40    7.21
   3   2  -5  213.40    7.21
  -3  -2   6 2006.00   54.89
  -3  -2   6 2077.00   56.59
   3   2  -6 1944.00   53.10
  -3  -2   7  123.20    5.78
  -3  -2   7  125.30    6.09
  -3  -2   8   26.37    4.23
  -3  -2   8   23.24    4.48
  -3  -2   9  235.80    9.46
  -3  -2   9  233.10    9.24
  -3  -2  10    6.99    4.97
  -3  -2  10    2.33    4.78
  -3  -2  11  430.30   14.52
  -3  -2  11  436.00   14.98
  -3  -2  12 2558.00   70.81
  -3  -2  12 2631.00   72.46
  -3  -2  13   87.23    7.18
  -3  -2  13   69.60    7.07
  -3  -2  14  413.40   14.86
  -3  -2  14  428.30   15.48
  -3  -2  15  182.00    9.47
  -3  -2  15  176.70    9.44
  -3  -2  16   80.51    7.87
  -3  -2  16   78.74    7.11
  -3  -2  18   48.58    7.03
  -3  -2  18   33.60    6.52
  -3  -2  19   32.87    6.64
  -3  -2  19   41.97    7.32
  -3  -2  20   17.21    7.02
  -3  -2  20   28.18    6.21
  -3  -1 -20   -2.47    6.52
   3   1  20   -2.10    6.63
   3   1  20   -2.68    6.20
  -3  -1 -19   28.31    7.25
   3   1  19   12.87    6.78
   3   1  19   16.36    7.02
  -3  -1 -18    8.49    6.30
   3   1  18   24.59    7.85
   3   1  18   22.33    7.16
  -3  -1 -17   60.14    7.42
   3   1  17   83.32    8.02
   3   1  17   55.63    7.23
  -3  -1 -16   24.68    5.79
   3   1  16   26.24    7.26
   3   1  16   19.86    7.39
  -3  -1 -15   63.54    7.26
   3   1  15   64.00    7.75
   3   1  15   56.64    7.32
  -3  -1 -14   54.26    7.19
   3   1  14   54.82    7.67
   3   1  14   63.42    7.20
  -3  -1 -13    8.41    5.87
   3   1  13    0.62    6.22
   3   1  13   -2.48    6.65
  -3  -1 -12   16.02    6.69
   3   1  12    6.37    6.88
   3   1  12    7.10    7.27
  -3  -1 -11  162.90    9.59
   3   1  11  149.30   10.01
   3   1  11  156.50   10.21
  -3  -1 -10  456.40   16.88
   3   1  10  444.80   16.49
   3   1  10  423.30   15.88
  -3  -1  -9   -2.94    6.99
   3   1   9   -4.50    6.41
   3   1   9    1.52    6.35
  -3  -1  -8   37.63    7.08
   3   1   8   35.39    7.32
   3   1   8   37.84    7.31
  -3  -1  -7   37.12    6.50
   3   1   7   31.85    7.17
   3   1   7   27.14    6.55
  -3  -1  -6  841.00   25.50
   3   1   6  871.30   26.28
   3   1   6  883.60   26.66
  -3  -1  -5 1001.00   29.62
   3   1   5  953.00   28.12
   3   1   5 1001.00   29.64
  -3  -1  -4 1523.00   43.00
   3   1   4 1560.00   44.13
  -3  -1  -3  139.80    7.51
   3   1   3  133.10    7.37
  -3  -1  -2  237.60    9.19
   3   1   2  237.10    9.12
  -3  -1  -1   31.64    4.35
   3   1   1   15.61    4.60
  -3  -1   0  603.60   17.76
   3   1   0  612.60   17.98
  -3  -1   1  821.20   23.21
   3   1  -1  811.00   22.78
  -3  -1   2    5.82    3.03
   3   1  -2    1.04    2.89
  -3  -1   3  555.00   16.02
   3   1  -3  564.60   16.19
  -3  -1   4    0.57    3.27
  -3  -1   4    2.24    3.34
   3   1  -4   -1.24    2.80
  -3  -1   5  925.10   26.08
  -3  -1   5  915.00   25.85
   3   1  -5  890.30   24.95
  -3  -1   6   -1.48    3.88
  -3  -1   6   -0.61    3.75
   3   1  -6   -3.25    3.35
  -3  -1   7   24.40    4.51
  -3  -1   7   18.05    4.49
   3   1  -7   12.24    3.70
  -3  -1   8  250.10    9.79
  -3  -1   8  256.20    9.48
   3   1  -8  254.50    9.25
  -3  -1   9   39.27    5.28
  -3  -1   9   37.68    5.29
   3   1  -9   30.62    5.29
  -3  -1  10   10.13    5.39
  -3  -1  10   14.79    5.38
   3   1 -10    8.13    4.88
  -3  -1  11   35.54    5.93
  -3  -1  11   39.10    5.36
  -3  -1  12  544.20   17.89
  -3  -1  12  512.50   17.37
  -3  -1  13  253.60   10.91
  -3  -1  13  238.80   10.56
  -3  -1  14   83.70    7.22
  -3  -1  14   86.42    8.18
  -3  -1  15  381.80   14.23
  -3  -1  15  372.90   14.72
  -3  -1  16    4.83    5.77
  -3  -1  16   -5.36    6.74
  -3  -1  17    5.75    6.46
  -3  -1  17    1.28    6.90
  -3  -1  18   -2.33    5.85
  -3  -1  18    3.22    6.94
  -3  -1  19   10.59    6.36
  -3  -1  19   17.22    6.46
  -3  -1  20   22.38    6.62
  -3  -1  20   30.50    6.71
  -3  -1  21   24.29    7.12
  -3  -1  21   18.97    6.90
  -3   0 -20   -7.46    5.35
   3   0  20   12.48    6.90
   3   0  20    7.86    6.72
  -3   0 -19  -10.86    6.30
   3   0  19   -1.81    6.38
   3   0  19    6.16    7.13
  -3   0 -18   -0.51    6.53
   3   0  18    0.41    6.72
   3   0  18    6.10    6.94
  -3   0 -17   -8.60    6.19
   3   0  17    9.38    6.50
   3   0  17  -10.79    6.17
  -3   0 -16   22.44    6.32
   3   0  16   31.17    7.01
   3   0  16   26.65    7.37
  -3   0 -15  -12.21    6.01
   3   0  15   -6.98    6.70
   3   0  15    3.13    6.52
  -3   0 -14    2.51    5.94
   3   0  14    0.90    6.21
   3   0  14    4.00    7.49
  -3   0 -13    0.65    5.93
   3   0  13   -5.04    6.49
   3   0  13    1.08    6.30
  -3   0 -12 1012.00   30.59
   3   0  12  973.20   29.45
   3   0  12 1005.00   30.86
  -3   0 -11    6.90    5.89
   3   0  11    6.54    7.28
   3   0  11    2.46    6.57
  -3   0 -10   73.55    8.28
   3   0  10   59.53    7.75
   3   0  10   61.87    7.46
  -3   0  -9    6.32    6.37
   3   0   9   -2.18    7.45
   3   0   9   -4.99    7.09
  -3   0  -8   28.64    7.26
   3   0   8   37.42    7.40
   3   0   8   27.02    6.69
  -3   0  -7   -3.18    5.86
   3   0   7   -3.67    6.21
  -3   0  -6   72.31    6.86
   3   0   6   83.48    7.25
  -3   0  -5   -6.84    5.93
   3   0   5   -0.98    6.06
  -3   0  -4 3899.00  106.00
   3   0   4 3959.00  107.60
  -3   0  -3    0.28    4.75
   3   0   3   -5.54    5.47
  -3   0  -2 1306.00   37.05
   3   0   2 1308.00   37.08
  -3   0  -1   -0.83    4.72
   3   0   1   -3.40    4.52
  -3   0   0   60.55    5.31
   3   0   0   50.33    4.96
  -3   0   1   -2.16    3.75
   3   0  -1   -1.22    4.08
  -3   0   2 1726.00   47.40
   3   0  -2 1618.00   44.72
  -3   0   3    1.63    3.76
   3   0  -3   -2.07    3.82
  -3   0   4 6204.00  166.60
   3   0  -4 5933.00  159.40
  -3   0   5    0.62    4.02
  -3   0   5    5.19    4.36
   3   0  -5    0.10    4.04
  -3   0   6  361.10   12.20
  -3   0   6  401.00   13.08
   3   0  -6  361.60   12.15
  -3   0   7    6.08    4.78
  -3   0   7    7.85    4.11
   3   0  -7    5.15    4.54
  -3   0   8    7.68    4.57
  -3   0   8    3.65    4.83
   3   0  -8    2.04    4.69
  -3   0   9    0.33    5.15
  -3   0   9    9.41    5.28
   3   0  -9    6.68    4.92
  -3   0  10  334.80   12.67
  -3   0  10  339.50   12.49
   3   0 -10  322.70   11.67
  -3   0  11    0.02    4.94
  -3   0  11    0.64    5.76
   3   0 -11   -0.75    5.42
  -3   0  12   53.47    7.21
  -3   0  12   40.18    6.53
   3   0 -12   29.92    6.30
  -3   0  13    0.40    5.71
  -3   0  13   -2.40    5.91
   3   0 -13    5.59    5.44
  -3   0  14   88.36    8.37
  -3   0  14   90.17    7.93
  -3   0  15   -4.03    6.50
  -3   0  15    2.96    5.54
  -3   0  16   -6.11    7.20
  -3   0  16   -8.99    5.68
  -3   0  17    7.47    7.15
  -3   0  17    1.46    5.81
  -3   0  18   12.03    6.66
  -3   0  18   19.16    7.32
  -3   0  19   -6.86    6.20
  -3   0  19   -2.20    6.38
  -3   0  20   52.82    7.53
  -3   0  20   66.61    6.99
  -3   0  21   -6.72    6.28
  -3   0  21    2.85    6.70
  -3   1 -20    9.32    5.46
   3  -1  20   12.80    6.08
   3  -1  20   10.02    6.71
  -3   1 -19   15.92    6.00
   3  -1  19   23.74    7.25
   3  -1  19   16.67    6.68
  -3   1 -18   17.11    6.70
   3  -1  18   17.60    6.93
   3  -1  18    8.29    6.45
  -3   1 -17   52.63    6.99
   3  -1  17   75.09    7.89
   3  -1  17   63.88    7.79
  -3   1 -16   31.44    6.77
   3  -1  16   25.11    6.53
   3  -1  16   26.22    6.78
  -3   1 -15   58.55    7.34
   3  -1  15   55.04    7.75
   3  -1  15   58.97    7.61
  -3   1 -14   78.02    8.29
   3  -1  14   64.94    8.01
   3  -1  14   54.30    7.79
  -3   1 -13    0.19    6.81
   3  -1  13    1.92    6.83
   3  -1  13   11.30    7.00
  -3   1 -12   26.64    6.66
   3  -1  12   16.10    7.12
   3  -1  12   13.36    6.37
  -3   1 -11  149.30    9.04
   3  -1  11  149.80    9.28
   3  -1  11  167.00    9.84
  -3   1 -10  476.60   17.02
   3  -1  10  502.00   17.98
   3  -1  10  471.30   16.72
  -3   1  -9   -0.99    6.27
   3  -1   9    3.86    6.66
   3  -1   9   -3.63    4.99
  -3   1  -8   35.79    6.94
   3  -1   8   36.25    7.02
  -3   1  -7   36.46    6.74
   3  -1   7   26.84    6.64
  -3   1  -6  838.50   25.80
   3  -1   6  883.70   26.92
  -3   1  -5  969.40   29.03
   3  -1   5 1012.00   30.07
  -3   1  -4 1584.00   44.96
   3  -1   4 1550.00   44.01
  -3   1  -3  120.70    7.89
   3  -1   3  142.70    7.88
  -3   1  -2  268.30   10.66
   3  -1   2  262.30   10.62
  -3   1  -1   16.16    5.38
   3  -1   1   19.02    4.89
  -3   1   0  607.80   18.78
   3  -1   0  636.40   19.20
  -3   1   1  815.50   23.93
   3  -1  -1  851.30   24.71
  -3   1   2    4.66    4.42
   3  -1  -2    2.45    4.51
  -3   1   3  584.20   17.77
   3  -1  -3  574.10   17.59
  -3   1   4   -9.21    4.60
   3  -1  -4   -4.93    4.30
  -3   1   5  969.10   27.93
   3  -1  -5  847.10   24.95
  -3   1   6   -0.49    4.86
  -3   1   6    3.97    4.87
   3  -1  -6    4.00    5.11
  -3   1   7   19.21    5.40
  -3   1   7   13.57    5.45
   3  -1  -7   14.36    5.46
  -3   1   8  266.30   10.71
  -3   1   8  249.70   10.33
   3  -1  -8  268.40   10.41
  -3   1   9   37.96    6.11
  -3   1   9   28.16    5.76
   3  -1  -9   25.65    5.06
  -3   1  10    5.92    5.83
  -3   1  10    8.27    6.13
   3  -1 -10    5.44    5.72
  -3   1  11   41.77    6.29
  -3   1  11   41.14    6.66
   3  -1 -11   37.93    6.49
  -3   1  12  545.60   18.48
  -3   1  12  534.10   17.97
   3  -1 -12  502.30   17.31
  -3   1  13  255.10   11.87
  -3   1  13  256.00   11.36
   3  -1 -13  257.40   11.28
  -3   1  14   92.27    7.84
  -3   1  14   81.42    8.67
   3  -1 -14   83.81    7.94
  -3   1  15  355.80   13.62
  -3   1  15  386.50   15.10
   3  -1 -15  342.80   13.28
  -3   1  16   -7.26    6.61
  -3   1  16    4.83    6.16
  -3   1  17    5.82    6.46
  -3   1  17    3.79    7.43
  -3   1  18    5.90    6.45
  -3   1  18    9.93    7.44
  -3   1  19   23.01    6.79
  -3   1  19   22.18    7.18
  -3   1  20   12.96    7.36
  -3   1  20   14.82    6.07
  -3   1  21   22.46    6.08
  -3   1  21   25.67    7.83
  -3   2 -20   -9.79    4.83
   3  -2  20   -2.41    6.72
   3  -2  20   -3.76    6.10
  -3   2 -19   84.87    6.89
   3  -2  19   69.06    7.85
   3  -2  19   66.19    7.58
  -3   2 -18   24.27    6.14
   3  -2  18   12.03    6.45
   3  -2  18    1.35    6.55
  -3   2 -17    2.49    6.34
   3  -2  17   16.66    6.85
   3  -2  17   19.98    7.01
  -3   2 -16   17.75    6.62
   3  -2  16   17.62    6.91
   3  -2  16    2.71    6.43
  -3   2 -15   39.11    7.36
   3  -2  15   48.16    7.27
   3  -2  15   29.69    7.24
  -3   2 -14   60.15    7.34
   3  -2  14   55.96    8.28
   3  -2  14   47.53    7.54
  -3   2 -13   92.53    8.05
   3  -2  13   62.76    8.23
   3  -2  13   87.11    8.22
  -3   2 -12  311.90   12.94
   3  -2  12  309.50   13.27
   3  -2  12  343.90   13.84
  -3   2 -11  220.80   10.70
   3  -2  11  226.90   11.26
   3  -2  11  266.90   12.74
  -3   2 -10  558.20   19.37
   3  -2  10  547.90   19.28
  -3   2  -9  609.10   20.54
   3  -2   9  623.40   21.08
  -3   2  -8   74.15    7.59
   3  -2   8   83.70    8.16
  -3   2  -7  117.90    8.35
   3  -2   7  129.90    8.66
  -3   2  -6   12.14    6.28
   3  -2   6    9.95    6.24
  -3   2  -5  625.00   20.42
   3  -2   5  589.10   19.20
  -3   2  -4   -3.42    6.36
   3  -2   4    7.66    6.75
  -3   2  -3 1765.00   49.68
   3  -2   3 1901.00   53.29
  -3   2  -2 1088.00   31.76
   3  -2   2 1087.00   31.61
  -3   2  -1  574.70   18.35
   3  -2   1  561.50   18.03
  -3   2   0  172.30    8.56
   3  -2   0  151.40    8.03
  -3   2   1   25.11    5.65
   3  -2  -1   28.10    6.02
  -3   2   2 1006.00   29.26
   3  -2  -2  961.10   28.20
  -3   2   3  651.50   20.03
   3  -2  -3  668.00   20.53
  -3   2   4   87.50    6.84
   3  -2  -4   76.61    6.37
  -3   2   5  224.60    9.63
   3  -2  -5  214.10    9.26
  -3   2   6 1935.00   53.80
   3  -2  -6 2003.00   55.64
  -3   2   7  142.40    7.75
  -3   2   7  142.30    7.92
   3  -2  -7  135.40    7.84
  -3   2   8   36.55    5.89
  -3   2   8   27.54    6.34
   3  -2  -8   18.14    5.61
  -3   2   9  252.40   10.87
  -3   2   9  253.20   10.63
   3  -2  -9  255.00   11.28
  -3   2  10   11.66    6.03
  -3   2  10   -8.04    6.26
   3  -2 -10    9.50    6.03
  -3   2  11  418.40   15.55
  -3   2  11  452.70   15.94
   3  -2 -11  448.70   15.90
  -3   2  12 2612.00   72.53
  -3   2  12 2525.00   70.45
   3  -2 -12 2573.00   71.10
   3  -2 -13   68.20    6.95
  -3   2  14  406.30   15.12
  -3   2  14  440.10   16.33
   3  -2 -14  411.90   14.94
  -3   2  15  165.70    9.59
  -3   2  15  172.00    9.50
   3  -2 -15  190.80    9.82
  -3   2  16   66.48    8.66
  -3   2  16   66.65    7.35
   3  -2 -16   78.68    7.40
  -3   2  18   28.42    7.23
  -3   2  18   28.03    6.99
  -3   2  19   41.31    6.47
  -3   2  19   29.53    8.13
  -3   2  20   31.03    6.38
  -3   2  20   20.25    6.92
  -3   2  21   26.87    7.99
  -3   2  21   31.82    6.03
  -3   3 -20   -7.07    5.79
   3  -3  20    6.91    5.46
   3  -3  20    8.39    6.39
  -3   3 -19  162.20    8.81
   3  -3  19  154.60    9.01
   3  -3  19  165.10    9.00
  -3   3 -18   89.36    7.25
   3  -3  18   77.87    7.55
   3  -3  18   67.25    7.20
  -3   3 -17   23.71    7.35
   3  -3  17   -1.08    7.11
   3  -3  17   -0.84    6.25
  -3   3 -16    5.91    6.22
   3  -3  16   12.34    6.91
   3  -3  16   10.08    7.17
  -3   3 -15   37.47    6.62
   3  -3  15   38.79    7.28
   3  -3  15   32.89    6.92
  -3   3 -14    1.62    6.05
   3  -3  14   -7.42    6.78
   3  -3  14   -2.70    6.08
  -3   3 -13   75.07    7.74
   3  -3  13   72.76    8.44
   3  -3  13   90.99    8.49
  -3   3 -12  368.60   14.26
   3  -3  12  371.30   14.94
   3  -3  12  408.10   15.67
  -3   3 -11   97.87    8.08
   3  -3  11   83.68    7.86
  -3   3 -10 1093.00   32.70
   3  -3  10 1118.00   33.64
  -3   3  -9   17.96    7.68
   3  -3   9   31.30    7.38
  -3   3  -8  345.30   14.13
   3  -3   8  282.40   12.60
  -3   3  -7   30.40    6.94
   3  -3   7   34.86    7.31
  -3   3  -6  348.20   13.73
   3  -3   6  344.70   13.69
  -3   3  -5    4.93    6.12
   3  -3   5    5.30    6.44
  -3   3  -4  421.60   15.18
   3  -3   4  400.00   14.63
  -3   3  -3 2818.00   77.69
   3  -3   3 2802.00   77.31
  -3   3  -2  228.10   10.41
   3  -3   2  228.80   10.68
  -3   3  -1   -1.87    5.45
   3  -3   1    2.56    5.93
  -3   3   0  424.50   14.86
   3  -3   0  434.50   14.97
  -3   3   1  438.90   14.96
   3  -3  -1  400.00   13.92
  -3   3   2  178.40    8.99
   3  -3  -2  179.20    9.24
  -3   3   3 1182.00   34.09
   3  -3  -3 1273.00   36.63
  -3   3   4  770.50   23.54
   3  -3  -4  711.80   22.03
  -3   3   5  417.60   14.52
   3  -3  -5  393.70   14.28
  -3   3   6  241.50   10.50
   3  -3  -6  218.30   10.39
  -3   3   7   67.91    6.82
   3  -3  -7   63.60    7.33
  -3   3   8  689.10   21.92
  -3   3   8  695.10   22.05
   3  -3  -8  647.90   20.50
  -3   3   9   19.43    6.75
  -3   3   9    2.47    6.24
   3  -3  -9   14.18    6.26
  -3   3  10  791.50   24.63
  -3   3  10  733.60   23.33
   3  -3 -10  779.70   24.26
  -3   3  11    2.34    6.09
  -3   3  11    4.18    7.42
   3  -3 -11    9.83    6.46
  -3   3  12  239.30   11.37
  -3   3  12  252.30   11.64
   3  -3 -12  226.50   11.33
  -3   3  13  618.90   20.73
  -3   3  13  665.80   21.69
   3  -3 -13  589.50   19.82
  -3   3  14   97.72    8.64
  -3   3  14   83.92    7.81
   3  -3 -14   81.65    7.69
  -3   3  15   28.73    7.42
  -3   3  15   23.44    6.67
   3  -3 -15   30.97    7.18
  -3   3  16   14.30    7.25
  -3   3  16   10.05    6.01
   3  -3 -16    8.84    6.47
  -3   3  17    7.61    6.50
  -3   3  17    3.20    6.91
   3  -3 -17    2.46    6.02
  -3   3  18   93.33    8.25
  -3   3  18   98.79    9.28
   3  -3 -18  102.00    8.03
  -3   3  19  162.00    9.05
  -3   3  19  170.50   10.19
  -3   3  20   10.64    6.51
  -3   3  20   16.31    5.94
  -3   3  21   13.06    6.25
  -3   4 -20   13.36    5.31
   3  -4  20   21.44    6.11
   3  -4  20    4.41    6.24
  -3   4 -19    5.56    6.26
   3  -4  19    9.35    6.44
   3  -4  19    5.31    6.42
  -3   4 -18    4.05    5.85
   3  -4  18   -3.21    6.14
   3  -4  18    4.76    6.41
  -3   4 -17   60.19    7.30
   3  -4  17   48.36    7.80
   3  -4  17   52.04    7.66
  -3   4 -16   39.25    6.18
   3  -4  16   23.12    7.33
   3  -4  16   30.61    6.60
  -3   4 -15  189.90    9.90
   3  -4  15  169.20    9.81
   3  -4  15  194.20   10.53
  -3   4 -14   13.79    6.36
   3  -4  14    5.98    6.42
   3  -4  14    1.27    6.27
  -3   4 -13   11.82    6.18
   3  -4  13   10.82    6.91
   3  -4  13   10.66    4.87
  -3   4 -12   82.62    7.72
   3  -4  12   92.79    8.29
  -3   4 -11  474.20   16.92
   3  -4  11  493.20   17.45
  -3   4 -10 3193.00   87.99
   3  -4  10 3201.00   88.63
  -3   4  -9  601.90   20.26
   3  -4   9  599.10   20.57
  -3   4  -8  156.30    9.66
   3  -4   8  159.40   10.35
  -3   4  -7   80.67    8.17
   3  -4   7   60.33    8.00
  -3   4  -6   40.78    7.20
   3  -4   6   36.26    7.87
  -3   4  -5  223.70   10.85
   3  -4   5  235.90   11.32
  -3   4  -4   33.28    6.75
   3  -4   4   39.74    7.35
  -3   4  -3  211.80   10.51
   3  -4   3  206.90   10.16
  -3   4  -2   23.45    6.85
   3  -4   2   36.49    6.89
  -3   4  -1  672.70   21.49
   3  -4   1  630.20   20.37
  -3   4   0    2.58    5.72
   3  -4   0    3.75    6.72
  -3   4   1  654.30   20.75
   3  -4  -1  627.30   20.27
  -3   4   2   33.53    6.61
   3  -4  -2   27.47    6.43
  -3   4   3   81.40    7.21
   3  -4  -3   86.93    7.65
  -3   4   4    6.74    5.86
   3  -4  -4    9.20    5.92
  -3   4   5   78.33    7.35
   3  -4  -5   77.87    7.16
  -3   4   6  636.90   20.40
   3  -4  -6  585.00   19.14
  -3   4   7   14.12    6.62
   3  -4  -7   17.67    6.60
  -3   4   8   42.70    7.50
   3  -4  -8   44.23    6.99
  -3   4   9  225.70   10.96
  -3   4   9  234.60   11.21
   3  -4  -9  219.70   10.73
  -3   4  10 2344.00   65.74
  -3   4  10 2241.00   63.02
   3  -4 -10 2245.00   63.06
  -3   4  11 1474.00   42.93
  -3   4  11 1511.00   44.09
   3  -4 -11 1531.00   44.54
  -3   4  12  823.50   25.91
  -3   4  12  880.30   27.72
   3  -4 -12  840.60   26.20
  -3   4  13   70.77    7.89
  -3   4  13   57.98    7.67
   3  -4 -13   52.20    7.81
  -3   4  14  146.60    9.46
  -3   4  14  179.50   10.88
   3  -4 -14  180.50   10.12
  -3   4  15   10.45    7.22
  -3   4  15    3.68    6.75
   3  -4 -15   18.04    6.56
  -3   4  16   16.91    6.84
  -3   4  16    8.50    7.43
   3  -4 -16    2.13    6.24
  -3   4  17   10.07    6.21
  -3   4  17   -2.86    7.27
   3  -4 -17  -11.71    6.03
  -3   4  18    2.03    7.64
  -3   4  18    7.56    6.15
   3  -4 -18    7.36    6.31
  -3   4  19   67.38    6.88
  -3   4  19   60.11    8.22
   3  -4 -19   65.08    6.92
  -3   4  20   52.75    6.94
  -3   4  20   49.46    7.27
  -3   5 -19    0.49    5.71
   3  -5  19   -4.48    6.18
   3  -5  19   -4.98    5.42
  -3   5 -18    5.20    5.80
   3  -5  18  -13.46    6.04
   3  -5  18   -3.89    6.43
  -3   5 -17   20.15    5.91
   3  -5  17   22.93    6.70
   3  -5  17   20.88    6.53
  -3   5 -16   11.73    6.04
   3  -5  16   18.85    6.76
   3  -5  16   25.19    6.82
  -3   5 -15   52.12    6.90
   3  -5  15   49.23    7.50
   3  -5  15   53.05    7.25
  -3   5 -14   -9.69    6.84
   3  -5  14   -3.41    6.42
   3  -5  14   -4.50    6.97
  -3   5 -13  -11.98    7.19
   3  -5  13    2.37    6.46
  -3   5 -12   46.89    7.35
   3  -5  12   50.86    7.24
  -3   5 -11  531.80   18.75
   3  -5  11  526.70   18.53
  -3   5 -10  195.80   10.26
   3  -5  10  219.20   11.15
  -3   5  -9  121.30    8.63
   3  -5   9  118.40    8.70
  -3   5  -8  153.80    9.28
   3  -5   8  148.70   10.02
  -3   5  -7    0.24    7.48
   3  -5   7    5.52    7.06
  -3   5  -6  234.10   11.12
   3  -5   6  237.70   11.62
  -3   5  -5    4.55    6.63
   3  -5   5   10.00    7.51
  -3   5  -4   16.09    6.52
   3  -5   4   31.08    7.33
  -3   5  -3  303.10   12.66
   3  -5   3  314.70   13.20
  -3   5  -2  702.80   22.34
   3  -5   2  747.20   23.84
  -3   5  -1  756.30   23.79
   3  -5   1  680.30   21.62
  -3   5   0   39.11    6.92
   3  -5   0   31.64    6.60
  -3   5   1  908.00   27.62
   3  -5  -1  851.40   25.95
  -3   5   2  218.00   10.37
   3  -5  -2  202.50   10.09
  -3   5   3  137.70    8.80
   3  -5  -3  121.60    8.73
  -3   5   4  158.20    9.11
   3  -5  -4  136.10    9.04
  -3   5   5    6.38    6.34
   3  -5  -5   17.10    6.59
  -3   5   6   13.83    6.88
   3  -5  -6    6.70    6.72
  -3   5   7    7.76    6.40
   3  -5  -7   -3.41    6.67
  -3   5   8   -8.09    7.14
   3  -5  -8   -6.69    6.20
  -3   5   9  111.90    8.82
  -3   5   9   98.65    8.26
   3  -5  -9  117.40    8.43
  -3   5  10 1906.00   54.40
  -3   5  10 1994.00   56.64
   3  -5 -10 1797.00   51.24
  -3   5  11 1181.00   35.43
  -3   5  11 1139.00   34.14
   3  -5 -11 1115.00   33.48
  -3   5  12   41.85    7.48
  -3   5  12   32.04    7.96
   3  -5 -12   46.68    8.04
  -3   5  13   21.87    7.16
  -3   5  13   33.23    7.74
   3  -5 -13   32.24    6.99
  -3   5  14   34.44    8.23
  -3   5  14   27.33    6.81
   3  -5 -14   30.25    7.16
  -3   5  15  100.50    8.80
  -3   5  15  101.00    8.91
   3  -5 -15  104.70    8.47
  -3   5  16  182.60   10.53
  -3   5  16  214.50   10.31
   3  -5 -16  203.40    9.99
  -3   5  17   24.47    6.96
  -3   5  17   35.52    8.05
   3  -5 -17   38.43    6.38
  -3   5  18   -6.28    7.41
  -3   5  18   -9.64    6.54
   3  -5 -18   15.18    6.07
  -3   5  19   99.81    7.84
  -3   5  19  111.70    8.57
   3  -5 -19  118.50    8.24
  -3   5  20   34.25    6.48
  -3   5  20   36.01    7.22
   3  -5 -20   43.82    6.14
  -3   6 -19    8.25    6.10
   3  -6  19   -2.77    5.61
   3  -6  19    3.96    5.84
  -3   6 -18  188.20    9.42
   3  -6  18  163.70    9.13
   3  -6  18  153.60    8.97
  -3   6 -17  116.90    7.69
   3  -6  17  106.40    8.08
   3  -6  17  133.40    8.62
  -3   6 -16   75.36    6.97
   3  -6  16   74.32    7.62
   3  -6  16   74.61    7.67
  -3   6 -15   66.51    7.64
   3  -6  15   52.08    7.88
   3  -6  15   67.28    7.70
  -3   6 -14    5.22    6.65
   3  -6  14   -1.31    6.40
  -3   6 -13  263.90   12.36
   3  -6  13  255.50   11.47
  -3   6 -12  119.10    8.89
   3  -6  12  114.30    8.94
  -3   6 -11  323.00   13.39
   3  -6  11  329.60   13.50
  -3   6 -10    5.53    6.45
   3  -6  10   -5.03    6.71
  -3   6  -9 2450.00   68.81
   3  -6   9 2440.00   68.45
  -3   6  -8  126.50    9.24
   3  -6   8  147.20    9.65
  -3   6  -7   69.75    8.06
   3  -6   7   57.61    9.02
  -3   6  -6  297.00   13.02
   3  -6   6  299.90   13.06
  -3   6  -5    6.84    6.74
   3  -6   5    3.72    7.36
  -3   6  -4  150.10    9.35
   3  -6   4  171.40   10.36
  -3   6  -3    6.32    6.61
   3  -6   3    1.78    6.71
  -3   6  -2   38.61    7.22
   3  -6   2   39.03    7.75
  -3   6  -1  510.00   17.88
   3  -6   1  579.70   19.51
  -3   6   0  247.80   11.57
   3  -6   0  261.40   11.88
  -3   6   1   74.43    8.00
   3  -6  -1   80.17    8.00
  -3   6   2  229.00   10.97
   3  -6  -2  205.00   10.49
  -3   6   3  311.60   13.03
   3  -6  -3  278.90   12.34
  -3   6   4   14.66    6.74
   3  -6  -4   19.90    6.70
  -3   6   5   63.70    7.71
   3  -6  -5   74.41    7.41
  -3   6   6  387.70   15.04
   3  -6  -6  387.00   14.70
  -3   6   7   49.82    7.63
   3  -6  -7   65.57    8.20
  -3   6   8  121.60    9.16
   3  -6  -8  116.70    9.14
  -3   6   9   92.53    8.80
   3  -6  -9   88.10    8.94
  -3   6  10  345.00   14.33
  -3   6  10  334.10   13.64
   3  -6 -10  353.20   14.48
  -3   6  11   -1.93    7.58
  -3   6  11    0.74    7.34
   3  -6 -11   13.70    7.44
  -3   6  12  257.40   12.61
  -3   6  12  266.60   12.36
   3  -6 -12  255.50   11.81
  -3   6  13  114.40   10.08
  -3   6  13  131.10    9.54
   3  -6 -13  110.70    8.84
  -3   6  14   -1.56    7.53
  -3   6  14    2.31    7.13
   3  -6 -14   -2.21    6.56
  -3   6  15    6.59    7.38
  -3   6  15   16.14    6.98
   3  -6 -15    3.05    7.12
  -3   6  16    4.91    8.03
  -3   6  16   15.20    6.97
   3  -6 -16   -4.82    6.54
  -3   6  17  875.10   27.06
  -3   6  17  866.80   27.33
   3  -6 -17  886.70   26.87
  -3   6  18  388.00   15.11
  -3   6  18  425.60   15.48
   3  -6 -18  401.50   14.63
  -3   6  19   28.42    6.86
  -3   6  19   25.39    7.50
   3  -6 -19   23.60    6.54
  -3   6  20   52.08    6.37
  -3   6  20   49.52    7.28
   3  -6 -20   43.88    6.61
  -3   7 -19   16.59    5.81
   3  -7  19   41.43    6.92
   3  -7  19   34.78    5.52
  -3   7 -18   79.29    6.99
   3  -7  18   80.14    7.98
   3  -7  18   76.52    6.75
  -3   7 -17    1.69    5.72
   3  -7  17    2.80    6.58
   3  -7  17   18.78    7.29
  -3   7 -16   36.95    6.23
   3  -7  16   35.12    6.58
   3  -7  16   43.41    6.87
  -3   7 -15    9.85    6.59
   3  -7  15    3.58    6.61
  -3   7 -14  642.90   21.30
   3  -7  14  601.30   20.17
  -3   7 -13  165.30    9.81
   3  -7  13  167.00    9.65
  -3   7 -12   24.62    6.58
   3  -7  12   16.78    6.75
  -3   7 -11  343.00   14.18
   3  -7  11  347.50   14.00
  -3   7 -10   22.63    7.04
   3  -7  10   35.99    7.32
  -3   7  -9 1734.00   49.97
   3  -7   9 1817.00   52.24
  -3   7  -8 1267.00   37.82
   3  -7   8 1233.00   36.85
  -3   7  -7   59.91    8.54
   3  -7   7   57.18    8.66
  -3   7  -6  119.00    9.29
   3  -7   6  145.70    9.95
  -3   7  -5  238.20   11.55
   3  -7   5  227.40   11.68
  -3   7  -4 1127.00   33.64
   3  -7   4 1214.00   36.20
  -3   7  -3  271.30   12.23
   3  -7   3  297.20   13.05
  -3   7  -2 1103.00   33.07
   3  -7   2 1151.00   34.65
  -3   7  -1  146.80    9.58
   3  -7   1  170.50   10.27
  -3   7   0   43.19    8.01
   3  -7   0   50.90    7.73
  -3   7   1  262.50   12.09
   3  -7  -1  283.10   12.67
  -3   7   2  203.10   10.86
   3  -7  -2  219.00   11.03
  -3   7   3    6.20    6.79
   3  -7  -3    0.37    6.88
  -3   7   4   72.14    8.10
   3  -7  -4   55.52    7.53
  -3   7   5   94.15    8.94
   3  -7  -5   72.34    8.07
  -3   7   6   51.10    8.50
   3  -7  -6   37.80    7.79
  -3   7   7  221.30   11.20
   3  -7  -7  238.60   11.50
  -3   7   8 1158.00   34.71
   3  -7  -8 1056.00   31.97
  -3   7   9  669.60   22.16
   3  -7  -9  680.00   22.51
  -3   7  10  121.60    9.55
  -3   7  10  114.10    9.11
   3  -7 -10  128.00    9.41
  -3   7  11  243.90   11.65
  -3   7  11  247.50   12.42
   3  -7 -11  223.80   11.29
  -3   7  12   -8.44    7.68
  -3   7  12    4.73    6.97
   3  -7 -12   -1.87    6.99
  -3   7  13   94.01    9.48
  -3   7  13   82.55    8.24
   3  -7 -13  104.50    9.12
  -3   7  14  291.40   13.39
  -3   7  14  285.70   12.70
   3  -7 -14  285.60   12.30
  -3   7  15   -1.89    7.43
  -3   7  15   12.72    7.68
   3  -7 -15    4.55    6.81
  -3   7  16   64.14    7.69
  -3   7  16   61.63    8.81
   3  -7 -16   56.58    8.14
  -3   7  17  125.90    8.76
  -3   7  17  115.10    9.73
   3  -7 -17  111.80    8.36
  -3   7  18  490.40   17.15
  -3   7  18  507.90   17.81
   3  -7 -18  511.30   17.26
  -3   7  19   50.62    7.53
  -3   7  19   48.01    7.01
   3  -7 -19   46.65    6.63
  -3   8 -18   48.14    6.42
   3  -8  18   41.16    6.74
   3  -8  18   38.37    6.23
  -3   8 -17  114.50    7.77
   3  -8  17  120.50    7.84
   3  -8  17  116.90    8.36
  -3   8 -16  127.70    8.05
   3  -8  16  120.50    8.69
  -3   8 -15  353.70   13.94
   3  -8  15  329.70   13.13
  -3   8 -14   22.90    6.52
   3  -8  14   27.70    6.93
  -3   8 -13  143.80    8.82
   3  -8  13  142.40    9.36
  -3   8 -12   47.94    6.72
   3  -8  12   41.54    7.35
  -3   8 -11   45.05    7.55
   3  -8  11   46.23    7.39
  -3   8 -10   11.00    6.53
   3  -8  10    9.33    6.83
  -3   8  -9  243.50   11.58
   3  -8   9  281.90   12.48
  -3   8  -8  237.20   12.14
   3  -8   8  241.60   11.97
  -3   8  -7   16.39    7.79
   3  -8   7    6.96    6.86
  -3   8  -6 1043.00   32.04
   3  -8   6 1033.00   31.55
  -3   8  -5  105.30    9.17
   3  -8   5   84.86    8.29
  -3   8  -4   37.06    7.58
   3  -8   4   16.02    7.43
  -3   8  -3  426.30   16.05
   3  -8   3  467.90   17.23
  -3   8  -2  140.70    9.27
   3  -8   2  136.90    9.50
  -3   8  -1  187.90   10.33
   3  -8   1  177.10   10.22
  -3   8   0   87.02    8.24
   3  -8   0   96.36    8.51
  -3   8   1  108.60    8.71
   3  -8  -1   98.66    8.92
  -3   8   2    7.82    7.11
   3  -8  -2   10.28    7.47
  -3   8   3   32.48    7.55
   3  -8  -3   27.69    7.80
  -3   8   4   24.65    7.35
   3  -8  -4   24.90    7.68
  -3   8   5  336.10   13.88
   3  -8  -5  364.50   14.60
  -3   8   6  166.70   10.42
   3  -8  -6  145.90   10.43
  -3   8   7   30.95    7.91
   3  -8  -7   24.69    8.11
  -3   8   8    4.76    8.32
   3  -8  -8    3.84    8.17
  -3   8   9  164.00   10.71
   3  -8  -9  164.30   10.17
  -3   8  10  172.00   10.67
  -3   8  10  187.70   10.94
   3  -8 -10  199.00   10.84
  -3   8  11  247.00   12.60
  -3   8  11  232.40   11.86
   3  -8 -11  233.40   11.79
  -3   8  12   -0.03    7.51
  -3   8  12   17.07    7.81
   3  -8 -12    7.66    8.03
  -3   8  13   76.16    8.85
  -3   8  13   83.45    8.94
   3  -8 -13   92.77    8.46
  -3   8  14    1.97    7.40
  -3   8  14   -2.78    7.39
   3  -8 -14    8.72    7.16
  -3   8  15   12.24    7.51
  -3   8  15    3.71    8.46
   3  -8 -15    7.58    6.68
  -3   8  16    0.51    6.79
  -3   8  16  -14.60    7.47
   3  -8 -16    0.91    6.64
  -3   8  17    1.44    7.07
  -3   8  17   15.76    7.49
   3  -8 -17  -14.60    6.37
  -3   8  18    7.66    6.95
  -3   8  18   16.71    7.18
   3  -8 -18   12.92    6.56
  -3   8  19   -3.76    7.51
  -3   8  19    2.18    5.92
   3  -8 -19   -2.71    6.03
  -3   9 -17    7.53    5.88
   3  -9  17    2.98    6.25
   3  -9  17   -8.58    5.71
  -3   9 -16  842.30   25.34
   3  -9  16  876.00   26.98
  -3   9 -15  163.80    9.66
   3  -9  15  152.70    9.21
  -3   9 -14    5.57    6.74
   3  -9  14    1.57    7.28
  -3   9 -13    2.06    5.90
   3  -9  13    7.21    7.07
  -3   9 -12    2.22    5.96
   3  -9  12   13.49    6.70
  -3   9 -11   98.39    7.77
   3  -9  11  107.70    8.81
  -3   9 -10    2.88    6.26
   3  -9  10    1.51    7.43
  -3   9  -9    3.90    6.29
   3  -9   9    9.98    6.38
  -3   9  -8  865.70   27.12
   3  -9   8  812.10   25.72
  -3   9  -7  883.50   27.46
   3  -9   7  854.90   27.18
  -3   9  -6 2026.00   57.43
   3  -9   6 2088.00   59.40
  -3   9  -5  308.50   13.55
   3  -9   5  289.10   13.11
  -3   9  -4  323.90   14.09
   3  -9   4  322.50   13.61
  -3   9  -3   52.29    8.62
   3  -9   3   65.20    7.93
  -3   9  -2  110.70    9.49
   3  -9   2  113.40    9.30
  -3   9  -1    7.34    7.26
   3  -9   1   11.03    7.66
  -3   9   0   30.83    8.26
   3  -9   0   28.41    7.73
  -3   9   1    2.32    6.91
   3  -9  -1   13.04    7.95
  -3   9   2  121.80    9.42
   3  -9  -2  136.40    9.71
  -3   9   3   15.51    7.43
   3  -9  -3   19.56    7.99
  -3   9   4  963.90   29.66
   3  -9  -4 1007.00   31.00
  -3   9   5   66.71    8.47
   3  -9  -5   63.03    8.80
  -3   9   6 2483.00   69.64
   3  -9  -6 2429.00   68.55
  -3   9   7  972.80   30.11
   3  -9  -7  983.80   30.84
  -3   9   8  583.70   20.07
   3  -9  -8  597.10   20.81
  -3   9   9  187.50   11.04
   3  -9  -9  163.50   10.58
  -3   9  10   72.42    9.34
   3  -9 -10   84.56    8.71
  -3   9  11  194.00   11.08
  -3   9  11  180.30   11.09
   3  -9 -11  194.10   10.67
  -3   9  12   78.52    8.83
  -3   9  12   67.22    8.82
   3  -9 -12   62.99    8.16
  -3   9  13   -7.99    7.48
  -3   9  13    1.91    7.32
   3  -9 -13    9.18    7.54
  -3   9  14   34.51    8.28
  -3   9  14   52.78    8.40
   3  -9 -14   34.14    7.30
   3  -9 -15   23.94    6.87
  -3   9  16   55.47    8.09
  -3   9  16   45.62    7.51
   3  -9 -16   56.54    7.95
  -3   9  17   76.08    8.28
  -3   9  17   64.77    7.96
   3  -9 -17   71.11    8.14
  -3   9  18   65.09    7.41
  -3   9  18   80.49    7.93
   3  -9 -18   78.88    7.56
  -3  10 -17   19.92    6.05
   3 -10  17   41.15    6.24
  -3  10 -16   21.33    5.51
   3 -10  16   17.12    6.29
  -3  10 -15   36.02    6.50
   3 -10  15   27.39    6.83
  -3  10 -14   31.15    6.80
   3 -10  14   26.40    6.98
  -3  10 -13    6.53    6.05
   3 -10  13   16.87    6.78
  -3  10 -12   11.20    5.94
   3 -10  12   10.09    6.64
  -3  10 -11    3.68    5.96
   3 -10  11   -1.68    7.21
  -3  10 -10   12.37    6.63
   3 -10  10    1.64    6.62
  -3  10  -9  827.00   25.94
   3 -10   9  820.10   25.87
  -3  10  -8    3.40    6.85
   3 -10   8   -5.47    6.77
  -3  10  -7  206.50   10.79
   3 -10   7  202.30   10.78
  -3  10  -6   45.34    7.88
   3 -10   6   71.32    8.22
  -3  10  -5 1028.00   31.21
   3 -10   5  981.00   30.40
  -3  10  -4  509.40   18.23
   3 -10   4  499.70   18.26
  -3  10  -3    8.99    7.65
   3 -10   3   17.28    7.77
  -3  10  -2    6.41    7.95
   3 -10   2   11.65    7.33
  -3  10  -1  387.80   15.87
   3 -10   1  343.70   14.51
  -3  10   0  276.10   13.18
   3 -10   0  297.40   13.64
  -3  10   1   60.63    8.85
   3 -10  -1   66.82    8.75
  -3  10   2   86.98    9.04
   3 -10  -2   70.12    9.17
  -3  10   3   75.27    8.39
   3 -10  -3   75.85    9.11
  -3  10   4  439.80   16.73
   3 -10  -4  416.60   16.36
  -3  10   5  918.00   28.80
   3 -10  -5  874.20   27.63
  -3  10   6   74.12    8.63
   3 -10  -6   69.22    9.20
  -3  10   7   69.75    8.82
   3 -10  -7   52.96    8.98
  -3  10   8   51.65    8.43
   3 -10  -8   68.66    9.47
  -3  10   9   -2.37    7.53
   3 -10  -9   10.69    7.62
  -3  10  10   75.72    8.88
   3 -10 -10   86.95    9.05
  -3  10  11    9.52    8.26
  -3  10  11    5.81    8.00
   3 -10 -11    8.90    7.86
  -3  10  12   -4.59    7.64
  -3  10  12    2.14    7.99
   3 -10 -12    0.09    7.00
  -3  10  13   75.31    8.74
  -3  10  13   75.80    8.39
   3 -10 -13   77.91    8.28
  -3  10  14  -12.99    7.72
  -3  10  14   -4.02    7.08
   3 -10 -14    4.20    6.62
  -3  10  15  109.30    8.99
  -3  10  15  105.70    9.54
   3 -10 -15   83.12    8.08
  -3  10  16  401.30   15.07
  -3  10  16  429.90   16.20
   3 -10 -16  431.20   15.43
  -3  10  17   11.52    7.04
  -3  10  17   11.82    7.06
   3 -10 -17   20.44    6.42
  -3  11 -16    7.43    5.92
   3 -11  16    5.39    6.11
  -3  11 -15   14.77    5.75
   3 -11  15   14.48    6.27
  -3  11 -14    5.83    6.31
   3 -11  14    8.71    7.15
  -3  11 -13   11.52    6.29
   3 -11  13    5.44    7.18
  -3  11 -12   61.58    7.46
   3 -11  12   70.82    8.49
  -3  11 -11    2.52    6.32
   3 -11  11    9.19    6.72
  -3  11 -10   16.10    6.70
   3 -11  10   17.60    7.16
  -3  11  -9   53.80    8.43
   3 -11   9   27.51    6.78
  -3  11  -8  110.80    8.83
   3 -11   8  101.80    9.21
  -3  11  -7    8.26    6.82
   3 -11   7    8.42    6.82
  -3  11  -6   10.20    7.61
   3 -11   6   -1.25    7.12
  -3  11  -5  757.70   24.02
   3 -11   5  676.40   22.45
  -3  11  -4  427.10   16.22
   3 -11   4  463.40   17.12
  -3  11  -3   69.05    8.52
   3 -11   3   92.37    9.03
  -3  11  -2  561.60   19.80
   3 -11   2  533.20   19.16
  -3  11  -1   18.28    8.08
   3 -11   1   33.63    8.36
  -3  11   0  492.20   18.47
   3 -11   0  501.30   18.62
  -3  11   1   85.88    9.49
   3 -11  -1   93.89    9.53
  -3  11   2  249.40   13.00
   3 -11  -2  213.10   11.96
  -3  11   3   82.71    8.93
   3 -11  -3   57.00    9.12
  -3  11   4   13.61    7.52
   3 -11  -4    4.66    7.92
  -3  11   5  603.80   20.73
   3 -11  -5  584.80   20.60
  -3  11   6  292.00   13.72
   3 -11  -6  260.00   12.71
  -3  11   7  132.70   10.11
   3 -11  -7  150.90   10.61
  -3  11   8  262.30   12.73
   3 -11  -8  244.80   12.38
  -3  11   9   20.89    8.06
   3 -11  -9   11.80    7.82
  -3  11  10  102.40    9.16
   3 -11 -10  103.20    9.22
  -3  11  11    3.19    8.26
  -3  11  11    5.80    7.87
   3 -11 -11   10.87    7.55
  -3  11  12   32.89    7.99
  -3  11  12   16.85    7.90
   3 -11 -12   24.14    7.57
  -3  11  13   -9.56    7.22
  -3  11  13   -3.90    7.35
   3 -11 -13   -5.92    7.06
  -3  11  14   -1.39    7.25
  -3  11  14    5.44    7.92
   3 -11 -14    5.24    6.64
  -3  11  15   32.49    7.58
  -3  11  15   52.74    8.37
   3 -11 -15   43.39    7.28
  -3  11  16   41.17    7.44
  -3  11  16   26.94    7.71
   3 -11 -16   35.63    6.79
  -3  11  17   12.69    7.42
  -3  11  17   28.44    7.48
   3 -11 -17    9.13    6.85
  -3  12 -15    4.05    5.49
   3 -12  15   10.78    6.38
  -3  12 -14  101.40    7.74
   3 -12  14   98.24    7.73
  -3  12 -13   58.68    7.43
   3 -12  13   77.47    7.75
  -3  12 -12   -1.88    6.09
   3 -12  12    3.95    6.88
  -3  12 -11  -11.81    7.06
   3 -12  11    5.92    7.19
  -3  12 -10  -12.26    6.59
   3 -12  10   -2.52    7.02
  -3  12  -9  119.60    8.64
   3 -12   9  104.80    8.64
  -3  12  -8  176.10    9.86
   3 -12   8  179.90   10.44
  -3  12  -7  888.20   27.63
   3 -12   7  914.30   28.36
  -3  12  -6   14.72    7.29
   3 -12   6   28.86    7.46
  -3  12  -5   -1.63    7.27
   3 -12   5   25.94    7.64
  -3  12  -4   -1.28    6.86
   3 -12   4    7.41    8.04
  -3  12  -3  229.30   11.24
   3 -12   3  235.00   12.09
  -3  12  -2   -0.29    7.35
   3 -12   2   -3.25    7.48
  -3  12  -1   51.90    8.02
   3 -12   1   68.28    8.82
  -3  12   0  180.80   11.00
   3 -12   0  186.30   11.06
  -3  12   1   48.92    8.32
   3 -12  -1   30.04    8.11
  -3  12   2  181.50   11.12
   3 -12  -2  208.40   11.10
  -3  12   3   20.29    8.27
   3 -12  -3   19.80    7.99
  -3  12   4   55.73    8.81
   3 -12  -4   65.03    8.84
  -3  12   5    7.62    7.77
   3 -12  -5  -10.01    7.68
  -3  12   6  303.40   13.30
   3 -12  -6  308.30   13.66
  -3  12   7  418.70   16.35
   3 -12  -7  424.70   16.53
  -3  12   8   58.49    8.45
   3 -12  -8   66.26    8.92
  -3  12   9   71.52    9.06
   3 -12  -9   46.77    8.46
  -3  12  10  173.50   10.07
   3 -12 -10  155.50    9.98
  -3  12  11   55.71    8.26
  -3  12  11   45.85    8.17
   3 -12 -11   57.49    7.76
  -3  12  12    9.54    6.97
  -3  12  12   -0.48    8.10
   3 -12 -12    6.63    6.78
  -3  12  13   10.01    7.71
  -3  12  13   24.08    8.48
   3 -12 -13   20.41    7.07
  -3  12  14   29.62    8.83
  -3  12  14   16.52    7.55
   3 -12 -14   21.67    7.48
  -3  12  15    5.51    7.14
  -3  12  15   -2.80    7.78
   3 -12 -15    0.56    6.69
  -3  12  16   30.07    6.76
  -3  12  16   26.33    7.80
   3 -12 -16   30.85    6.77
  -3  13 -14   39.72    6.02
   3 -13  14   28.94    6.37
  -3  13 -13    5.58    6.32
   3 -13  13    5.32    6.36
  -3  13 -12   12.24    6.51
   3 -13  12   21.20    6.60
  -3  13 -11   26.83    6.80
   3 -13  11   16.37    6.87
  -3  13 -10    7.67    7.06
   3 -13  10   -4.19    6.82
  -3  13  -9   -9.05    6.56
   3 -13   9    1.58    6.95
  -3  13  -8   26.34    7.20
   3 -13   8   36.93    7.49
  -3  13  -7   10.36    7.53
   3 -13   7    1.06    6.98
  -3  13  -6   18.44    7.34
   3 -13   6   15.54    7.59
  -3  13  -5   17.89    7.59
   3 -13   5   17.96    7.28
  -3  13  -4   53.57    8.21
   3 -13   4   57.88    7.78
  -3  13  -3    2.11    7.56
   3 -13   3   -4.39    7.53
  -3  13  -2  120.10    8.95
   3 -13   2  120.30    9.47
  -3  13  -1   10.27    7.23
   3 -13   1    3.07    7.71
  -3  13   0  706.00   22.99
   3 -13   0  664.00   22.26
  -3  13   1    3.89    7.50
   3 -13  -1    8.28    7.38
  -3  13   2  152.10   10.52
   3 -13  -2  147.10    9.80
  -3  13   3   51.08    8.52
   3 -13  -3   38.20    7.99
  -3  13   4   72.88    9.56
   3 -13  -4   79.80    8.76
  -3  13   5   39.38    8.30
   3 -13  -5   30.25    7.88
  -3  13   6  130.10    9.42
   3 -13  -6  121.50    9.49
  -3  13   7  149.40   10.32
   3 -13  -7  172.00   10.19
  -3  13   8   84.01    8.88
   3 -13  -8  101.50    9.44
  -3  13   9   59.32    7.74
   3 -13  -9   54.82    8.38
  -3  13  10   99.18    8.71
   3 -13 -10  111.80    8.88
  -3  13  11   30.33    8.64
  -3  13  11   24.74    8.02
   3 -13 -11   28.74    7.11
  -3  13  12   44.36    9.42
  -3  13  12   38.69    7.64
   3 -13 -12   34.02    7.13
  -3  13  13    9.39    8.77
  -3  13  13   29.61    7.51
   3 -13 -13   28.32    7.24
  -3  13  14  107.10    8.15
  -3  13  14   84.31    8.71
   3 -13 -14   96.50    7.86
  -3  13  15   15.01    7.70
  -3  13  15    8.45    7.39
   3 -13 -15    9.86    6.31
  -3  14 -13   15.88    6.49
   3 -14  13   11.20    7.18
  -3  14 -12    7.99    6.80
   3 -14  12   -9.31    7.13
  -3  14 -11  230.60   11.64
   3 -14  11  238.20   10.73
  -3  14 -10   25.18    6.76
   3 -14  10   35.83    7.57
  -3  14  -9  230.10   10.85
   3 -14   9  212.60   10.83
  -3  14  -8    3.91    6.46
   3 -14   8    0.90    7.18
  -3  14  -7   11.61    6.61
   3 -14   7   17.82    7.33
  -3  14  -6   11.96    7.20
   3 -14   6   18.75    7.16
  -3  14  -5  110.70    8.73
   3 -14   5  139.00    9.62
  -3  14  -4  384.20   14.67
   3 -14   4  399.80   15.65
  -3  14  -3   51.17    7.86
   3 -14   3   51.23    8.07
  -3  14  -2  137.60    9.34
   3 -14   2  155.30   10.18
  -3  14  -1   33.25    7.44
   3 -14   1   35.84    8.51
  -3  14   0   -0.71    7.40
   3 -14   0   -4.61    7.79
  -3  14   1   74.76    8.75
   3 -14  -1   79.48    8.32
  -3  14   2  366.80   15.20
   3 -14  -2  362.90   14.85
  -3  14   3   -6.32    8.18
   3 -14  -3    9.68    7.58
  -3  14   4  119.90    9.58
   3 -14  -4  114.80    9.34
  -3  14   5  151.20    9.80
   3 -14  -5  140.60    9.87
  -3  14   6  175.50   10.29
   3 -14  -6  202.80   11.34
  -3  14   7   38.32    8.39
   3 -14  -7   53.92    8.47
  -3  14   8   28.21    7.99
   3 -14  -8   13.19    7.82
  -3  14   9   45.19    7.85
   3 -14  -9   44.88    7.76
  -3  14  10   24.76    8.03
   3 -14 -10   38.22    8.21
  -3  14  11   96.51   10.24
  -3  14  11   96.78    8.27
   3 -14 -11   77.15    7.81
  -3  14  12   -7.46    7.52
  -3  14  12    1.75    6.62
   3 -14 -12   -0.55    6.47
  -3  14  13  124.80    9.21
  -3  14  13  147.60    9.63
   3 -14 -13  122.90    8.29
  -3  15 -11  314.60   12.26
   3 -15  11  284.10   11.98
  -3  15 -10    5.01    6.86
   3 -15  10   -1.86    7.33
  -3  15  -9  130.10    9.20
   3 -15   9  132.30    8.81
  -3  15  -8  131.70    8.68
   3 -15   8  134.40    9.36
  -3  15  -7   57.53    7.92
   3 -15   7   36.81    7.56
  -3  15  -6   95.47    8.18
   3 -15   6   99.12    8.63
  -3  15  -5  106.20    8.76
   3 -15   5  108.90    8.88
  -3  15  -4  137.30    9.34
   3 -15   4  134.30    9.37
  -3  15  -3  376.20   14.64
   3 -15   3  406.00   15.42
  -3  15  -2    3.84    7.63
   3 -15   2   -1.52    7.82
  -3  15  -1   12.86    7.25
   3 -15   1   21.77    8.82
  -3  15   0   37.31    7.80
   3 -15   0   16.75    7.83
  -3  15   1   20.06    7.85
   3 -15  -1   15.71    8.34
  -3  15   2    7.16    8.22
   3 -15  -2   -3.27    8.29
  -3  15   3    6.60    8.24
   3 -15  -3   13.13    7.91
  -3  15   4   -5.81    7.51
   3 -15  -4    7.67    7.09
  -3  15   5    7.36    6.78
   3 -15  -5    9.78    8.23
  -3  15   6    5.68    7.80
   3 -15  -6   13.38    7.88
  -3  15   7   44.61    8.65
   3 -15  -7   45.95    8.45
  -3  15   8   73.51    8.45
   3 -15  -8  106.40    9.07
  -3  15   9   30.31    7.94
   3 -15  -9   34.16    7.36
  -3  15  10   -6.43    7.15
   3 -15 -10    9.58    7.19
  -3  15  11  120.60    8.32
  -3  15  11   96.20    9.23
   3 -15 -11  112.70    8.98
  -3  15  12    5.16    7.48
  -3  15  12   10.04    7.18
   3 -15 -12   17.94    6.68
  -3  16  -9  218.70   10.11
   3 -16   9  237.60   10.72
  -3  16  -8   -3.85    7.07
   3 -16   8   -2.48    6.70
  -3  16  -7   12.58    7.22
   3 -16   7   16.59    7.13
  -3  16  -6  124.00    8.59
   3 -16   6  137.10    9.48
  -3  16  -5   36.90    7.51
   3 -16   5   57.65    8.39
  -3  16  -4   12.46    7.11
   3 -16   4    1.11    7.62
  -3  16  -3   42.65    8.85
   3 -16   3  -10.30    7.22
  -3  16  -2    0.20    7.63
   3 -16   2    7.38    7.45
  -3  16  -1  179.50   11.13
   3 -16   1  176.70   10.36
  -3  16   0  143.20   10.17
   3 -16   0  141.30    9.22
  -3  16   1  126.80   10.11
   3 -16  -1  125.30    9.35
  -3  16   2    3.51    7.36
   3 -16  -2   11.16    7.60
  -3  16   3   -3.31    6.97
   3 -16  -3   -9.98    7.55
  -3  16   4    5.23    7.49
   3 -16  -4    7.84    7.84
  -3  16   5    3.84    7.85
   3 -16  -5   -3.86    7.18
  -3  16   6   41.66    7.80
   3 -16  -6   34.69    7.68
  -3  16   7   98.28    8.82
   3 -16  -7  111.20    8.78
  -3  16   8   10.38    7.25
   3 -16  -8    4.85    7.34
  -3  16   9   94.00    8.07
   3 -16  -9   96.16    7.89
  -3  16  10   13.84    6.67
   3 -16 -10   16.99    6.81
  -3  17  -7   -7.24    5.75
   3 -17   7    6.69    6.57
  -3  17  -6    5.90    6.57
   3 -17   6    7.90    7.31
  -3  17  -5    3.63    6.65
   3 -17   5    6.58    6.95
  -3  17  -4  -14.66    7.13
   3 -17   4   -5.62    7.33
  -3  17  -3   19.33    7.22
   3 -17   3    7.82    7.15
  -3  17  -2   -1.25    7.83
   3 -17   2    3.89    7.17
  -3  17  -1   14.93    7.21
   3 -17   1    5.72    7.85
  -3  17   0   72.11    7.91
   3 -17   0   77.51    8.42
  -3  17   1    2.70    6.78
   3 -17  -1    6.17    7.49
  -3  17   2   34.03    7.30
   3 -17  -2   23.95    7.67
  -3  17   3   54.46    8.39
   3 -17  -3   39.13    7.79
  -3  17   4   -4.96    6.66
   3 -17  -4    7.66    7.10
  -3  17   5    2.59    6.87
   3 -17  -5   14.96    7.59
  -3  17   6   10.00    7.47
   3 -17  -6    8.29    7.43
  -3  17   7   45.72    7.39
   3 -17  -7   40.47    7.52
  -3  17   8   10.96    6.49
   3 -17  -8   -5.79    7.86
  -3  18  -3   13.69    6.90
   3 -18   3  -10.11    6.44
  -3  18  -2  182.10    9.51
   3 -18   2  186.80    9.53
  -3  18  -1    1.80    6.43
   3 -18   1    0.34    6.74
  -3  18   0   -6.35    6.69
   3 -18   0   64.70    7.59
  -3  18   1    7.72    7.15
   3 -18  -1   16.40    6.95
  -3  18   2   74.36    7.76
   3 -18  -2   70.79    7.81
  -3  18   3    5.90    6.19
   3 -18  -3   11.15    6.60
  -3  18   4    5.09    6.93
   3 -18  -4    7.82    6.97
  -4 -17  -3    1.78    8.55
   4  17   3   24.35    8.12
   4  17   3    2.36    8.28
  -4 -17  -2   15.89    7.66
   4  17   2   -2.34    7.98
   4  17   2    0.24    8.57
  -4 -17  -1   -7.65    6.97
   4  17   1    0.59    7.18
   4  17   1    0.19    8.25
  -4 -17   0   27.14    6.83
   4  17   0   41.46    8.20
   4  17   0   20.39    7.40
  -4 -17   1   -6.69    5.93
   4  17  -1    6.47    7.34
   4  17  -1    6.15    7.40
  -4 -17   2   18.84    5.88
   4  17  -2    3.19    7.78
   4  17  -2   25.45    7.25
  -4 -17   3   11.27    5.22
   4  17  -3    4.17    6.15
   4  17  -3    6.86    7.01
   4  17  -4    0.05    6.75
   4  17  -4    2.48    5.59
  -4 -16  -7    0.69    7.51
   4  16   7    3.52    7.72
   4  16   7   -5.41    8.53
  -4 -16  -6   30.18    7.01
   4  16   6   26.44    8.44
   4  16   6   43.79    8.47
  -4 -16  -5   14.44    7.35
   4  16   5    7.95    8.10
   4  16   5   25.75    9.59
  -4 -16  -4   65.97    7.32
  -4 -16  -3    8.48    6.37
   4  16   3   -2.49    7.10
   4  16   3    6.65    7.47
  -4 -16  -2  285.80   11.47
   4  16   2  294.70   12.43
   4  16   2  288.20   12.47
  -4 -16  -1  115.60    7.67
   4  16   1   99.10    7.99
   4  16   1   97.04    8.60
  -4 -16   0   -9.41    5.56
   4  16   0    6.01    6.64
   4  16   0   -4.94    6.28
  -4 -16   1    6.61    5.10
   4  16  -1   11.09    6.60
   4  16  -1    7.61    6.39
  -4 -16   2   -3.00    4.67
   4  16  -2   -4.02    6.31
   4  16  -2    5.99    5.82
  -4 -16   3    3.42    4.52
   4  16  -3    8.66    5.17
   4  16  -3   -0.27    5.32
  -4 -16   4    0.80    4.32
  -4 -15  -9   79.66    7.24
  -4 -15  -8   44.17    7.27
   4  15   8   31.14    7.82
   4  15   8   42.05    7.41
  -4 -15  -7   17.44    7.05
   4  15   7   -5.58    7.71
   4  15   7   -5.20   10.22
  -4 -15  -6  194.70    9.53
  -4 -15  -5    2.45    6.41
   4  15   5    0.37    7.62
   4  15   5   -2.97   10.45
  -4 -15  -4   13.76    6.57
   4  15   4   34.54    8.07
   4  15   4   21.36    7.90
  -4 -15  -3   16.25    6.07
   4  15   3   20.72    7.25
   4  15   3    1.90    7.22
  -4 -15  -2    7.28    5.90
   4  15   2    5.75    6.41
   4  15   2   -4.06    6.56
  -4 -15  -1   17.03    5.57
  -4 -15   0   48.87    5.87
   4  15   0   45.64    6.58
   4  15   0   40.76    6.21
  -4 -15   1   19.02    4.85
   4  15  -1   26.36    5.63
   4  15  -1   31.31    5.72
  -4 -15   2    3.08    4.34
   4  15  -2    9.99    5.44
   4  15  -2    2.47    5.26
  -4 -15   3    6.74    4.08
   4  15  -3    0.13    4.20
   4  15  -3   -0.32    4.54
  -4 -15   4   -1.47    3.46
   4  14  11   54.09    7.97
   4  14  11   41.45    7.64
   4  14  10   32.46    7.68
   4  14  10   35.07    7.70
  -4 -14  -9  101.80    8.09
   4  14   9  121.00    9.23
   4  14   9  100.00    8.99
  -4 -14  -8    8.77    6.44
   4  14   8   -2.35    7.79
   4  14   8   14.79    9.32
  -4 -14  -7   18.25    6.50
   4  14   7   20.27    8.08
   4  14   7   32.44    9.92
  -4 -14  -6    8.34    6.07
   4  14   6   31.59    9.21
   4  14   6   11.73    7.29
  -4 -14  -5    0.33    6.33
   4  14   5    4.19    6.48
   4  14   5    9.78    8.25
  -4 -14  -4  188.30    9.21
   4  14   4  180.90    9.38
   4  14   4  182.30    9.78
  -4 -14  -3   99.58    7.48
   4  14   3  106.90    7.97
   4  14   3  106.80    7.93
  -4 -14  -2   35.78    5.95
   4  14   2   61.47    7.42
   4  14   2   55.68    7.09
  -4 -14  -1  110.10    6.55
   4  14   1  125.80    7.63
   4  14   1  133.50    7.99
  -4 -14   0   93.83    6.14
   4  14   0  101.70    6.68
   4  14   0   88.37    6.55
  -4 -14   1   39.97    4.81
   4  14  -1   44.42    5.53
   4  14  -1   35.28    5.34
  -4 -14   2    2.52    3.66
   4  14  -2   11.68    4.19
   4  14  -2   -2.05    4.39
  -4 -14   3   13.63    3.28
   4  14  -3    6.62    3.79
   4  14  -3    6.28    3.47
  -4 -14   4   22.58    2.61
   4  13  12   15.27    7.04
   4  13  12   32.55    7.50
   4  13  11   34.16    7.87
   4  13  11   26.72    7.29
   4  13  10   86.61    8.71
   4  13  10   80.40    8.52
   4  13   9   72.72    8.77
   4  13   9   42.85    7.83
  -4 -13  -8  363.20   13.57
   4  13   8  391.60   15.24
   4  13   8  377.90   14.77
  -4 -13  -7    6.20    6.16
   4  13   7    1.46    7.09
   4  13   7    0.18    7.13
  -4 -13  -6    7.61    6.22
   4  13   6    2.04    6.39
   4  13   6    3.62    6.28
  -4 -13  -5   68.70    7.32
   4  13   5   60.98    6.99
   4  13   5   63.68    7.79
  -4 -13  -4  180.40    9.20
   4  13   4  145.90    9.14
   4  13   4  158.40    8.94
  -4 -13  -3   32.49    5.83
   4  13   3   27.67    7.10
   4  13   3   32.37    6.34
  -4 -13  -2  637.90   19.44
  -4 -13  -1   -4.39    4.18
   4  13   1   -4.11    4.79
   4  13   1   -7.89    5.65
  -4 -13   0   39.88    4.23
   4  13   0   24.79    5.67
   4  13   0   34.84    5.09
  -4 -13   1    0.58    3.38
   4  13  -1    1.12    4.92
   4  13  -1    4.01    3.87
  -4 -13   2  183.20    6.70
  -4 -13   3   46.80    3.11
   4  12  13   38.99    7.66
   4  12  13   38.38    8.62
   4  12  12    0.30    7.80
   4  12  12    1.20    6.78
   4  12  11  184.10   10.36
   4  12  11  206.20   11.42
   4  12  10    1.33    6.88
   4  12  10   14.95    7.42
   4  12   9  109.20    8.68
   4  12   9  136.00    9.50
   4  12   8  276.60   12.47
   4  12   8  277.80   12.40
  -4 -12  -7  906.70   27.28
   4  12   7  915.50   27.79
   4  12   7  915.30   27.86
  -4 -12  -6  187.40    9.10
  -4 -12  -5  189.40    9.07
   4  12   5  198.80    9.83
   4  12   5  186.60    9.54
  -4 -12  -4    6.50    5.02
   4  12   4   -4.13    5.83
   4  12   4    3.68    6.44
  -4 -12  -3   60.89    5.43
   4  12   3   60.90    7.39
   4  12   3   67.97    6.64
  -4 -12  -2   85.34    5.81
   4  12   2   90.63    6.91
   4  12   2   82.08    6.55
  -4 -12  -1    1.59    3.85
   4  12   1    8.08    4.75
   4  12   1    0.10    4.92
  -4 -12   0    1.01    3.47
   4  12   0    2.73    4.33
   4  12   0   -1.64    4.55
  -4 -12   1   52.05    3.98
   4  12  -1   52.13    4.45
   4  12  -1   50.65    4.73
  -4 -12   2   10.01    2.62
  -4 -12  14    2.65    5.12
  -4 -12  14    4.23    4.64
   4  11  14   68.99    8.37
   4  11  14   73.25    8.16
   4  11  13    1.96    7.31
   4  11  13    3.66    7.69
   4  11  12   -6.55    7.78
   4  11  12    0.20    7.56
   4  11  11    4.28    7.51
   4  11  11   -1.11    6.62
   4  11  10   10.59    7.45
   4  11  10   11.47    7.20
   4  11   9   -3.93    7.28
   4  11   9    9.60    6.77
   4  11   8  780.30   24.70
   4  11   8  772.00   24.30
   4  11   7   26.17    7.16
   4  11   7   18.92    6.68
   4  11   6  841.80   26.01
   4  11   6  855.90   26.37
  -4 -11  -5   -1.23    5.23
   4  11   5    4.03    6.36
   4  11   5   -6.52    6.38
  -4 -11  -4   35.22    5.72
   4  11   4   38.17    6.74
   4  11   4   42.11    6.65
  -4 -11  -3   79.40    6.05
   4  11   3  104.70    7.07
   4  11   3   96.86    7.23
  -4 -11  -2  138.40    6.88
   4  11   2  149.00    8.26
   4  11   2  136.70    7.27
  -4 -11  -1   12.33    3.95
   4  11   1    5.07    4.32
   4  11   1   12.71    4.63
  -4 -11   0   20.27    3.59
   4  11   0   19.04    4.15
   4  11   0   28.04    4.01
  -4 -11   1   21.93    3.00
   4  11  -1   26.32    3.35
   4  11  -1   31.09    3.45
  -4 -11  13   -0.28    3.70
  -4 -11  13   -0.19    4.28
  -4 -11  14   -5.16    4.94
  -4 -11  14    6.14    5.10
  -4 -11  15    8.10    5.90
  -4 -11  15   28.30    5.72
   4  10  15  102.90    9.57
   4  10  15  112.50    8.59
   4  10  14   96.05    8.64
   4  10  14   83.12    9.16
   4  10  13   -0.14    7.08
   4  10  13   -7.03    7.26
   4  10  12    6.77    7.44
   4  10  12   16.56    7.42
   4  10  10   -7.03    7.29
   4  10  10   -8.48    6.55
   4  10   9   22.76    7.59
   4  10   9   24.23    7.03
   4  10   8  205.80   10.74
   4  10   8  174.40    9.82
   4  10   7   15.64    6.77
   4  10   7   10.76    6.63
   4  10   6  280.00   11.82
   4  10   6  252.70   11.07
   4  10   5  303.80   12.27
   4  10   5  291.70   11.99
   4  10   4  407.40   14.64
   4  10   4  418.50   14.84
   4  10   3    6.46    5.83
   4  10   3    1.30    5.02
   4  10   2  429.40   13.95
   4  10   2  440.30   14.65
   4  10   1   89.83    6.25
   4  10   1  105.90    5.99
   4  10   0    8.32    3.35
   4  10   0    6.03    3.71
  -4 -10  12    9.23    3.39
  -4 -10  12    4.92    3.07
  -4 -10  13    8.13    4.21
  -4 -10  13   -1.78    4.01
  -4 -10  14   75.39    5.58
  -4 -10  14   55.86    5.22
  -4 -10  15  149.80    7.76
  -4 -10  15  159.10    7.68
  -4 -10  16   84.86    7.48
  -4 -10  16   76.38    7.37
   4   9  16    5.01    8.34
   4   9  16  -10.72    6.93
   4   9  15   18.52    7.50
   4   9  15    7.94    7.35
   4   9  14    8.79    7.52
   4   9  14   16.84    7.41
   4   9  13    0.83    7.43
   4   9  13    2.03    7.69
   4   9  12   35.10    8.12
   4   9  12   47.83    7.77
   4   9  11  126.90    9.79
   4   9  11  124.50    9.31
   4   9  10    4.46    7.63
   4   9  10   17.03    7.13
   4   9   9    8.22    7.20
   4   9   9   -2.15    7.01
   4   9   8   -6.86    6.72
   4   9   8   -7.44    6.77
   4   9   7  184.70    9.73
   4   9   7  182.10    9.78
   4   9   6  752.50   23.55
   4   9   6  740.90   23.61
   4   9   5   94.09    7.14
   4   9   5  106.40    7.64
   4   9   4  103.40    6.75
   4   9   4   98.46    7.15
   4   9   3    1.12    5.09
   4   9   3    3.87    5.01
   4   9   2  293.30   10.32
   4   9   2  290.90   10.66
   4   9   1    5.83    3.86
   4   9   1    6.59    4.07
  -4  -9  12   42.45    3.99
  -4  -9  12   40.30    3.66
  -4  -9  13    1.73    4.24
  -4  -9  13   -1.95    3.96
  -4  -9  14   26.39    4.91
  -4  -9  14   12.29    4.52
  -4  -9  15  132.30    6.82
  -4  -9  15  133.00    7.26
  -4  -9  16  370.60   13.05
  -4  -9  16  361.50   12.62
  -4  -9  17    2.54    6.76
  -4  -9  17   -5.46    6.33
   4   8  17    8.34    6.61
   4   8  17    7.46    7.17
   4   8  16   -8.37    6.87
   4   8  16    9.62    7.56
   4   8  15   88.54    8.29
   4   8  15   83.10    8.63
   4   8  14  110.40    9.43
   4   8  14  127.70    9.79
   4   8  13   65.30    8.94
   4   8  13   84.30    8.71
   4   8  12   36.95    8.05
   4   8  12   27.59    8.20
   4   8  11  104.10    9.34
   4   8  11   79.10    8.11
   4   8  10   11.13    7.56
   4   8  10   15.07    7.57
   4   8   9  209.60   10.76
   4   8   9  193.10   10.45
   4   8   8   13.55    7.13
   4   8   8   -1.15    6.25
   4   8   7    7.16    6.05
   4   8   7   -5.95    6.14
   4   8   6  100.30    7.56
   4   8   6  110.80    7.50
   4   8   5    0.19    5.49
   4   8   5    0.11    5.67
   4   8   4 1008.00   29.13
   4   8   4  969.50   28.40
   4   8   3  511.50   16.35
   4   8   3  529.20   16.70
   4   8   2   13.92    4.61
   4   8   2   17.97    4.66
   4   8   1  131.70    5.60
   4   8   1  135.20    6.11
  -4  -8  11  412.00   12.33
  -4  -8  11  404.00   12.13
  -4  -8  12    5.74    3.68
  -4  -8  12    4.27    3.41
  -4  -8  13  109.30    5.84
  -4  -8  13  102.20    5.49
  -4  -8  14   35.42    4.98
  -4  -8  14   27.53    4.98
  -4  -8  15   75.22    6.47
  -4  -8  15   84.97    6.31
  -4  -8  16   24.11    5.55
  -4  -8  16   22.91    5.59
  -4  -8  17    3.36    6.26
  -4  -8  17   -2.19    5.55
   4   7  17    4.37    7.21
   4   7  17   21.23    7.97
   4   7  16    1.41    6.85
   4   7  16   -4.75    6.83
   4   7  15    7.21    7.47
   4   7  15   -1.42    7.39
   4   7  14    3.45    7.11
   4   7  14   -2.79    6.92
   4   7  13   49.81    7.94
   4   7  13   42.37    7.77
   4   7  12  127.40    9.69
   4   7  12  142.80    9.77
   4   7  11   23.99    6.88
   4   7  11   25.69    7.57
   4   7  10   37.32    8.36
   4   7  10   25.20    6.96
   4   7   9   26.08    7.17
   4   7   9   33.03    7.64
   4   7   8   85.90    8.24
   4   7   8   92.71    8.56
   4   7   7  169.60    9.04
   4   7   7  179.00   10.05
   4   7   6  896.00   27.25
   4   7   6  912.60   27.88
   4   7   5    5.16    5.68
   4   7   5    1.65    5.61
   4   7   4  180.50    8.38
   4   7   4  168.90    9.00
   4   7   3   -4.59    4.10
   4   7   3    3.56    4.70
   4   7   2   15.47    3.86
   4   7   2    8.60    4.51
   4   7   1   54.65    4.02
   4   7   1   44.52    4.13
  -4  -7  11  182.60    6.67
  -4  -7  11  167.50    6.27
  -4  -7  12    1.98    3.70
  -4  -7  12    3.15    3.66
  -4  -7  13   29.48    4.79
  -4  -7  13   18.54    3.92
  -4  -7  14  211.10    8.68
  -4  -7  14  205.20    8.20
  -4  -7  15  150.90    8.02
  -4  -7  15  162.60    8.02
  -4  -7  16   11.95    5.15
  -4  -7  16    6.56    4.96
  -4  -7  17    3.90    5.74
  -4  -7  17   18.27    5.60
  -4  -7  18   43.44    6.65
  -4  -7  18   48.23    6.61
   4   6  18  142.00    8.70
   4   6  18  168.30   10.33
   4   6  17   43.66    7.58
   4   6  17   54.09    7.48
   4   6  16    5.65    6.88
   4   6  16   22.73    6.96
   4   6  15   12.30    7.87
   4   6  15   15.38    7.57
  -4  -6 -14  105.10    7.32
   4   6  14  100.90    8.23
   4   6  14   90.02    8.71
  -4  -6 -13  146.40    8.92
   4   6  13  154.60    9.68
   4   6  13  161.90   10.08
  -4  -6 -12  124.90    8.32
   4   6  12  116.10    9.11
   4   6  12  103.80    8.70
  -4  -6 -11    2.36    6.70
   4   6  11   10.10    7.50
   4   6  11    0.25    7.21
  -4  -6 -10   80.24    7.91
   4   6  10   67.57    7.50
   4   6  10   80.91    8.68
  -4  -6  -9   45.53    6.84
   4   6   9   31.65    7.41
   4   6   9   25.48    7.54
  -4  -6  -8  105.60    7.69
   4   6   8  103.20    8.32
   4   6   8  108.20    8.83
   4   6   7   13.41    6.85
   4   6   7   19.65    6.44
   4   6   6  433.80   15.35
   4   6   6  447.70   15.91
   4   6   5   78.74    6.98
   4   6   5   90.79    7.04
   4   6   4    6.36    5.23
   4   6   4    5.59    4.57
   4   6   3  300.20   10.67
   4   6   3  319.40   11.36
   4   6   2   52.19    4.83
   4   6   2   66.57    4.58
   4   6   1  410.40   12.46
   4   6   1  380.70   11.46
  -4  -6  10    8.69    2.98
  -4  -6  10   15.28    3.04
  -4  -6  11    3.60    3.55
  -4  -6  11    4.86    3.17
  -4  -6  12    0.44    4.01
  -4  -6  12    0.61    4.00
  -4  -6  13    4.12    4.40
  -4  -6  13   -5.12    3.86
  -4  -6  14   77.05    5.82
  -4  -6  14   88.33    5.84
  -4  -6  15  198.30    8.75
  -4  -6  15  197.40    8.46
  -4  -6  16  165.90    8.17
  -4  -6  16  152.20    7.87
  -4  -6  17   78.48    6.10
  -4  -6  17   85.89    6.59
  -4  -6  18   59.32    6.33
  -4  -6  18   63.95    6.63
  -4  -6  19   10.26    7.41
  -4  -5 -18  236.90   10.19
   4   5  18  224.90   10.88
   4   5  18  218.30   10.51
  -4  -5 -17  183.50    9.91
   4   5  17  167.40    9.65
   4   5  17  172.60    9.52
  -4  -5 -16   56.23    7.44
   4   5  16   40.21    7.53
   4   5  16   57.76    7.38
  -4  -5 -15    1.78    6.36
   4   5  15   -4.07    6.72
   4   5  15   14.02    6.89
  -4  -5 -14   12.19    7.06
   4   5  14    8.66    6.69
   4   5  14   22.16    6.88
  -4  -5 -13    4.90    6.17
   4   5  13   -5.79    7.19
   4   5  13   10.33    7.31
  -4  -5 -12    3.44    6.24
   4   5  12    4.84    6.64
   4   5  12   -0.96    6.57
  -4  -5 -11    9.16    7.04
   4   5  11    2.43    6.65
   4   5  11   -0.72    7.25
  -4  -5 -10  179.50    9.63
   4   5  10  183.70    9.66
   4   5  10  193.90   10.37
  -4  -5  -9   49.07    6.90
   4   5   9   40.99    7.14
   4   5   9   49.21    6.94
  -4  -5  -8   53.51    6.86
   4   5   8   47.83    6.84
   4   5   8   25.41    6.40
  -4  -5  -7  157.20    8.55
   4   5   7  143.20    8.69
   4   5   7  171.80    8.85
  -4  -5  -6  150.90    8.27
   4   5   6  155.10    8.69
   4   5   6  145.30    7.88
  -4  -5  -5  172.60    8.57
   4   5   5  184.30    8.66
   4   5   5  170.80    8.32
  -4  -5  -4   -2.44    4.55
   4   5   4   -6.49    4.48
   4   5   4    4.12    4.60
  -4  -5  -3  358.80   12.15
   4   5   3  393.10   13.30
   4   5   3  350.10   11.62
   4   5   2  277.70    9.62
   4   5   2  308.50   10.38
  -4  -5   9  391.10   11.54
  -4  -5   9  372.50   11.12
  -4  -5  10  429.60   13.14
  -4  -5  10  436.90   13.20
  -4  -5  11  222.30    8.37
  -4  -5  11  204.50    7.86
  -4  -5  12   12.20    4.02
  -4  -5  12    7.49    4.37
  -4  -5  13   37.68    4.77
  -4  -5  13   49.31    5.08
  -4  -5  14    3.27    4.45
  -4  -5  14   -2.99    4.27
  -4  -5  15    3.15    4.86
  -4  -5  15    4.33    5.14
  -4  -5  16   -4.18    5.48
  -4  -5  16   -5.77    5.09
  -4  -5  17   48.88    5.91
  -4  -5  17   51.77    5.99
  -4  -5  18   99.47    7.41
  -4  -5  18   97.75    7.01
  -4  -5  19    0.54    6.16
  -4  -5  19   -5.05    6.25
  -4  -4 -18   -0.31    5.96
   4   4  18    3.05    6.43
   4   4  18    1.59    6.92
  -4  -4 -17   26.75    7.44
   4   4  17   29.84    7.15
   4   4  17   38.66    7.14
  -4  -4 -16   12.80    7.10
   4   4  16   14.88    6.80
   4   4  16   10.90    6.84
  -4  -4 -15   83.48    7.58
   4   4  15   74.76    8.65
   4   4  15   83.32    8.22
  -4  -4 -14    7.72    6.26
   4   4  14    4.76    7.39
   4   4  14  -11.94    6.88
  -4  -4 -13  287.10   12.47
   4   4  13  278.40   12.00
   4   4  13  294.00   12.72
  -4  -4 -12  310.90   12.99
   4   4  12  335.60   13.75
   4   4  12  321.90   13.59
  -4  -4 -11  830.50   26.01
   4   4  11  835.20   26.21
   4   4  11  818.80   25.40
  -4  -4 -10  103.50    8.03
   4   4  10   86.70    8.33
   4   4  10   93.63    8.54
  -4  -4  -9   32.25    6.29
   4   4   9   36.29    6.85
   4   4   9   36.75    6.86
  -4  -4  -8  136.40    8.16
   4   4   8  153.10    8.64
   4   4   8  132.10    8.49
  -4  -4  -7   44.32    6.15
   4   4   7   51.75    6.33
   4   4   7   53.98    6.65
  -4  -4  -6  222.10   10.07
   4   4   6  217.40    9.39
   4   4   6  240.50   10.13
  -4  -4  -5  233.90    9.75
   4   4   5  224.20    9.67
   4   4   5  237.90   10.02
  -4  -4  -4  425.50   14.17
   4   4   4  422.50   13.59
   4   4   4  427.50   14.04
  -4  -4  -3 1378.00   38.77
   4   4   3 1390.00   38.75
   4   4   3 1409.00   39.56
  -4  -4  -2  133.40    6.20
   4   4   2  128.90    5.99
   4   4   2  139.10    6.70
  -4  -4  -1    9.39    3.33
   4   4   1    3.42    3.00
   4   4   1    6.58    3.22
   4   4   0    8.01    2.49
   4   4   0    4.86    2.05
  -4  -4   9    0.07    3.09
  -4  -4   9   -5.87    3.20
  -4  -4  10  847.60   24.40
  -4  -4  10  837.10   24.00
  -4  -4  11  331.80   11.31
  -4  -4  11  303.80   10.53
  -4  -4  12    6.21    4.24
  -4  -4  12    9.06    4.58
  -4  -4  13   32.86    5.20
  -4  -4  13   29.49    5.22
  -4  -4  14   42.85    5.52
  -4  -4  14   48.27    5.58
  -4  -4  15  192.80    8.83
  -4  -4  15  185.80    8.77
  -4  -4  16    5.00    5.39
  -4  -4  16    9.56    5.62
  -4  -4  17    9.19    5.55
  -4  -4  17    3.79    5.40
  -4  -4  19   99.66    7.82
  -4  -4  19  104.70    8.28
  -4  -3 -19   97.84    7.09
   4   3  19   85.04    7.52
   4   3  19  107.00    8.38
  -4  -3 -18   30.30    6.34
   4   3  18   37.60    7.56
   4   3  18   20.44    6.84
  -4  -3 -17    9.78    6.86
   4   3  17    0.75    6.84
   4   3  17    3.02    6.32
  -4  -3 -16    7.43    6.42
   4   3  16   -1.08    6.68
   4   3  16    9.02    6.63
  -4  -3 -15   77.39    7.35
   4   3  15   51.83    7.27
   4   3  15   71.32    8.36
  -4  -3 -14  139.50    8.94
   4   3  14  105.20    9.70
   4   3  14  121.10    9.28
  -4  -3 -13   61.90    7.54
   4   3  13   62.50    8.23
   4   3  13   53.10    7.49
  -4  -3 -12  156.90    9.63
  -4  -3 -11  383.20   14.69
   4   3  11  430.80   16.19
   4   3  11  384.60   15.04
  -4  -3 -10  641.60   21.17
   4   3  10  640.20   21.47
   4   3  10  625.70   20.67
  -4  -3  -9   43.98    6.73
   4   3   9   47.01    7.73
   4   3   9   34.50    6.90
  -4  -3  -8   68.95    7.09
   4   3   8   82.00    7.42
   4   3   8   80.14    6.93
  -4  -3  -7   84.68    6.61
   4   3   7   80.24    7.11
   4   3   7   98.69    7.41
  -4  -3  -6  105.20    7.44
   4   3   6  104.10    7.49
   4   3   6   87.63    6.54
  -4  -3  -5  145.00    7.86
   4   3   5  153.50    8.16
   4   3   5  149.50    7.92
  -4  -3  -4  110.10    6.56
   4   3   4  116.20    7.24
   4   3   4  113.20    6.56
  -4  -3  -3   13.90    4.58
   4   3   3   20.34    4.70
   4   3   3   17.82    4.52
  -4  -3  -2    5.67    3.86
   4   3   2   12.58    4.21
   4   3   2    1.26    4.00
  -4  -3  -1  109.30    5.36
   4   3   1  118.10    5.62
   4   3   1  108.40    5.24
  -4  -3   0   55.18    3.48
   4   3   0   61.02    3.66
   4   3   0   51.27    3.66
  -4  -3   1  597.30   16.98
  -4  -3   7   22.23    2.67
  -4  -3   7   22.74    2.60
  -4  -3   8   23.41    3.45
  -4  -3   8   32.96    3.45
  -4  -3   9   45.70    4.39
  -4  -3   9   41.29    4.08
  -4  -3  10   33.88    5.06
  -4  -3  10   23.93    4.47
  -4  -3  11   68.91    5.64
  -4  -3  11   62.23    5.39
  -4  -3  12  219.20    9.11
  -4  -3  12  219.60    9.12
  -4  -3  13  293.90   10.95
  -4  -3  13  311.10   11.49
  -4  -3  14  150.70    7.88
  -4  -3  14  164.30    8.05
  -4  -3  15  525.20   17.17
  -4  -3  15  528.40   17.26
  -4  -3  16   43.17    5.82
  -4  -3  16   36.45    6.20
  -4  -3  17   44.21    6.21
  -4  -3  17   44.07    6.74
  -4  -3  18   34.45    6.53
  -4  -3  18   27.42    5.19
  -4  -3  19   27.39    6.71
  -4  -3  19   27.73    6.93
  -4  -2 -19   10.58    5.87
   4   2  19   25.05    6.86
   4   2  19    7.40    6.12
  -4  -2 -18   50.57    6.56
   4   2  18   39.46    7.34
   4   2  18   33.12    7.95
  -4  -2 -17    7.43    6.51
   4   2  17   11.18    6.48
   4   2  17    8.73    6.81
  -4  -2 -16  127.60    8.55
   4   2  16  125.80    9.14
   4   2  16  121.90    8.54
  -4  -2 -15   20.02    6.22
   4   2  15   16.36    6.84
   4   2  15   22.39    6.94
  -4  -2 -14  105.40    8.29
   4   2  14   87.84    8.24
   4   2  14   72.79    7.53
  -4  -2 -13  122.40    8.54
   4   2  13  114.70    8.98
   4   2  13  131.00    9.12
  -4  -2 -12  102.90    8.20
   4   2  12  109.30    9.15
   4   2  12  112.10    8.60
  -4  -2 -11  160.50    9.06
   4   2  11  154.20    9.69
   4   2  11  167.50   10.73
  -4  -2 -10   80.22    7.59
   4   2  10   55.61    8.00
   4   2  10   66.51    8.06
  -4  -2  -9   66.66    6.97
   4   2   9   73.60    8.72
   4   2   9   71.18    7.71
  -4  -2  -8  231.30   10.56
   4   2   8  224.00   10.44
   4   2   8  205.90   10.55
  -4  -2  -7    5.23    5.67
   4   2   7    1.25    6.29
   4   2   7    2.21    5.89
  -4  -2  -6   -2.21    5.99
   4   2   6    3.77    6.30
   4   2   6    6.90    5.81
  -4  -2  -5  215.50    9.57
   4   2   5  226.80   10.07
   4   2   5  223.50   10.29
  -4  -2  -4  205.70    8.91
   4   2   4  207.10    9.17
   4   2   4  227.30    9.85
  -4  -2  -3  499.90   15.94
   4   2   3  506.50   16.40
   4   2   3  475.10   15.31
  -4  -2  -2  101.50    6.01
   4   2   2  118.80    6.27
   4   2   2  107.70    6.50
  -4  -2  -1  454.00   14.11
   4   2   1  453.40   14.03
   4   2   1  444.70   14.00
  -4  -2   0  292.70    9.65
   4   2   0  293.50    9.75
  -4  -2   1   26.36    3.16
   4   2  -1   25.01    3.19
  -4  -2   2  106.90    4.29
   4   2  -2   90.18    3.88
  -4  -2   3   22.70    2.43
   4   2  -3   17.76    2.09
   4   2  -4   51.74    2.65
  -4  -2   5   32.73    2.82
  -4  -2   5   27.19    2.72
   4   2  -5   31.56    2.56
  -4  -2   6    5.23    2.61
  -4  -2   6    0.47    2.91
   4   2  -6    1.77    2.40
  -4  -2   7  175.60    6.75
  -4  -2   7  174.30    6.80
  -4  -2   8  132.70    6.43
  -4  -2   8  139.80    6.30
  -4  -2   9    1.78    3.89
  -4  -2   9    0.65    4.44
  -4  -2  10   -1.01    4.61
  -4  -2  10    2.88    4.33
  -4  -2  11    1.15    4.82
  -4  -2  11    1.62    4.89
  -4  -2  12   55.98    5.62
  -4  -2  12   51.38    5.86
  -4  -2  13   33.31    5.30
  -4  -2  13   17.38    5.77
  -4  -2  14   -0.28    5.41
  -4  -2  14   -1.28    5.57
  -4  -2  15  303.40   11.71
  -4  -2  15  324.90   12.64
  -4  -2  16   88.83    6.76
  -4  -2  16   80.68    7.30
  -4  -2  17  107.00    7.47
  -4  -2  17  125.40    8.71
  -4  -2  18  195.20    8.95
  -4  -2  18  209.00   10.20
  -4  -2  19   15.07    6.46
  -4  -2  19   24.25    7.02
  -4  -2  20   -9.51    7.41
  -4  -2  20   11.59    7.35
  -4  -1 -19   16.91    5.78
   4   1  19   22.17    6.15
   4   1  19    7.14    7.17
  -4  -1 -18   38.39    6.61
   4   1  18   27.60    6.99
   4   1  18   36.15    7.11
  -4  -1 -17  227.00   10.91
   4   1  17  231.00   11.02
   4   1  17  242.30   11.60
  -4  -1 -16    1.39    6.13
   4   1  16   -2.49    6.69
   4   1  16    4.49    6.43
  -4  -1 -15    6.99    6.01
   4   1  15    2.89    6.23
   4   1  15    0.02    6.72
  -4  -1 -14  160.70    9.32
   4   1  14  161.90    9.74
   4   1  14  152.60    8.72
  -4  -1 -13   68.29    7.35
   4   1  13   75.24    8.04
   4   1  13   56.80    7.21
  -4  -1 -12 2103.00   59.34
   4   1  12 2173.00   61.01
   4   1  12 2159.00   61.07
  -4  -1 -11  144.30    8.95
   4   1  11  140.50    9.05
   4   1  11  133.20    9.61
  -4  -1 -10  482.80   17.06
   4   1  10  484.70   16.87
   4   1  10  474.30   17.20
  -4  -1  -9   27.48    6.47
   4   1   9   36.29    7.20
   4   1   9   33.38    6.75
  -4  -1  -8   15.01    5.75
   4   1   8   12.49    6.54
   4   1   8    2.00    6.02
  -4  -1  -7    0.01    6.13
   4   1   7   14.43    7.04
   4   1   7    8.67    5.79
  -4  -1  -6  362.10   13.40
   4   1   6  386.20   14.24
   4   1   6  361.60   13.63
  -4  -1  -5  139.00    8.17
   4   1   5  145.10    8.35
   4   1   5  148.80    8.40
  -4  -1  -4  509.80   16.85
   4   1   4  515.40   16.83
  -4  -1  -3   92.08    6.31
   4   1   3  103.60    7.18
  -4  -1  -2   31.50    4.76
   4   1   2   31.84    5.54
  -4  -1  -1  538.10   16.66
   4   1   1  554.00   16.89
  -4  -1   0    1.93    3.87
   4   1   0   -4.08    3.76
  -4  -1   1    5.01    3.67
   4   1  -1    3.35    3.85
  -4  -1   2  154.00    6.14
   4   1  -2  155.20    6.41
  -4  -1   3   -1.12    2.95
   4   1  -3   -0.47    3.21
  -4  -1   4  170.70    6.37
   4   1  -4  149.80    5.89
  -4  -1   5   55.47    4.21
  -4  -1   5   56.46    4.05
   4   1  -5   62.58    4.08
  -4  -1   6   21.88    3.77
  -4  -1   6   22.26    4.01
   4   1  -6   15.04    3.39
  -4  -1   7    5.32    3.74
  -4  -1   7    5.11    4.04
   4   1  -7   -2.60    3.88
  -4  -1   8  268.60    9.94
  -4  -1   8  247.60    9.25
   4   1  -8  254.30    9.41
  -4  -1   9   24.53    4.93
  -4  -1   9   15.05    5.14
   4   1  -9   18.58    4.62
  -4  -1  10  619.60   19.37
  -4  -1  10  626.00   19.39
   4   1 -10  614.10   18.84
   4   1 -11  294.40   11.20
  -4  -1  12   26.56    5.72
  -4  -1  12   41.34    6.18
  -4  -1  13  658.90   20.53
  -4  -1  13  711.60   22.39
  -4  -1  14    3.38    5.08
  -4  -1  14   -9.70    6.10
  -4  -1  15  305.90   11.90
  -4  -1  15  308.00   12.65
  -4  -1  16   20.03    5.70
  -4  -1  16   12.28    6.78
  -4  -1  17   46.31    6.26
  -4  -1  17   41.83    7.45
  -4  -1  18  168.00    8.72
  -4  -1  18  178.40   10.12
  -4  -1  19   -4.32    6.20
  -4  -1  19    7.51    7.02
  -4  -1  20    5.35    7.55
  -4  -1  20    6.69    7.95
  -4   0 -19    7.57    5.77
   4   0  19    2.46    5.91
   4   0  19    0.49    6.44
  -4   0 -18   22.92    5.83
   4   0  18    8.92    6.77
   4   0  18   23.65    6.89
  -4   0 -17   -1.61    5.83
   4   0  17   -5.65    6.68
   4   0  17    9.29    6.93
  -4   0 -16   48.02    6.74
   4   0  16   61.06    7.71
   4   0  16   37.34    7.50
  -4   0 -15   -0.53    6.63
   4   0  15    3.53    6.59
   4   0  15    5.57    6.79
  -4   0 -14   17.77    6.99
   4   0  14   19.49    6.87
   4   0  14   23.72    6.96
  -4   0 -13   -4.08    6.56
   4   0  13   -3.80    6.86
   4   0  13    6.40    6.12
  -4   0 -12   92.84    7.75
   4   0  12  107.40    8.17
   4   0  12  106.40    9.21
  -4   0 -11    9.79    6.12
   4   0  11    2.35    6.15
   4   0  11    0.54    6.68
  -4   0 -10  473.70   16.83
   4   0  10  523.60   18.74
   4   0  10  531.10   17.87
  -4   0  -9   -6.03    6.22
   4   0   9    4.75    6.22
   4   0   9   -2.09    6.27
  -4   0  -8  587.40   19.53
  -4   0  -7    6.02    6.40
   4   0   7   -0.34    6.22
  -4   0  -6    7.22    6.41
   4   0   6   -4.86    6.10
  -4   0  -5    1.06    5.71
   4   0   5    2.05    5.72
  -4   0  -4  705.00   21.91
   4   0   4  712.60   22.30
  -4   0  -3    2.49    5.36
   4   0   3    1.62    4.63
  -4   0  -2  549.30   17.40
   4   0   2  564.80   18.31
  -4   0  -1    3.54    4.46
   4   0   1    0.49    4.86
  -4   0   0   26.13    4.59
   4   0   0   15.31    4.61
  -4   0   1    1.37    3.90
   4   0  -1    4.31    4.10
  -4   0   2   31.06    4.36
   4   0  -2   19.49    4.02
  -4   0   3    1.73    3.88
   4   0  -3   -1.33    3.84
  -4   0   4 1187.00   33.37
   4   0  -4 1192.00   33.59
  -4   0   5    0.73    4.01
   4   0  -5    1.86    3.96
  -4   0   6  198.10    8.24
  -4   0   6  198.70    8.04
   4   0  -6  179.10    7.62
  -4   0   7   -0.47    4.62
  -4   0   7   -0.94    4.70
   4   0  -7    2.07    4.14
  -4   0   8   69.11    6.16
  -4   0   8   52.32    5.81
   4   0  -8   59.16    5.31
  -4   0   9   -4.78    4.87
  -4   0   9   -1.27    4.90
   4   0  -9    0.63    4.82
  -4   0  10   20.71    5.53
  -4   0  10   37.97    5.92
   4   0 -10   21.67    5.06
  -4   0  11    4.00    5.22
  -4   0  11   -8.16    5.83
   4   0 -11   -1.29    5.15
  -4   0  12 1292.00   37.45
  -4   0  12 1374.00   39.51
   4   0 -12 1338.00   38.50
  -4   0  13   -2.69    5.58
  -4   0  13    4.32    6.14
   4   0 -13   -8.86    5.39
  -4   0  14   11.12    6.89
  -4   0  14    5.96    5.61
  -4   0  15   -6.11    5.59
  -4   0  15    4.88    6.69
  -4   0  16   37.23    6.49
  -4   0  16   17.89    7.08
  -4   0  17    0.69    5.49
  -4   0  17    8.18    7.00
  -4   0  18  278.90   11.40
  -4   0  18  263.50   11.88
  -4   0  19   -0.67    6.21
  -4   0  19    2.00    6.07
  -4   0  20   11.25    7.55
  -4   0  20    5.00    7.49
  -4   1 -19    9.05    5.74
   4  -1  19   24.49    6.83
   4  -1  19   18.14    6.25
  -4   1 -18   24.50    6.01
   4  -1  18   24.13    6.25
   4  -1  18   27.90    7.04
  -4   1 -17  230.30   10.24
   4  -1  17  260.50   11.86
   4  -1  17  226.20   10.28
  -4   1 -16    6.96    6.11
   4  -1  16    7.54    6.78
   4  -1  16   -0.40    6.53
  -4   1 -15   -1.54    5.76
   4  -1  15    1.88    6.19
   4  -1  15  -14.82    6.76
  -4   1 -14  151.50    9.07
   4  -1  14  138.10    9.25
   4  -1  14  153.80    9.45
  -4   1 -13   71.98    6.99
   4  -1  13   63.29    8.34
   4  -1  13   79.96    8.36
  -4   1 -12 2079.00   58.51
   4  -1  12 2150.00   60.65
   4  -1  12 2122.00   60.02
  -4   1 -11  124.50    8.39
   4  -1  11  123.00    9.00
   4  -1  11  115.80    8.05
  -4   1 -10  505.80   17.64
   4  -1  10  500.00   18.09
   4  -1  10  469.80   16.71
  -4   1  -9   30.06    6.47
   4  -1   9   34.45    7.79
  -4   1  -8    9.57    6.47
   4  -1   8   -1.19    7.07
  -4   1  -7    9.20    6.13
   4  -1   7   15.40    7.14
  -4   1  -6  392.50   14.51
   4  -1   6  411.00   15.41
  -4   1  -5  174.10    9.70
   4  -1   5  153.40    9.06
  -4   1  -4  518.20   17.32
   4  -1   4  527.80   17.96
  -4   1  -3  102.50    6.85
   4  -1   3   93.08    7.79
  -4   1  -2   21.23    5.63
   4  -1   2   31.97    5.78
  -4   1  -1  560.70   17.87
   4  -1   1  541.90   17.44
  -4   1   0   -7.48    4.69
   4  -1   0   -4.09    5.13
  -4   1   1    5.27    4.39
   4  -1  -1    4.48    4.97
  -4   1   2  144.70    7.28
   4  -1  -2  139.50    7.24
  -4   1   3   -0.38    4.67
   4  -1  -3    1.76    4.29
  -4   1   4  169.50    7.76
   4  -1  -4  164.10    7.36
  -4   1   5   61.23    5.38
   4  -1  -5   63.66    5.58
  -4   1   6   17.99    4.87
   4  -1  -6   17.91    4.68
  -4   1   7    6.78    4.89
  -4   1   7    0.53    4.97
   4  -1  -7   -1.53    4.36
  -4   1   8  255.80   10.29
  -4   1   8  248.40   10.73
   4  -1  -8  252.00   10.29
  -4   1   9   -2.30    6.22
  -4   1   9   14.40    5.70
   4  -1  -9    9.29    4.99
  -4   1  10  628.40   20.36
  -4   1  10  630.20   19.82
   4  -1 -10  658.70   20.74
  -4   1  11  315.20   12.68
  -4   1  11  300.20   12.21
   4  -1 -11  313.00   12.49
  -4   1  12   32.71    7.07
  -4   1  12   33.92    6.79
   4  -1 -12   35.83    6.03
  -4   1  13  615.60   19.98
  -4   1  13  684.40   22.10
   4  -1 -13  625.90   20.14
  -4   1  14   -0.63    5.72
  -4   1  14    1.51    6.80
   4  -1 -14   -7.02    5.92
  -4   1  15  292.00   12.23
  -4   1  15  333.80   13.73
   4  -1 -15  294.70   12.37
  -4   1  16    7.94    6.64
  -4   1  16   11.30    6.33
  -4   1  17   38.62    6.49
  -4   1  17   31.80    7.53
  -4   1  18  151.90    8.91
  -4   1  18  170.20   10.11
  -4   1  19   10.91    6.49
  -4   1  19   -6.96    6.99
  -4   1  20    3.22    7.21
  -4   1  20    7.82    7.42
  -4   2 -19   17.73    5.61
   4  -2  19    4.02    6.12
   4  -2  19   13.76    5.72
  -4   2 -18   67.07    7.09
   4  -2  18   60.69    6.87
   4  -2  18   45.90    6.80
  -4   2 -17    5.99    6.21
   4  -2  17   11.77    6.85
   4  -2  17    4.64    6.87
  -4   2 -16  129.20    8.23
   4  -2  16  123.90    8.56
   4  -2  16  123.80    8.60
  -4   2 -15   22.98    6.29
   4  -2  15   22.19    6.85
   4  -2  15   13.55    6.53
  -4   2 -14   99.48    8.06
   4  -2  14   84.51    8.66
   4  -2  14  105.70    7.90
  -4   2 -13  145.10    9.07
  -4   2 -12  121.10    8.42
   4  -2  12   98.51    8.55
   4  -2  12  112.70    8.66
  -4   2 -11  173.00    9.50
   4  -2  11  151.60    9.43
   4  -2  11  167.40    9.85
  -4   2 -10   68.53    7.24
   4  -2  10   62.17    7.66
  -4   2  -9   69.14    7.14
   4  -2   9   78.88    8.03
  -4   2  -8  233.30   11.27
   4  -2   8  241.70   11.98
  -4   2  -7   -2.34    7.14
   4  -2   7    6.52    7.02
  -4   2  -6   -4.16    5.89
   4  -2   6  -10.79    7.15
  -4   2  -5  240.00   10.82
   4  -2   5  226.50   11.50
  -4   2  -4  223.10   10.25
   4  -2   4  211.40   10.46
  -4   2  -3  473.80   16.31
   4  -2   3  477.80   16.60
  -4   2  -2  120.30    7.39
   4  -2   2  112.50    7.79
  -4   2  -1  469.50   15.64
   4  -2   1  456.80   15.68
  -4   2   0  300.00   11.34
   4  -2   0  290.40   11.23
  -4   2   1   32.46    5.72
   4  -2  -1   15.83    5.36
  -4   2   2  101.60    6.75
   4  -2  -2   89.98    6.58
  -4   2   3   29.38    5.55
   4  -2  -3   24.16    5.62
  -4   2   4   60.38    5.97
   4  -2  -4   49.04    5.76
  -4   2   5   37.46    5.66
   4  -2  -5   35.21    5.67
  -4   2   6    1.94    5.25
   4  -2  -6   13.35    5.73
  -4   2   7  207.90    9.59
   4  -2  -7  193.20    9.09
  -4   2   8  147.50    8.51
  -4   2   8  127.60    7.51
   4  -2  -8  133.10    7.86
  -4   2   9   12.05    5.31
  -4   2   9    9.14    6.22
   4  -2  -9    5.02    6.27
  -4   2  10    9.58    6.33
  -4   2  10    4.89    5.89
   4  -2 -10   -0.30    5.74
  -4   2  11   -3.43    5.99
  -4   2  11    2.70    6.93
   4  -2 -11   -2.84    5.70
  -4   2  12   41.64    6.84
  -4   2  12   46.67    7.62
   4  -2 -12   52.72    7.06
  -4   2  13   14.28    6.63
  -4   2  13   21.06    7.15
   4  -2 -13   19.32    6.15
  -4   2  14   10.06    6.51
  -4   2  14    3.10    7.33
   4  -2 -14    1.35    5.98
  -4   2  15  349.70   13.59
  -4   2  15  341.20   13.92
   4  -2 -15  385.60   14.05
  -4   2  16  101.40    7.84
  -4   2  16   99.44    8.65
   4  -2 -16   88.85    7.67
  -4   2  17  106.10    7.99
  -4   2  17  117.50    9.38
  -4   2  18  208.60   10.36
  -4   2  18  226.80   11.18
  -4   2  19   18.63    6.52
  -4   2  19   24.21    6.54
  -4   2  20    8.35    7.85
  -4   2  20   -4.38    7.12
  -4   3 -19  104.30    6.49
   4  -3  19   94.87    7.08
   4  -3  19   92.08    7.58
  -4   3 -18   17.91    5.90
   4  -3  18   20.22    6.65
   4  -3  18   27.55    6.73
  -4   3 -17    4.35    5.98
   4  -3  17    2.22    6.33
   4  -3  17   -0.81    6.37
  -4   3 -16    4.44    5.56
   4  -3  16   10.91    6.72
   4  -3  16   13.26    5.97
  -4   3 -15   71.94    7.40
   4  -3  15   69.56    7.75
   4  -3  15   68.28    7.66
  -4   3 -14  125.70    8.97
   4  -3  14  102.10    8.83
   4  -3  14  110.90    7.97
  -4   3 -13   59.28    7.41
   4  -3  13   64.79    7.65
   4  -3  13   77.34    7.14
  -4   3 -12  180.70   10.09
   4  -3  12  159.90    9.14
   4  -3  12  163.40    9.19
  -4   3 -11  428.20   15.89
   4  -3  11  429.10   16.15
  -4   3 -10  660.30   21.72
   4  -3  10  635.70   21.08
  -4   3  -9   51.63    6.80
   4  -3   9   45.29    7.92
  -4   3  -8   87.17    8.52
   4  -3   8   77.51    7.63
  -4   3  -7   75.60    7.78
   4  -3   7  102.00    9.16
  -4   3  -6  126.90    9.22
   4  -3   6  125.10    9.54
  -4   3  -5  195.40   10.45
   4  -3   5  175.50   10.14
  -4   3  -4  126.00    8.39
   4  -3   4  139.00    9.69
  -4   3  -3   20.54    6.84
   4  -3   3   19.70    6.22
  -4   3  -2   15.06    6.44
   4  -3   2   12.03    6.26
  -4   3  -1  121.70    7.50
   4  -3   1  114.80    7.81
  -4   3   0   56.52    6.62
   4  -3   0   64.74    7.50
  -4   3   1  647.80   20.29
   4  -3  -1  625.40   20.23
  -4   3   2  375.10   13.46
   4  -3  -2  388.60   13.91
  -4   3   3   48.15    5.76
   4  -3  -3   44.61    6.59
  -4   3   4  671.60   21.08
   4  -3  -4  663.80   20.66
  -4   3   5   -5.89    5.65
   4  -3  -5   -2.14    5.16
  -4   3   6    7.22    5.72
   4  -3  -6    3.35    5.68
  -4   3   7   21.89    6.37
   4  -3  -7   21.42    5.73
  -4   3   8   37.95    6.49
  -4   3   8   29.61    6.42
   4  -3  -8   32.20    6.59
  -4   3   9   53.02    7.50
  -4   3   9   39.56    6.81
   4  -3  -9   30.89    6.53
  -4   3  10   19.97    6.63
  -4   3  10   29.32    7.47
   4  -3 -10   23.98    7.06
  -4   3  11   67.60    7.56
  -4   3  11   63.85    6.94
   4  -3 -11   59.18    7.21
  -4   3  12  243.80   11.46
  -4   3  12  211.30   10.62
   4  -3 -12  244.10   11.11
  -4   3  13  352.70   14.06
  -4   3  13  327.00   12.53
   4  -3 -13  324.30   12.72
  -4   3  14  175.30   10.39
  -4   3  14  154.50    9.63
   4  -3 -14  148.00    9.00
  -4   3  15  511.10   18.17
  -4   3  15  505.80   17.64
   4  -3 -15  511.30   17.36
  -4   3  16   25.37    7.09
  -4   3  16   32.27    7.29
   4  -3 -16   34.86    6.25
  -4   3  17   50.23    7.52
  -4   3  17   45.75    7.40
   4  -3 -17   51.14    6.89
  -4   3  18   23.50    6.85
  -4   3  18   28.98    7.23
   4  -3 -18   45.62    6.86
  -4   3  19   32.41    7.42
  -4   3  19   21.46    6.54
  -4   4 -18   15.31    5.69
   4  -4  18   -3.58    5.62
   4  -4  18    8.09    6.03
  -4   4 -17   26.14    6.20
   4  -4  17   34.54    6.67
   4  -4  17   46.82    7.00
  -4   4 -16   14.61    5.91
   4  -4  16    3.17    6.80
   4  -4  16    7.62    6.64
  -4   4 -15  104.00    8.03
   4  -4  15   84.72    8.26
   4  -4  15   92.54    7.85
  -4   4 -14    4.32    6.03
   4  -4  14    8.73    6.60
   4  -4  14    0.80    6.66
  -4   4 -13  303.00   12.63
   4  -4  13  327.50   13.37
   4  -4  13  369.00   13.96
  -4   4 -12  339.40   13.91
   4  -4  12  332.10   13.51
  -4   4 -11  833.30   26.04
   4  -4  11  880.60   27.41
  -4   4 -10  114.60    8.14
   4  -4  10  101.50    8.82
  -4   4  -9   36.36    7.45
   4  -4   9   57.10    7.65
  -4   4  -8  144.00    8.99
   4  -4   8  170.90   10.07
  -4   4  -7   57.15    8.03
   4  -4   7   52.82    8.41
  -4   4  -6  254.50   12.01
   4  -4   6  269.00   12.56
  -4   4  -5  278.60   12.36
   4  -4   5  295.80   13.34
  -4   4  -4  461.50   16.40
   4  -4   4  461.50   16.38
  -4   4  -3 1484.00   42.96
   4  -4   3 1528.00   44.19
  -4   4  -2  146.50    8.61
   4  -4   2  151.10    9.89
  -4   4  -1    8.71    6.49
   4  -4   1    8.07    7.21
  -4   4   0   23.82    6.89
   4  -4   0    2.89    6.56
  -4   4   1  171.60    9.31
   4  -4  -1  170.40    8.89
  -4   4   2  175.30    9.41
   4  -4  -2  166.90    9.10
  -4   4   3   70.80    7.01
   4  -4  -3   60.73    7.04
  -4   4   4  112.40    7.93
   4  -4  -4  113.00    8.33
  -4   4   5  152.00    8.82
   4  -4  -5  144.30    8.62
  -4   4   6  307.80   12.62
   4  -4  -6  287.50   11.89
  -4   4   7    4.15    5.86
   4  -4  -7    4.33    6.04
  -4   4   8  116.60    8.54
   4  -4  -8  110.80    8.28
  -4   4   9   -2.90    6.59
  -4   4   9  -12.08    6.56
   4  -4  -9   -8.53    6.31
  -4   4  10  911.30   27.89
  -4   4  10  902.60   27.80
   4  -4 -10  911.50   28.00
  -4   4  11  333.60   13.69
  -4   4  11  380.50   14.78
   4  -4 -11  340.60   13.67
  -4   4  12    7.45    6.23
  -4   4  12   -3.68    7.40
   4  -4 -12   -1.15    6.67
  -4   4  13   38.93    6.94
  -4   4  13   40.22    7.79
   4  -4 -13   35.20    7.30
  -4   4  14   52.66    7.21
  -4   4  14   51.84    7.62
   4  -4 -14   35.40    6.91
  -4   4  15  205.30   10.92
  -4   4  15  214.30   11.04
   4  -4 -15  178.40    9.67
  -4   4  16   12.30    8.02
  -4   4  16   20.48    6.97
   4  -4 -16   10.24    6.09
  -4   4  17    6.79    7.63
  -4   4  17    1.25    7.03
   4  -4 -17   -2.69    5.85
  -4   4  18  302.40   12.15
  -4   4  18  316.00   13.20
   4  -4 -18  307.30   12.50
  -4   4  19  109.20    8.39
  -4   4  19  108.00    8.95
   4  -4 -19  123.20    8.70
  -4   5 -18  265.70   10.45
   4  -5  18  219.60    9.76
   4  -5  18  236.30   10.52
  -4   5 -17  178.80    9.17
   4  -5  17  187.00    9.65
   4  -5  17  195.20    9.70
  -4   5 -16   57.38    6.53
   4  -5  16   37.71    7.05
   4  -5  16   49.42    7.37
  -4   5 -15    6.35    6.08
   4  -5  15    1.06    6.72
   4  -5  15   -0.25    6.80
  -4   5 -14   24.76    6.04
   4  -5  14   14.41    4.87
   4  -5  14   17.99    6.78
  -4   5 -13    9.45    6.51
   4  -5  13    8.83    6.39
  -4   5 -12    6.98    6.36
   4  -5  12   16.18    7.14
  -4   5 -11    5.31    6.11
   4  -5  11    5.17    6.21
  -4   5 -10  192.10   10.19
   4  -5  10  189.80   10.16
  -4   5  -9   44.36    6.71
   4  -5   9   45.68    7.21
  -4   5  -8   35.71    6.85
   4  -5   8   40.03    7.09
  -4   5  -7  206.60   10.41
   4  -5   7  181.00   10.39
  -4   5  -6  184.80   10.43
   4  -5   6  158.50    9.94
  -4   5  -5  191.10   10.71
   4  -5   5  190.60   10.50
  -4   5  -4    9.42    6.54
   4  -5   4    6.84    7.33
  -4   5  -3  428.70   16.06
   4  -5   3  430.90   16.22
  -4   5  -2  342.30   13.52
   4  -5   2  314.00   12.78
  -4   5  -1  169.90    9.49
   4  -5   1  140.00    9.06
  -4   5   0   32.44    6.73
   4  -5   0   35.35    7.92
  -4   5   1  355.30   13.67
   4  -5  -1  343.90   14.00
  -4   5   2  921.90   28.07
   4  -5  -2  955.40   29.29
  -4   5   3   23.05    6.30
   4  -5  -3   11.86    6.78
  -4   5   4  979.90   29.55
   4  -5  -4  995.30   30.08
  -4   5   5   -1.37    6.39
   4  -5  -5   -0.07    6.46
  -4   5   6  467.40   16.65
   4  -5  -6  439.40   16.05
  -4   5   7  274.20   12.06
   4  -5  -7  257.90   12.15
  -4   5   8  281.60   12.33
   4  -5  -8  282.50   12.30
  -4   5   9  411.70   15.54
   4  -5  -9  429.40   16.02
  -4   5  10  473.90   17.21
  -4   5  10  478.80   17.10
   4  -5 -10  464.20   16.92
  -4   5  11  220.60   10.93
  -4   5  11  232.90   11.80
   4  -5 -11  216.90   11.37
  -4   5  12   13.59    6.83
  -4   5  12   18.97    7.80
   4  -5 -12    2.69    7.24
  -4   5  13   56.32    8.12
  -4   5  13   43.93    7.18
   4  -5 -13   52.88    7.74
  -4   5  14   -2.30    6.97
  -4   5  14    3.94    6.48
   4  -5 -14    6.39    6.63
  -4   5  15   -4.00    7.32
  -4   5  15   -1.84    6.51
   4  -5 -15    6.10    7.00
  -4   5  16   -0.52    6.53
  -4   5  16    9.55    8.14
   4  -5 -16   -3.05    5.87
  -4   5  17   49.90    8.16
  -4   5  17   45.95    6.96
   4  -5 -17   38.11    6.63
  -4   5  18  120.90    8.51
  -4   5  18  108.90    8.95
   4  -5 -18  106.00    7.68
  -4   5  19    6.11    6.56
  -4   5  19    6.75    5.87
   4  -5 -19   -4.03    6.14
  -4   6 -18  141.20    7.62
   4  -6  18  160.20    8.05
   4  -6  18  153.60    8.50
  -4   6 -17   59.36    6.75
   4  -6  17   63.04    6.92
   4  -6  17   51.46    7.00
  -4   6 -16   20.33    5.82
   4  -6  16   13.22    7.10
   4  -6  16   15.18    6.49
  -4   6 -15   19.75    6.41
   4  -6  15   12.81    6.41
   4  -6  15   23.62    6.47
  -4   6 -14  118.20    7.95
   4  -6  14  120.80    8.65
  -4   6 -13  150.80    9.00
   4  -6  13  163.10    9.59
  -4   6 -12  120.50    8.60
   4  -6  12  125.20    9.07
  -4   6 -11   11.48    6.67
   4  -6  11    1.06    6.62
  -4   6 -10   91.82    8.11
   4  -6  10   98.86    8.40
  -4   6  -9   50.66    7.13
   4  -6   9   51.61    7.29
  -4   6  -8  108.70    8.23
   4  -6   8  130.30    9.30
  -4   6  -7   31.65    7.54
   4  -6   7   25.71    7.97
  -4   6  -6  461.80   16.62
   4  -6   6  462.10   16.74
  -4   6  -5   87.12    8.12
   4  -6   5   87.00    8.48
  -4   6  -4    5.47    6.47
   4  -6   4   14.68    6.98
  -4   6  -3  394.80   15.31
   4  -6   3  376.30   15.12
  -4   6  -2   72.74    7.73
   4  -6   2   70.37    8.33
  -4   6  -1  471.70   16.87
   4  -6   1  472.20   17.36
  -4   6   0  426.50   16.03
   4  -6   0  443.20   16.62
  -4   6   1  218.50   10.78
   4  -6  -1  210.70   10.78
  -4   6   2    1.85    6.37
   4  -6  -2   -6.71    6.61
  -4   6   3 1736.00   49.67
   4  -6  -3 1707.00   48.76
  -4   6   4  735.60   23.72
   4  -6  -4  754.30   23.99
  -4   6   5 2284.00   64.10
   4  -6  -5 2223.00   62.54
  -4   6   6  437.90   16.18
   4  -6  -6  435.90   16.57
  -4   6   7  155.70    9.71
   4  -6  -7  164.40   10.69
  -4   6   8   29.32    7.35
   4  -6  -8   30.33    8.37
  -4   6   9    5.32    7.41
   4  -6  -9  -15.40    7.58
  -4   6  10   -2.62    7.27
  -4   6  10    3.12    7.00
   4  -6 -10   18.68    7.09
  -4   6  11    9.39    6.90
  -4   6  11    1.21    7.27
   4  -6 -11    1.33    7.80
  -4   6  12    0.06    6.78
  -4   6  12    3.51    7.36
   4  -6 -12    4.17    7.51
  -4   6  13   -0.93    7.17
  -4   6  13    0.61    6.48
   4  -6 -13   13.82    6.98
  -4   6  14   77.36    8.00
  -4   6  14  105.20    9.33
   4  -6 -14   96.86    8.57
  -4   6  15  205.80   11.37
  -4   6  15  205.10   10.48
   4  -6 -15  216.30   10.57
  -4   6  16  157.70    9.53
  -4   6  16  156.30   10.33
   4  -6 -16  192.80   10.49
  -4   6  17   89.37    8.84
  -4   6  17   86.47    7.62
   4  -6 -17  110.80    8.37
  -4   6  18   55.54    7.23
  -4   6  18   48.15    7.97
   4  -6 -18   58.93    7.67
  -4   6  19   18.39    6.58
   4  -6 -19    6.77    6.82
  -4   7 -17    6.86    5.34
   4  -7  17    7.28    5.40
   4  -7  17    6.85    6.12
  -4   7 -16   -4.99    5.46
   4  -7  16    0.78    6.47
   4  -7  16   -4.06    6.11
  -4   7 -15    0.00    6.19
   4  -7  15    2.56    6.46
  -4   7 -14    2.62    5.68
   4  -7  14    0.55    6.74
  -4   7 -13   63.06    7.18
   4  -7  13   70.38    7.55
  -4   7 -12  143.80    9.10
   4  -7  12  147.40    9.34
  -4   7 -11   42.72    7.35
   4  -7  11   37.18    7.81
  -4   7 -10   52.84    7.54
   4  -7  10   39.90    7.52
  -4   7  -9   35.10    7.59
   4  -7   9   58.00    7.55
  -4   7  -8  106.50    8.79
   4  -7   8   95.11    8.25
  -4   7  -7  184.30   10.82
   4  -7   7  182.50   10.52
  -4   7  -6  971.80   29.73
   4  -7   6 1027.00   31.77
  -4   7  -5    1.24    6.41
   4  -7   5   11.98    7.21
  -4   7  -4  182.50   10.09
   4  -7   4  193.90   10.70
  -4   7  -3   -4.45    7.04
   4  -7   3    0.90    7.03
  -4   7  -2   17.60    6.73
   4  -7   2   -3.30    7.48
  -4   7  -1   78.94    8.22
   4  -7   1   43.20    8.63
  -4   7   0   80.70    8.56
   4  -7   0   75.38    8.29
  -4   7   1   27.51    7.03
   4  -7  -1   12.18    7.61
  -4   7   2  458.50   16.79
   4  -7  -2  457.40   17.05
  -4   7   3   32.32    7.16
   4  -7  -3   18.41    7.80
  -4   7   4  501.70   17.83
   4  -7  -4  498.40   18.11
  -4   7   5   27.71    7.42
   4  -7  -5   36.56    7.82
  -4   7   6  107.80    8.96
   4  -7  -6  101.60    9.52
  -4   7   7   23.04    7.36
   4  -7  -7   48.96    8.64
  -4   7   8 1305.00   38.59
   4  -7  -8 1418.00   41.76
  -4   7   9 1748.00   50.15
   4  -7  -9 1828.00   52.40
  -4   7  10  582.70   20.37
  -4   7  10  552.60   19.22
   4  -7 -10  542.50   19.20
  -4   7  11  195.60   11.01
  -4   7  11  201.50   10.83
   4  -7 -11  171.70   10.66
  -4   7  12    0.34    7.19
  -4   7  12  -10.59    6.92
   4  -7 -12   -8.10    7.99
  -4   7  13   41.75    7.39
  -4   7  13   40.20    8.14
   4  -7 -13   39.16    7.39
  -4   7  14  242.40   12.16
  -4   7  14  248.90   11.20
   4  -7 -14  230.60   11.15
  -4   7  15  166.60   10.57
  -4   7  15  175.70   10.02
   4  -7 -15  152.70    9.43
  -4   7  16   14.50    6.95
  -4   7  16    0.05    7.09
   4  -7 -16   -2.35    6.94
  -4   7  17   12.10    7.54
  -4   7  17    1.25    6.64
   4  -7 -17   -1.67    6.73
  -4   7  18   51.66    6.86
  -4   7  18   60.10    7.91
   4  -7 -18   53.75    6.95
  -4   8 -17   17.13    5.31
   4  -8  17    2.95    5.98
   4  -8  17   -3.86    5.70
  -4   8 -16    6.45    5.61
   4  -8  16   -3.50    6.94
  -4   8 -15   89.68    7.96
   4  -8  15  101.30    8.22
  -4   8 -14  110.50    7.66
   4  -8  14  128.60    9.05
  -4   8 -13   81.68    7.34
   4  -8  13   90.04    8.49
  -4   8 -12   47.33    7.17
   4  -8  12   39.30    7.64
  -4   8 -11   91.72    8.23
   4  -8  11   96.51    8.35
  -4   8 -10   13.72    6.75
   4  -8  10   25.14    7.06
  -4   8  -9  214.90   11.04
   4  -8   9  206.00   10.95
  -4   8  -8    5.30    6.99
   4  -8   8   -3.90    6.83
  -4   8  -7    4.58    6.97
   4  -8   7   -6.75    6.59
  -4   8  -6  131.60    9.44
   4  -8   6  131.30    9.22
  -4   8  -5   11.43    7.36
   4  -8   5   13.61    7.15
  -4   8  -4 1010.00   30.78
   4  -8   4 1056.00   32.52
  -4   8  -3  548.30   18.75
   4  -8   3  553.10   19.34
  -4   8  -2   25.81    7.22
   4  -8   2   19.67    7.49
  -4   8  -1  147.80    9.89
   4  -8   1  153.60   10.03
  -4   8   0    8.38    7.42
   4  -8   0   15.04    7.61
  -4   8   1   71.13    8.56
   4  -8  -1  104.10    9.50
  -4   8   2   54.27    8.31
   4  -8  -2   42.83    8.33
  -4   8   3  187.70   10.79
   4  -8  -3  198.90   11.57
  -4   8   4 1375.00   40.35
   4  -8  -4 1413.00   41.54
  -4   8   5  540.10   18.90
   4  -8  -5  523.40   18.56
  -4   8   6   94.74    8.97
   4  -8  -6   84.09    9.32
  -4   8   7  634.90   21.09
   4  -8  -7  750.30   24.32
  -4   8   8  172.30   10.42
   4  -8  -8  176.70   11.06
  -4   8   9  358.10   14.47
   4  -8  -9  357.30   14.90
  -4   8  10  122.40    9.14
   4  -8 -10  146.50   10.18
  -4   8  11  464.30   17.00
  -4   8  11  441.20   16.66
   4  -8 -11  455.30   16.59
  -4   8  12    1.39    6.99
  -4   8  12    6.37    7.98
   4  -8 -12   10.23    6.99
  -4   8  13  109.50    9.09
  -4   8  13  119.40    9.60
   4  -8 -13  128.40    9.27
  -4   8  14   40.46    7.83
  -4   8  14   41.04    8.26
   4  -8 -14   27.30    7.25
  -4   8  15   64.03    8.63
  -4   8  15   82.00    8.06
   4  -8 -15   74.44    7.74
  -4   8  16   22.21    7.68
  -4   8  16   19.82    6.85
   4  -8 -16   26.03    7.05
  -4   8  17   -5.83    7.30
  -4   8  17   -5.68    6.55
   4  -8 -17   -6.58    7.08
  -4   8  18   63.21    7.43
   4  -8 -18   63.89    7.28
  -4   9 -16  -14.69    5.77
   4  -9  16   -5.36    6.27
  -4   9 -15   17.08    5.83
   4  -9  15   16.31    6.49
  -4   9 -14    0.92    5.88
   4  -9  14   -7.50    6.30
  -4   9 -13    4.14    6.06
   4  -9  13    3.16    6.31
  -4   9 -12   58.87    7.21
   4  -9  12   69.25    7.60
  -4   9 -11  181.40   10.56
   4  -9  11  187.20   10.11
  -4   9 -10   16.67    7.50
   4  -9  10   24.95    7.47
  -4   9  -9    0.02    6.65
   4  -9   9    6.05    6.62
  -4   9  -8   -3.13    6.95
   4  -9   8    3.08    6.83
  -4   9  -7  202.90   11.07
   4  -9   7  223.70   11.54
  -4   9  -6  845.80   26.88
   4  -9   6  851.50   27.01
  -4   9  -5  116.30    9.49
   4  -9   5  105.40    9.66
  -4   9  -4  117.90    9.16
   4  -9   4  109.60    9.73
  -4   9  -3   -3.37    7.82
   4  -9   3   11.84    7.54
  -4   9  -2  342.60   14.26
   4  -9   2  328.30   14.22
  -4   9  -1    7.88    6.94
   4  -9   1   20.74    7.75
  -4   9   0   93.82    8.79
   4  -9   0   89.14    9.25
  -4   9   1    2.50    7.46
   4  -9  -1    4.61    7.97
  -4   9   2  743.80   24.22
   4  -9  -2  755.30   24.55
  -4   9   3  111.00    9.91
   4  -9  -3   81.00    8.90
  -4   9   4  335.70   14.30
   4  -9  -4  357.80   14.65
  -4   9   5  336.10   14.13
   4  -9  -5  327.80   14.13
  -4   9   6   79.41    8.70
   4  -9  -6   55.04    8.70
  -4   9   7  280.50   12.78
   4  -9  -7  255.30   12.56
  -4   9   8  266.80   12.82
   4  -9  -8  299.90   13.53
  -4   9   9   15.34    7.47
   4  -9  -9   27.28    8.09
  -4   9  10   67.07    8.13
   4  -9 -10   72.46    8.19
  -4   9  11   56.55    8.36
  -4   9  11   51.83    7.97
   4  -9 -11   60.19    8.32
  -4   9  12   27.33    7.34
  -4   9  12   45.81    7.88
   4  -9 -12   54.61    8.02
  -4   9  13   -1.61    6.59
  -4   9  13    8.92    7.71
   4  -9 -13  -12.21    7.45
  -4   9  14   29.75    7.46
  -4   9  14   22.28    8.42
   4  -9 -14   27.03    6.90
  -4   9  15  129.50    9.44
  -4   9  15  147.70    9.85
   4  -9 -15  159.40    9.66
  -4   9  16  379.60   14.46
  -4   9  16  376.40   14.18
   4  -9 -16  368.10   13.86
  -4   9  17    1.60    6.36
  -4   9  17   -1.33    6.93
   4  -9 -17   -7.71    6.48
  -4  10 -15  152.50    7.99
   4 -10  15  147.30    8.56
  -4  10 -14   94.59    7.03
   4 -10  14  101.50    7.80
  -4  10 -13   -1.29    6.54
   4 -10  13    4.26    6.32
  -4  10 -12   12.21    7.39
   4 -10  12    4.66    6.49
  -4  10 -11   -0.75    6.27
   4 -10  11   -9.53    6.44
  -4  10 -10   -2.10    6.67
   4 -10  10   15.38    6.57
  -4  10  -9   25.28    6.98
   4 -10   9   21.91    7.26
  -4  10  -8  202.50   10.69
   4 -10   8  209.60   10.77
  -4  10  -7   20.08    7.14
   4 -10   7   10.37    7.59
  -4  10  -6  303.70   12.91
   4 -10   6  300.70   13.41
  -4  10  -5  360.00   14.88
   4 -10   5  367.40   14.97
  -4  10  -4  456.70   17.19
   4 -10   4  465.20   17.04
  -4  10  -3    3.12    7.65
   4 -10   3   -2.90    7.87
  -4  10  -2  480.10   17.69
   4 -10   2  512.20   18.21
  -4  10  -1  149.50    9.86
   4 -10   1  117.20    9.66
  -4  10   0    7.46    7.35
   4 -10   0   10.56    7.58
  -4  10   1  327.30   13.48
   4 -10  -1  307.40   13.54
  -4  10   2  107.70    8.90
   4 -10  -2  112.50    9.10
  -4  10   3   29.65    8.12
   4 -10  -3    2.07    7.67
  -4  10   4   36.89    8.12
   4 -10  -4   54.19    8.56
  -4  10   5  304.30   13.75
   4 -10  -5  299.10   13.53
  -4  10   6   70.16    8.59
   4 -10  -6   66.32    8.86
  -4  10   7    1.46    6.89
   4 -10  -7   -1.29    7.80
  -4  10   8  199.50   11.27
   4 -10  -8  186.20   11.27
  -4  10   9  168.30   10.56
   4 -10  -9  181.50   10.90
  -4  10  10   13.58    7.51
   4 -10 -10   17.22    7.13
  -4  10  11   25.98    7.71
  -4  10  11   24.71    7.93
   4 -10 -11   25.91    7.42
  -4  10  12   -7.32    6.85
  -4  10  12   12.61    7.70
   4 -10 -12    2.59    7.65
  -4  10  13   -3.77    7.00
  -4  10  13    0.18    7.81
   4 -10 -13   -4.38    6.64
  -4  10  14   77.93    9.06
  -4  10  14   84.17    9.78
   4 -10 -14   79.22    8.07
  -4  10  15  198.60   10.72
  -4  10  15  203.10   10.91
   4 -10 -15  194.30   10.46
  -4  10  16   77.08    7.50
  -4  10  16   84.37    7.99
   4 -10 -16   91.00    7.49
  -4  11 -14   72.82    6.83
   4 -11  14   80.32    7.69
  -4  11 -13    2.73    5.60
   4 -11  13    3.52    6.25
  -4  11 -12   14.90    6.37
   4 -11  12   -2.01    6.34
  -4  11 -11    2.13    6.52
   4 -11  11    0.28    6.37
  -4  11 -10    6.72    6.78
   4 -11  10   21.16    6.94
  -4  11  -9    1.99    6.43
   4 -11   9   11.21    7.25
  -4  11  -8  902.60   27.54
   4 -11   8  933.70   28.78
  -4  11  -7   22.06    6.94
   4 -11   7   29.16    7.74
  -4  11  -6  986.60   29.87
   4 -11   6  966.40   29.76
  -4  11  -5    2.43    7.50
   4 -11   5    7.22    7.20
  -4  11  -4   58.03    7.96
   4 -11   4   50.75    8.14
  -4  11  -3  125.80    9.55
   4 -11   3  113.80    9.39
  -4  11  -2  189.60   11.02
   4 -11   2  166.30   10.66
  -4  11  -1   17.13    7.60
   4 -11   1   16.03    7.71
  -4  11   0   34.34    8.12
   4 -11   0   38.42    8.80
  -4  11   1   43.69    8.01
   4 -11  -1   21.84    7.99
  -4  11   2   55.83    8.06
   4 -11  -2   60.33    8.37
  -4  11   3   88.98    8.83
   4 -11  -3   95.44    9.22
  -4  11   4  247.70   12.32
   4 -11  -4  242.90   12.02
  -4  11   5  177.20   10.62
   4 -11  -5  184.60   10.86
  -4  11   6   75.20    9.29
   4 -11  -6   93.81    9.68
  -4  11   7   64.94    8.66
   4 -11  -7   63.82    8.35
  -4  11   8    9.66    7.43
   4 -11  -8   18.61    8.19
  -4  11   9    8.57    7.41
   4 -11  -9    7.15    8.19
  -4  11  10  150.90   10.00
   4 -11 -10  169.90   10.36
  -4  11  11   98.52    8.19
  -4  11  11  102.70    8.86
   4 -11 -11   97.77    9.10
  -4  11  12   -0.23    7.99
  -4  11  12   12.98    7.02
   4 -11 -12   -5.33    6.94
  -4  11  13    7.70    7.12
  -4  11  13   24.21    8.89
   4 -11 -13   10.74    6.63
  -4  11  14   -0.22    7.59
  -4  11  14  -11.90    6.68
   4 -11 -14    6.96    7.26
  -4  11  15   21.28    6.93
  -4  11  15   17.09    7.11
   4 -11 -15   22.51    6.95
  -4  12 -13   53.64    7.26
   4 -12  13   54.96    6.81
  -4  12 -12   -2.92    6.35
   4 -12  12    5.45    6.62
  -4  12 -11  265.30   11.68
   4 -12  11  256.90   11.60
  -4  12 -10   -1.45    6.46
   4 -12  10   12.45    6.81
  -4  12  -9  155.30    9.50
   4 -12   9  138.80    9.57
  -4  12  -8  343.70   13.54
   4 -12   8  316.20   13.03
  -4  12  -7 1103.00   32.74
   4 -12   7 1020.00   31.13
  -4  12  -6  216.00   11.07
   4 -12   6  228.10   11.79
  -4  12  -5  236.20   11.40
[truncated: 123,810 more chars]
