# Supplementary material for: Crystal structure and Hirshfeld surface analysis of 6-imino-8-(4-methyl­phen­yl)-1,3,4,6-tetra­hydro-2H-pyrido[1,2-a]pyrimidine-7,9-dicarbo­nitrile
Source: Acta Crystallogr E Crystallogr Commun. 2024 Mar 21;80(Pt 4):378–82. doi: 10.1107/S2056989024002500 (PMC10993597; doi:10.1107/S2056989024002500)
Supplement: Supplementary file 2 [file e-80-00378-Isup2.hkl]

data_I                                                                          
_shelx_title ' T-320 in P2(1)/c'                                                
_shelx_refln_list_code          4                                               
_shelx_F_calc_maximum       75.01                                               
_exptl_crystal_F_000       608.00                                               
_reflns_d_resolution_high  0.7227                                               
                                                                                
loop_                                                                           
 _space_group_symop_operation_xyz                                               
 'x, y, z'                                                                      
 '-x, y+1/2, -z+1/2'                                                            
 '-x, -y, -z'                                                                   
 'x, -y-1/2, z-1/2'                                                             
                                                                                
_cell_length_a     6.2459                                                       
_cell_length_b    14.1480                                                       
_cell_length_c    16.2111                                                       
_cell_angle_alpha  90.000                                                       
_cell_angle_beta   92.435                                                       
_cell_angle_gamma  90.000                                                       
                                                                                
_shelx_F_squared_multiplier     1.000                                           
                                                                                
loop_                                                                           
 _refln_index_h                                                                 
 _refln_index_k                                                                 
 _refln_index_l                                                                 
 _refln_F_squared_calc                                                          
 _refln_F_squared_meas                                                          
 _refln_F_squared_sigma                                                         
 _refln_observed_status                                                         
   2   0   0         54.44         31.86         2.97 o                         
   3   0   0         44.48         45.18         4.15 o                         
   4   0   0         25.57         18.01         4.40 o                         
   5   0   0       1008.67       1024.01        20.63 o                         
   7   0   0        576.48        589.45        12.74 o                         
   8   0   0        277.04        328.80         6.70 o                         
   1   1   0        674.41        654.34        12.06 o                         
   2   1   0        358.49        356.52         6.77 o                         
   3   1   0        496.83        499.82         7.48 o                         
   4   1   0          0.11         -1.73         1.73 o                         
   5   1   0        190.85        185.87         3.82 o                         
   6   1   0         10.44         10.56         2.13 o                         
   7   1   0        386.38        416.92         6.54 o                         
   8   1   0         49.16         48.40         2.36 o                         
   0   2   0        549.01        485.58        10.12 o                         
   1   2   0       1929.07       1794.24        21.83 o                         
   2   2   0        937.26        861.94        10.84 o                         
   3   2   0        141.90        122.96         3.78 o                         
   4   2   0        258.13        239.04         4.23 o                         
   5   2   0        442.33        456.01         6.33 o                         
   6   2   0         18.78         16.89         1.87 o                         
   7   2   0         87.84         96.20         3.00 o                         
   8   2   0         34.96         31.66         3.13 o                         
   2   3   0       2112.66       2033.80        32.86 o                         
   3   3   0        322.40        344.46         4.78 o                         
   4   3   0         38.70         46.15         1.59 o                         
   5   3   0         16.69         17.45         1.78 o                         
   6   3   0          4.72          7.34         2.29 o                         
   7   3   0        628.05        724.18        12.97 o                         
   8   3   0         10.32          8.10         8.32 o                         
   1   4   0       2680.14       2627.12        35.76 o                         
   2   4   0        375.66        347.32         7.28 o                         
   3   4   0          1.68          3.08         1.24 o                         
   4   4   0          3.86          6.73         2.89 o                         
   5   4   0          6.43          4.65         3.61 o                         
   6   4   0         13.43          8.03         3.83 o                         
   7   4   0        227.69        249.10         7.26 o                         
   8   4   0        346.47        346.28        14.31 o                         
   1   5   0        760.98        730.34        10.94 o                         
   2   5   0        149.52        142.96         4.19 o                         
   3   5   0         15.17         18.80         3.80 o                         
   4   5   0         35.17         27.42         4.17 o                         
   5   5   0          8.30          4.21         3.93 o                         
   6   5   0         94.00        121.69         5.45 o                         
   7   5   0         31.10         26.05         4.42 o                         
   8   5   0         24.94         20.90         4.44 o                         
   0   6   0         15.31          8.60         4.41 o                         
   1   6   0        110.28        132.56         3.46 o                         
   2   6   0       1685.02       1823.00        25.51 o                         
   3   6   0        220.80        187.36         8.43 o                         
   4   6   0        315.01        353.44         9.38 o                         
   5   6   0        248.38        271.98        15.61 o                         
   6   6   0          3.74          2.96         3.92 o                         
   7   6   0          3.05          0.44         3.98 o                         
   8   6   0         23.96         24.55         4.43 o                         
   1   7   0        138.21        139.06         3.67 o                         
   2   7   0       1472.78       1484.36        28.40 o                         
   3   7   0         52.35         37.38         1.66 o                         
   4   7   0         51.29         63.45         4.84 o                         
   5   7   0         32.14         36.78         5.80 o                         
   6   7   0         34.55         36.90         7.34 o                         
   7   7   0         77.28         97.71         6.91 o                         
   8   7   0          1.01          3.72        10.52 o                         
   0   8   0         43.10         42.78         7.86 o                         
   1   8   0         19.54         22.44         2.43 o                         
   2   8   0          6.69          6.41         2.27 o                         
   3   8   0         77.68         70.92         3.07 o                         
   4   8   0          3.93          9.49         4.32 o                         
   5   8   0        167.03        192.54         9.15 o                         
   6   8   0          2.45          5.94         5.16 o                         
   7   8   0          0.04          2.45         4.15 o                         
   1   9   0        151.09        176.21         7.37 o                         
   2   9   0         10.96          2.71         2.31 o                         
   3   9   0         14.02         15.78         3.07 o                         
   4   9   0         77.70         74.52         5.18 o                         
   5   9   0        221.01        230.97         8.90 o                         
   6   9   0         20.49         13.64         4.09 o                         
   7   9   0         18.36         20.15         4.12 o                         
   0  10   0         81.03         87.51         5.33 o                         
   1  10   0         24.08         20.16         2.65 o                         
   2  10   0         65.83         61.61         5.08 o                         
   3  10   0        192.30        200.25        10.43 o                         
   4  10   0         17.90          6.34         1.83 o                         
   5  10   0         72.01         85.78         5.32 o                         
   6  10   0         35.40         45.52         4.88 o                         
   7  10   0          0.85          0.59         4.22 o                         
   1  11   0         13.35         15.19         2.84 o                         
   2  11   0        469.57        499.24         8.56 o                         
   3  11   0        390.02        373.41        10.29 o                         
   4  11   0         25.63         20.74         2.93 o                         
   5  11   0         47.15         55.98         4.92 o                         
   6  11   0          9.45          4.91         4.42 o                         
   7  11   0          4.59          5.63         4.15 o                         
   0  12   0        407.03        426.74        10.64 o                         
   1  12   0         12.43         11.99         2.96 o                         
   2  12   0         12.19          5.84         2.86 o                         
   3  12   0        125.58        137.44         9.04 o                         
   4  12   0          0.35         -0.96         1.74 o                         
   5  12   0        175.04        187.95        13.05 o                         
   6  12   0         58.60         58.33         4.90 o                         
   1  13   0         15.60         13.17         3.06 o                         
   2  13   0         11.85         10.49         2.82 o                         
   3  13   0        549.29        526.56        11.14 o                         
   4  13   0         43.82         30.74         2.53 o                         
   5  13   0         52.47         54.36         4.65 o                         
   6  13   0          1.01          1.72         4.07 o                         
   0  14   0         10.19          8.10         9.44 o                         
   1  14   0         20.15         19.69         3.10 o                         
   2  14   0        171.53        180.25         4.51 o                         
   3  14   0          4.50          1.14         2.35 o                         
   4  14   0        114.70         86.09         7.01 o                         
   5  14   0         31.89         35.94         4.43 o                         
   6  14   0          4.79          3.50         4.11 o                         
   1  15   0         51.16         43.79         3.19 o                         
   2  15   0        330.61        330.49        13.30 o                         
   3  15   0         18.71         19.14         4.64 o                         
   4  15   0         67.12         45.74         5.42 o                         
   5  15   0         45.64         37.17         4.37 o                         
   0  16   0         92.07        106.14         7.52 o                         
   1  16   0         11.85          7.76         3.13 o                         
   2  16   0          0.74          1.18         3.04 o                         
   3  16   0        118.29        104.16         5.45 o                         
   4  16   0          1.21         -2.37         2.37 o                         
   1  17   0          1.15          1.67         3.05 o                         
   2  17   0         67.63         63.50         4.69 o                         
   3  17   0         69.26         61.05         3.26 o                         
   4  17   0         55.11         35.31         5.04 o                         
   0  18   0        372.59        363.39         9.46 o                         
   1  18   0          0.90          0.75         3.04 o                         
   2  18   0        171.61        146.35         5.81 o                         
   3  18   0          0.57         19.20        13.57 o                         
   1  19   0         54.68         41.38         3.08 o                         
   2  19   0         40.69         18.22         4.21 o                         
  -8   1   1         22.82         18.32         3.14 o                         
  -7   1   1        110.74        120.26         3.61 o                         
  -6   1   1         49.84         49.66         2.37 o                         
  -5   1   1        182.85        168.88         6.61 o                         
  -4   1   1          6.31          3.67         1.68 o                         
  -3   1   1        681.74        670.14         9.60 o                         
  -2   1   1        423.43        422.99         9.68 o                         
  -1   1   1       1555.19       1396.40        27.14 o                         
   1   1   1       2001.35       1849.50        22.49 o                         
   2   1   1        684.08        626.47         9.25 o                         
   3   1   1         10.46         19.13         3.28 o                         
   4   1   1        489.21        445.98         6.99 o                         
   5   1   1        741.02        730.89        10.81 o                         
   6   1   1         92.75        111.70         3.13 o                         
   7   1   1        298.45        336.01         5.20 o                         
   8   1   1         52.19         59.22         3.28 o                         
  -8   2   1         16.43         23.35         4.11 o                         
  -7   2   1         68.74         67.64         3.92 o                         
  -6   2   1        492.51        521.13         7.06 o                         
  -5   2   1        435.36        450.65         8.20 o                         
  -4   2   1         23.48         21.05         2.11 o                         
  -3   2   1         19.07         19.06         1.43 o                         
  -2   2   1        363.99        350.85         8.82 o                         
  -1   2   1         16.44         22.25         1.38 o                         
   0   2   1        461.55        466.96         7.01 o                         
   1   2   1        297.09        289.73         4.02 o                         
   2   2   1          1.04          2.27         1.59 o                         
   3   2   1        493.68        455.91         6.23 o                         
   4   2   1        386.34        370.08         5.32 o                         
   5   2   1          3.14          1.30         1.61 o                         
   6   2   1          0.00          2.22         1.86 o                         
   7   2   1          0.52         -1.88         1.88 o                         
   8   2   1          1.03          1.15         1.93 o                         
  -8   3   1         33.08         26.33         4.00 o                         
  -7   3   1          0.35          5.30         3.69 o                         
  -6   3   1       1032.05       1098.57        18.51 o                         
  -5   3   1        191.62        204.97         4.45 o                         
  -4   3   1        522.79        504.87        10.53 o                         
  -3   3   1        293.99        340.63        15.81 o                         
  -2   3   1        292.59        257.60         7.08 o                         
  -1   3   1       1835.69       1760.56        24.18 o                         
   2   3   1         42.32         37.60         1.79 o                         
   3   3   1          0.02          2.82         1.40 o                         
   4   3   1         84.79         92.35         2.20 o                         
   5   3   1        305.95        314.70         4.76 o                         
   6   3   1         87.81         95.72         2.47 o                         
   7   3   1        202.28        218.55         3.65 o                         
   8   3   1         92.25         80.75         5.61 o                         
  -8   4   1          5.04         -2.09         3.78 o                         
  -7   4   1          1.55         -0.45         3.87 o                         
  -6   4   1          0.00          4.76         7.64 o                         
  -5   4   1        111.55        112.29         5.16 o                         
  -4   4   1        137.50        139.01         5.23 o                         
  -3   4   1        485.32        520.97        11.79 o                         
  -2   4   1         53.94         47.57         2.54 o                         
  -1   4   1       4718.53       4469.95        74.82 o                         
   0   4   1       1419.03       1311.55        32.98 o                         
   1   4   1       1454.05       1408.20        19.70 o                         
   2   4   1        215.63        235.91         6.63 o                         
   3   4   1        500.64        511.32         9.21 o                         
   4   4   1          7.52          5.56         1.39 o                         
   5   4   1         25.22         25.05         1.58 o                         
   6   4   1         88.37         88.60         2.58 o                         
   7   4   1          7.41          3.37         3.79 o                         
   8   4   1          0.10          4.41         6.31 o                         
  -8   5   1          2.49         -0.18         9.16 o                         
  -7   5   1         21.36         12.41         8.28 o                         
  -6   5   1         14.12         10.02         3.74 o                         
  -5   5   1         69.23         72.79         9.23 o                         
  -4   5   1        232.88        284.43         7.95 o                         
  -3   5   1        671.84        714.54        23.01 o                         
  -2   5   1         30.94         38.61         2.57 o                         
  -1   5   1        429.44        442.55         9.13 o                         
   0   5   1        607.10        603.30         9.34 o                         
   1   5   1        809.96        767.44        11.32 o                         
   2   5   1       1538.05       1565.84        19.37 o                         
   3   5   1        542.65        557.82        14.49 o                         
   4   5   1        143.78        126.59        12.16 o                         
   5   5   1        255.62        256.61         6.30 o                         
   6   5   1          2.05          6.21         3.73 o                         
   7   5   1          9.48         21.08         4.04 o                         
   8   5   1        445.77        534.78        12.34 o                         
  -8   6   1         16.00         18.95         4.51 o                         
  -7   6   1         19.34         21.74         4.18 o                         
  -6   6   1         42.12         41.94         4.62 o                         
  -5   6   1         20.91         20.15         6.44 o                         
  -4   6   1        160.84        174.54         6.20 o                         
  -3   6   1         77.15         62.94         4.60 o                         
  -2   6   1          4.68          6.85         1.86 o                         
  -1   6   1        155.17        147.66         3.71 o                         
   0   6   1         81.49         75.42         3.10 o                         
   1   6   1       2571.84       2614.13        35.69 o                         
   2   6   1        673.11        734.20         9.67 o                         
   3   6   1        399.28        407.46        12.83 o                         
   4   6   1        348.01        344.09        17.93 o                         
   5   6   1         14.67         19.86         4.14 o                         
   6   6   1         44.41         47.41         4.66 o                         
   7   6   1         63.20         71.05         5.89 o                         
   8   6   1         77.89         59.92         4.92 o                         
  -8   7   1          2.53          7.12         4.30 o                         
  -7   7   1         69.16         77.06         7.61 o                         
  -6   7   1         93.79         96.16         5.21 o                         
  -5   7   1         64.23         69.62        12.13 o                         
  -4   7   1         15.57         17.20         6.23 o                         
  -3   7   1        180.01        194.44         7.87 o                         
  -2   7   1          3.57          1.98         1.92 o                         
  -1   7   1         72.11         71.73         4.30 o                         
   0   7   1         24.43         18.28         2.75 o                         
   1   7   1        152.72        162.09         6.37 o                         
   2   7   1          1.18          0.63         1.88 o                         
   3   7   1        118.76        107.98         6.16 o                         
   4   7   1         40.53         43.94         5.38 o                         
   5   7   1         69.56         75.63         5.21 o                         
   6   7   1         76.00         85.41         6.59 o                         
   7   7   1         14.77         15.75         4.21 o                         
   8   7   1         20.88         14.79         4.67 o                         
  -7   8   1        123.20        150.11         5.95 o                         
  -6   8   1         23.19         22.47        11.94 o                         
  -5   8   1        124.54        155.75         6.33 o                         
  -4   8   1         68.71         72.39        13.40 o                         
  -3   8   1         81.13         69.58         3.88 o                         
  -2   8   1        988.74        941.24        18.54 o                         
  -1   8   1         13.08          7.72         2.45 o                         
   0   8   1        248.85        255.02         5.97 o                         
   1   8   1        581.96        603.78        12.30 o                         
   2   8   1        355.42        333.24         7.25 o                         
   3   8   1        141.14        127.91         6.38 o                         
   4   8   1        127.80        112.35         4.05 o                         
   5   8   1        167.23        180.75        12.97 o                         
   6   8   1         17.19         24.75         4.41 o                         
   7   8   1          0.03          5.90         3.99 o                         
  -7   9   1          2.11          3.42         6.82 o                         
  -6   9   1         15.36         17.98        11.01 o                         
  -5   9   1          2.23          0.36         4.44 o                         
  -4   9   1          0.04          2.86         4.43 o                         
  -3   9   1          3.62          5.25         1.68 o                         
  -2   9   1         79.89         83.45         4.45 o                         
  -1   9   1         66.31         81.16         3.23 o                         
   0   9   1        115.54        139.76         3.97 o                         
   1   9   1         55.32         66.95         3.91 o                         
   2   9   1          0.01         -0.94         2.39 o                         
   3   9   1          0.06          3.90         1.91 o                         
   4   9   1          1.96          7.25         2.15 o                         
   5   9   1         90.10         96.71         5.34 o                         
   6   9   1          5.19         -3.53         8.33 o                         
   7   9   1         13.46         22.74         5.94 o                         
  -7  10   1          0.22          1.68         6.04 o                         
  -6  10   1          9.78          2.45         4.26 o                         
  -5  10   1          0.89          4.31         4.85 o                         
  -4  10   1        265.35        258.31         8.09 o                         
  -3  10   1         55.27         42.20         3.78 o                         
  -2  10   1          3.42          3.10         2.30 o                         
  -1  10   1         42.91         40.46         2.88 o                         
   0  10   1          1.01          1.45         3.70 o                         
   1  10   1        365.23        410.26         7.17 o                         
   2  10   1          3.18          0.62         2.50 o                         
   3  10   1        294.01        265.80        10.65 o                         
   4  10   1        123.19         90.58         8.33 o                         
   5  10   1         39.56         47.06        10.29 o                         
   6  10   1          5.85          8.52         8.48 o                         
   7  10   1         52.09         55.76         7.11 o                         
  -7  11   1          1.86         -3.07         5.96 o                         
  -6  11   1         44.74         43.11         4.65 o                         
  -5  11   1          0.73          7.70         4.28 o                         
  -4  11   1         24.49         22.55         2.64 o                         
  -3  11   1         62.96         64.85         3.61 o                         
  -2  11   1         33.73         30.35         2.87 o                         
  -1  11   1         13.30         15.23         2.76 o                         
   0  11   1        420.69        450.30         7.62 o                         
   1  11   1         23.02         24.84         3.55 o                         
   2  11   1          0.04          0.01         2.77 o                         
   3  11   1         18.24         16.49         2.44 o                         
   4  11   1         13.50          9.62         1.83 o                         
   5  11   1         18.03         28.49         5.70 o                         
   6  11   1         22.09         15.61         4.19 o                         
   7  11   1         43.06         35.31         4.42 o                         
  -6  12   1          1.54          4.68         4.02 o                         
  -5  12   1         10.08          6.87         4.23 o                         
  -4  12   1         63.85         47.28         5.62 o                         
  -3  12   1         21.41         23.18         3.75 o                         
  -2  12   1         51.73         63.97         4.76 o                         
  -1  12   1         28.03         32.65         4.20 o                         
   0  12   1        168.02        170.59         4.78 o                         
   1  12   1         23.64         18.39         3.10 o                         
   2  12   1        126.74        125.03         8.02 o                         
   3  12   1         48.11         44.24         2.61 o                         
   4  12   1         13.04          3.68         1.88 o                         
   5  12   1         31.41         40.00         4.60 o                         
   6  12   1          0.02         -2.59         3.93 o                         
  -6  13   1         24.69         24.09         4.25 o                         
  -5  13   1         53.59         58.07        11.59 o                         
  -4  13   1          3.63          2.64         2.10 o                         
  -3  13   1          0.02          4.64         2.18 o                         
  -2  13   1         62.57         57.70         3.90 o                         
  -1  13   1         28.12         34.10         4.36 o                         
   0  13   1         21.47         19.54         3.20 o                         
   1  13   1        183.84        193.72         4.77 o                         
   2  13   1          0.33          1.95         2.78 o                         
   3  13   1          3.62          1.28         2.51 o                         
   4  13   1          2.16         -1.99         1.99 o                         
   5  13   1         88.48         84.30         5.24 o                         
   6  13   1         13.70         10.68         5.44 o                         
  -6  14   1         14.80          9.80         4.21 o                         
  -5  14   1          8.99         -0.94         4.25 o                         
  -4  14   1         51.40         35.83         2.95 o                         
  -3  14   1         64.23         57.26         2.67 o                         
  -2  14   1         75.52         73.84         4.27 o                         
  -1  14   1         16.16         17.44         3.07 o                         
   0  14   1          5.05          0.62         3.03 o                         
   1  14   1        114.48        126.70         4.23 o                         
   2  14   1         83.74         79.48         5.47 o                         
   3  14   1         28.22         21.77         3.41 o                         
   4  14   1        147.63        117.55        12.95 o                         
   5  14   1         47.56         35.90         6.18 o                         
  -5  15   1         52.27         62.07         4.72 o                         
  -4  15   1         27.40         25.56         2.98 o                         
  -3  15   1         21.33         17.37         2.60 o                         
  -2  15   1         61.37         57.82         3.39 o                         
  -1  15   1        115.62        126.75         4.04 o                         
   0  15   1          7.72         12.85         2.97 o                         
   1  15   1        109.80        124.17         3.99 o                         
   2  15   1          3.34          2.82         2.95 o                         
   3  15   1         12.08         12.12         2.57 o                         
   4  15   1         27.84         24.94         5.31 o                         
   5  15   1          0.03         -4.13         4.13 o                         
  -4  16   1         14.78         11.51         3.05 o                         
  -3  16   1         98.41         85.91         6.47 o                         
  -2  16   1         16.39         15.46         3.11 o                         
  -1  16   1         50.63         53.29         3.31 o                         
   0  16   1         99.91         95.84         3.80 o                         
   1  16   1         15.60         21.26         3.19 o                         
   2  16   1         18.49         18.58         3.88 o                         
   3  16   1        135.12        130.45         5.52 o                         
   4  16   1        148.94        120.52        19.77 o                         
  -4  17   1          2.25          1.55         2.45 o                         
  -3  17   1          0.15          3.65         2.73 o                         
  -2  17   1          0.27         -0.25         2.98 o                         
  -1  17   1          9.20          5.45         3.65 o                         
   0  17   1         12.36         17.16         3.10 o                         
   1  17   1        100.87         98.68         3.81 o                         
   2  17   1          0.17         -3.79         3.83 o                         
   3  17   1          7.88         10.74         2.92 o                         
   4  17   1          0.21         -0.69         2.55 o                         
  -3  18   1         19.01         10.24         2.89 o                         
  -2  18   1         66.05         54.15         5.53 o                         
  -1  18   1        393.37        392.88         8.29 o                         
   0  18   1        189.86        178.54         9.96 o                         
   1  18   1          4.77          2.24         3.33 o                         
   2  18   1         27.19         24.01         4.08 o                         
   3  18   1          1.57          0.52         2.69 o                         
  -2  19   1        452.13        302.91        43.21 o                         
  -1  19   1        355.24        309.42         5.86 o                         
   0  19   1          5.95         -0.34         4.12 o                         
   1  19   1          4.99          8.09         3.66 o                         
   2  19   1         10.57         -1.01         4.39 o                         
  -8   0   2         26.76         20.20         2.63 o                         
  -7   0   2        112.27        130.68         4.56 o                         
  -6   0   2        528.75        550.23        11.79 o                         
  -5   0   2         16.07         14.80         2.74 o                         
  -4   0   2         30.26         21.26         4.70 o                         
  -3   0   2       1434.18       1358.28        43.90 o                         
  -2   0   2         75.02         90.55         3.33 o                         
  -1   0   2         57.48         61.06         2.87 o                         
   0   0   2        816.61        788.71        11.01 o                         
   1   0   2        690.38        601.71        13.90 o                         
   2   0   2        980.17        912.52        18.55 o                         
   3   0   2       1079.12       1062.65        21.31 o                         
   4   0   2        435.69        452.67        10.26 o                         
   5   0   2        772.64        762.20        15.96 o                         
   6   0   2          3.43          4.26         3.55 o                         
   7   0   2        545.77        615.64        13.31 o                         
   8   0   2          3.75          9.69         3.04 o                         
  -8   1   2         15.31         17.95         3.90 o                         
  -7   1   2        135.30        136.30         2.84 o                         
  -6   1   2        364.69        388.22         6.28 o                         
  -5   1   2          1.52         -0.78         2.07 o                         
  -4   1   2        134.34        121.56         2.93 o                         
  -3   1   2          2.10          2.81         1.42 o                         
  -2   1   2          1.08          5.03         1.85 o                         
  -1   1   2         30.32         15.36         1.22 o                         
   0   1   2         64.17         77.42         1.99 o                         
   1   1   2       4116.79       3768.85        71.92 o                         
   2   1   2       1565.46       1506.70        22.41 o                         
   3   1   2        213.91        203.27         6.56 o                         
   4   1   2         22.80         24.39         2.19 o                         
   5   1   2         43.89         42.59         3.08 o                         
   6   1   2          7.37          6.77         2.16 o                         
   7   1   2          0.05         -0.43         1.95 o                         
   8   1   2         54.75         59.93         2.77 o                         
  -8   2   2          3.51          4.73         3.52 o                         
  -7   2   2        106.91        129.69         5.14 o                         
  -6   2   2       2310.63       2461.32        30.17 o                         
  -5   2   2       1255.09       1227.55        25.11 o                         
  -4   2   2         96.25         79.49         3.33 o                         
  -3   2   2        790.61        803.87        11.46 o                         
  -2   2   2         28.82         14.74         4.61 o                         
  -1   2   2        263.27        196.56         3.62 o                         
   2   2   2       4663.35       4586.21        55.19 o                         
   3   2   2        863.57        867.26        11.12 o                         
   4   2   2         78.20         91.01         2.48 o                         
   5   2   2         75.97         77.61         3.67 o                         
   6   2   2         43.94         50.43         2.22 o                         
   7   2   2         12.64         10.74         2.04 o                         
   8   2   2         41.76         41.00         4.57 o                         
  -8   3   2          2.13         -1.05         3.86 o                         
  -7   3   2          0.02          2.53         3.79 o                         
  -6   3   2        288.93        298.32         7.89 o                         
  -5   3   2       2230.16       2272.92        44.35 o                         
  -4   3   2        283.01        310.38         7.86 o                         
  -3   3   2        157.30        145.36         5.24 o                         
  -2   3   2         16.10         13.97         3.53 o                         
  -1   3   2       1793.49       1697.31        41.90 o                         
   0   3   2       5206.26       4593.65        93.91 o                         
   2   3   2        925.07       1010.94        15.99 o                         
   3   3   2        164.26        174.49         4.20 o                         
   4   3   2          5.46          6.92         1.97 o                         
   5   3   2          7.87          3.87         1.74 o                         
   6   3   2        152.74        169.64         4.32 o                         
   7   3   2         97.71        112.20         2.76 o                         
   8   3   2         47.91         46.88         6.66 o                         
  -8   4   2         17.66         12.64         3.93 o                         
  -7   4   2          0.46          0.74         3.86 o                         
  -6   4   2         29.17         29.54         3.91 o                         
  -5   4   2        237.66        260.94         9.96 o                         
  -4   4   2        148.92        139.08         5.32 o                         
  -3   4   2         20.91         24.98         3.75 o                         
  -2   4   2         72.21         58.19         2.06 o                         
  -1   4   2        217.13        173.25         5.30 o                         
   0   4   2       2921.02       2743.46        37.41 o                         
   1   4   2       3210.86       3128.11        38.00 o                         
   2   4   2        455.71        450.72         6.40 o                         
   3   4   2         20.14         25.07         1.73 o                         
   4   4   2        111.08        111.71         3.01 o                         
   5   4   2         96.48         91.61         3.34 o                         
   6   4   2         57.40         60.73         2.17 o                         
   7   4   2         26.35         22.31         2.11 o                         
   8   4   2        168.03        170.74         6.19 o                         
  -8   5   2         69.35         74.58         5.18 o                         
  -7   5   2         76.40         78.22         9.65 o                         
  -6   5   2        181.73        191.40         6.19 o                         
  -5   5   2        136.17        141.11         5.81 o                         
  -4   5   2        732.12        762.83        16.48 o                         
  -3   5   2        169.29        171.00         6.30 o                         
  -2   5   2         29.25         33.27         1.66 o                         
  -1   5   2        593.77        561.03        11.88 o                         
   0   5   2        838.06        789.49        11.67 o                         
   1   5   2       1738.39       1658.12        23.03 o                         
   2   5   2        340.27        351.74         5.26 o                         
   3   5   2        523.29        558.89        15.55 o                         
   4   5   2        287.19        249.26         8.68 o                         
   5   5   2         12.89         11.73         4.18 o                         
   6   5   2         53.97         52.54         2.50 o                         
   7   5   2          0.14          0.33         3.76 o                         
   8   5   2         10.22         19.22         5.50 o                         
  -8   6   2          9.01          4.40         6.65 o                         
  -7   6   2         14.37         10.64         4.33 o                         
  -6   6   2         84.03         90.52         4.91 o                         
  -5   6   2         10.59         11.04         4.20 o                         
  -4   6   2          2.09         -1.91         3.73 o                         
  -3   6   2        159.61        176.53         9.76 o                         
  -2   6   2         32.34         27.95         1.91 o                         
  -1   6   2       1112.27       1077.45        15.40 o                         
   0   6   2         50.10         55.25         2.89 o                         
   1   6   2        180.80        160.27         3.85 o                         
   2   6   2       1830.69       1745.51        27.39 o                         
   3   6   2         24.04         21.56         3.17 o                         
   4   6   2         48.86         51.91         3.50 o                         
   5   6   2        134.11        142.53         3.78 o                         
   6   6   2         11.93         14.41         3.99 o                         
   7   6   2        198.47        220.96         7.02 o                         
   8   6   2         70.23         43.26        11.72 o                         
  -8   7   2          2.81         -1.12         4.10 o                         
  -7   7   2         11.32          9.40         4.17 o                         
  -6   7   2          2.37          6.92         4.08 o                         
  -5   7   2         45.61         45.28         4.71 o                         
  -4   7   2        369.78        372.34         9.73 o                         
  -3   7   2        142.29        150.97        12.79 o                         
  -2   7   2        465.46        423.57         6.76 o                         
  -1   7   2         24.76         18.82         2.84 o                         
   0   7   2         46.48         54.07         2.94 o                         
   1   7   2         41.45         41.59         2.81 o                         
   2   7   2       1164.22       1180.06        15.03 o                         
   3   7   2        848.08        829.45        30.87 o                         
   4   7   2          4.47          9.02         3.26 o                         
   5   7   2        126.28        109.08         6.67 o                         
   6   7   2         49.45         56.71         4.60 o                         
   7   7   2        119.46        138.33         5.79 o                         
  -7   8   2         29.09         33.36         4.28 o                         
  -6   8   2         31.72         34.17         6.11 o                         
  -5   8   2         21.73         21.20         4.39 o                         
  -4   8   2         30.43         40.03         4.78 o                         
  -3   8   2          6.95          7.48         1.27 o                         
  -2   8   2        128.96        120.70         4.25 o                         
  -1   8   2       1307.65       1317.63        18.68 o                         
   0   8   2         55.75         64.86         4.38 o                         
   1   8   2        123.43        121.26         5.25 o                         
   2   8   2          0.93          4.89         2.10 o                         
   3   8   2         88.91         93.38         6.09 o                         
   4   8   2         18.41         15.26         2.25 o                         
   5   8   2         50.93         52.64         5.24 o                         
   6   8   2         28.10         28.63         4.20 o                         
   7   8   2          7.64          5.29         7.75 o                         
  -7   9   2         67.11         75.35         4.70 o                         
  -6   9   2         60.08         57.03         8.19 o                         
  -5   9   2         42.63         35.20         4.63 o                         
  -4   9   2        602.92        609.39        14.02 o                         
  -3   9   2        114.80         90.67         3.99 o                         
  -2   9   2          2.53         -2.22         2.22 o                         
  -1   9   2         93.10         89.38         3.26 o                         
   0   9   2         27.10         23.82         2.80 o                         
   1   9   2         92.13         99.89         4.76 o                         
   2   9   2         19.51         14.86         2.20 o                         
   3   9   2         78.13         72.71         6.06 o                         
   4   9   2        249.55        251.08        10.17 o                         
   5   9   2         27.57         31.50         4.70 o                         
   6   9   2         44.61         47.26         7.37 o                         
   7   9   2          0.02         -1.00         4.32 o                         
  -7  10   2          5.93          6.20         4.10 o                         
  -6  10   2          4.42          6.90         4.26 o                         
  -5  10   2        115.70        120.09         5.65 o                         
  -4  10   2         86.77         89.52         5.17 o                         
  -3  10   2         43.58         50.27         3.87 o                         
  -2  10   2        266.25        247.35         9.01 o                         
  -1  10   2        305.50        314.75         7.16 o                         
   0  10   2        142.33        138.01         5.10 o                         
   1  10   2         74.38         76.12         3.45 o                         
   2  10   2        208.73        224.48         8.85 o                         
   3  10   2         10.74          6.27         2.25 o                         
   4  10   2        428.05        374.39        14.39 o                         
   5  10   2         65.11         74.10         7.89 o                         
   6  10   2         30.57         41.76         4.45 o                         
   7  10   2         32.08         32.00         4.58 o                         
  -7  11   2          8.24         11.27         4.21 o                         
  -6  11   2         18.27         21.26         4.42 o                         
  -5  11   2         26.40         27.96         4.55 o                         
  -4  11   2         51.86         47.22         4.72 o                         
  -3  11   2        154.33        160.13         8.40 o                         
  -2  11   2          9.47          4.51         2.70 o                         
  -1  11   2        188.24        197.27         4.51 o                         
   0  11   2         93.22        108.29         7.26 o                         
   1  11   2          0.95          2.62         3.27 o                         
   2  11   2        151.82        187.58         9.26 o                         
   3  11   2        431.82        414.26        11.02 o                         
   4  11   2        147.96        123.11         6.77 o                         
   5  11   2         33.10         30.82         4.41 o                         
   6  11   2        337.92        344.07         8.89 o                         
   7  11   2          5.08         13.31         7.37 o                         
  -6  12   2          0.09          6.76         4.45 o                         
  -5  12   2          2.59         10.95         4.50 o                         
  -4  12   2         11.31          8.74         2.94 o                         
  -3  12   2        141.30        146.16         5.82 o                         
  -2  12   2          0.79          2.52         2.72 o                         
  -1  12   2        138.76        154.82         4.29 o                         
   0  12   2         47.78         50.75         3.35 o                         
   1  12   2         20.81         20.33         4.09 o                         
   2  12   2          9.88          8.70         3.49 o                         
   3  12   2          0.06         -0.87         2.37 o                         
   4  12   2         84.22         80.66         8.16 o                         
   5  12   2          3.90          0.43         5.03 o                         
   6  12   2          7.72          5.57         5.69 o                         
  -6  13   2         12.88          6.70         4.01 o                         
  -5  13   2          0.64         -3.57         4.08 o                         
  -4  13   2        214.93        188.60        31.78 o                         
  -3  13   2        122.86        114.40         3.53 o                         
  -2  13   2        160.14        164.82         4.38 o                         
  -1  13   2         48.40         53.91         3.58 o                         
   0  13   2         90.21         92.18         3.81 o                         
   1  13   2         90.33         95.50         3.66 o                         
   2  13   2          4.69          8.27         2.86 o                         
   3  13   2         95.95         93.88         3.06 o                         
   4  13   2        630.01        596.74        44.01 o                         
   5  13   2          1.33          2.68         2.35 o                         
   6  13   2         47.63         39.38         4.39 o                         
  -5  14   2          7.31          6.59         4.32 o                         
  -4  14   2          3.31          3.80         1.73 o                         
  -3  14   2        253.67        268.45        13.73 o                         
  -2  14   2         74.20         83.72         4.09 o                         
  -1  14   2        395.58        412.95         7.37 o                         
   0  14   2         12.95         15.41         3.02 o                         
   1  14   2         71.81         70.52         3.60 o                         
   2  14   2          8.46          8.30         2.94 o                         
   3  14   2        127.56        115.55         3.29 o                         
   4  14   2         63.32         51.87         6.04 o                         
   5  14   2          0.25         -2.30         2.30 o                         
  -5  15   2         11.67         11.04         4.04 o                         
  -4  15   2          6.49          3.33         2.06 o                         
  -3  15   2          1.07          0.45         2.33 o                         
  -2  15   2         59.03         66.08         4.79 o                         
  -1  15   2         58.49         62.56         3.33 o                         
   0  15   2         12.16         12.24         3.06 o                         
   1  15   2          0.15         -2.45         3.09 o                         
   2  15   2          1.75          1.95         3.50 o                         
   3  15   2          0.08          0.66         2.57 o                         
   4  15   2          1.25          0.72         2.41 o                         
   5  15   2         52.82         46.78         9.03 o                         
  -4  16   2          0.52          1.35         2.16 o                         
  -3  16   2          2.59          0.13         2.59 o                         
  -2  16   2        480.76        467.10         8.53 o                         
  -1  16   2        711.54        725.86        11.16 o                         
   0  16   2        246.61        262.02         5.51 o                         
   1  16   2         12.91         14.85         3.09 o                         
   2  16   2          0.01          1.44         2.58 o                         
   3  16   2         10.79          7.22         2.70 o                         
   4  16   2        324.15        266.97        19.67 o                         
  -4  17   2         44.14         30.72         7.59 o                         
  -3  17   2         16.22         20.92         3.20 o                         
  -2  17   2          0.40          3.68         3.69 o                         
  -1  17   2          5.86         -1.21         3.15 o                         
   0  17   2        100.10        107.31         3.93 o                         
   1  17   2         49.33         43.91         3.33 o                         
   2  17   2          0.45          1.78         2.62 o                         
   3  17   2          3.53          3.94         2.96 o                         
   4  17   2         10.73          6.78         2.83 o                         
  -3  18   2         69.95         49.78         6.38 o                         
  -2  18   2          7.45          4.91         3.56 o                         
  -1  18   2         24.23         18.64         3.10 o                         
   0  18   2          1.51         -0.54         3.01 o                         
   1  18   2         10.67          2.95         3.11 o                         
   2  18   2          2.67          5.54         2.65 o                         
   3  18   2        182.34        126.69        11.56 o                         
  -1  19   2         56.11         40.00         4.24 o                         
   0  19   2         45.89         34.95         5.56 o                         
   1  19   2         10.56         10.87         3.33 o                         
  -8   1   3         30.45         25.76         5.81 o                         
  -7   1   3          0.98         -0.95         1.45 o                         
  -6   1   3          0.67          4.46         1.77 o                         
  -5   1   3        142.02        137.09         3.53 o                         
  -4   1   3          0.01         -0.15         1.46 o                         
  -3   1   3        459.39        462.40         6.84 o                         
  -2   1   3       2718.38       2608.08        31.54 o                         
  -1   1   3       1697.18       1598.53        17.86 o                         
   0   1   3        546.87        471.36         6.07 o                         
   1   1   3         67.69         67.87         2.89 o                         
   2   1   3       1306.61       1259.26        17.70 o                         
   3   1   3         95.04        109.51         3.37 o                         
   4   1   3         84.03         79.66         2.83 o                         
   5   1   3        203.20        213.67         4.30 o                         
   6   1   3        143.27        164.72         3.44 o                         
   7   1   3         32.41         38.08         2.21 o                         
   8   1   3         39.98         40.14         2.39 o                         
  -8   2   3          0.07          1.44         3.91 o                         
  -7   2   3         80.21         72.91         5.03 o                         
  -6   2   3         14.36         12.28         3.36 o                         
  -5   2   3         19.15         14.80         1.55 o                         
  -4   2   3         16.55         17.39         1.84 o                         
  -3   2   3        519.73        524.23        10.30 o                         
  -2   2   3          4.71          7.70         3.34 o                         
  -1   2   3       1694.64       1581.55        48.39 o                         
   0   2   3       1739.90       1486.88        18.51 o                         
   1   2   3        626.92        613.68         8.33 o                         
   2   2   3        326.06        359.41         5.40 o                         
   3   2   3       1402.15       1469.80        18.30 o                         
   4   2   3        372.06        395.83         5.85 o                         
   5   2   3        191.21        199.07         3.76 o                         
   6   2   3         64.30         70.14         2.53 o                         
   7   2   3         20.58         23.58         2.12 o                         
   8   2   3         36.16         41.19         2.54 o                         
  -8   3   3         29.56         27.97         7.89 o                         
  -7   3   3         50.57         41.19         5.33 o                         
  -6   3   3         12.15          9.56         3.55 o                         
  -5   3   3        723.00        695.55        14.96 o                         
  -4   3   3         31.52         37.96         3.53 o                         
  -3   3   3        866.50        996.73        36.99 o                         
  -2   3   3        237.99        256.15        15.90 o                         
  -1   3   3       5626.66       5482.22        85.03 o                         
   0   3   3       4994.24       4713.00        74.30 o                         
   2   3   3        459.66        463.09        11.99 o                         
   3   3   3       1979.54       2209.24        32.01 o                         
   4   3   3         12.18         14.94         1.87 o                         
   5   3   3         87.79         94.68         2.65 o                         
   6   3   3        206.33        229.50         4.60 o                         
   7   3   3        238.56        276.84         5.99 o                         
   8   3   3        113.77        105.70         2.98 o                         
  -8   4   3          4.08         10.48         4.52 o                         
  -7   4   3          1.25          2.99         3.87 o                         
  -6   4   3        141.39        156.40         5.73 o                         
  -5   4   3         63.95         72.59         4.76 o                         
  -4   4   3         62.70         53.80         4.09 o                         
  -3   4   3         58.29         68.37         4.27 o                         
  -2   4   3       1963.14       2016.20        32.12 o                         
  -1   4   3       1482.63       1308.77        20.70 o                         
   0   4   3       1468.01       1434.66        20.14 o                         
   1   4   3        227.65        214.33         4.64 o                         
   2   4   3       1324.55       1357.37        15.51 o                         
   3   4   3        173.75        156.07        10.91 o                         
   4   4   3       1202.88       1165.75        21.86 o                         
   5   4   3        411.31        408.53         6.01 o                         
   6   4   3         32.90         35.34         2.14 o                         
   7   4   3          9.81          8.52         1.99 o                         
   8   4   3        136.48        154.69         6.11 o                         
  -8   5   3         44.83         38.72         4.58 o                         
  -7   5   3        117.79        114.87         7.52 o                         
  -6   5   3        116.76        121.15        19.31 o                         
  -5   5   3       1500.52       1515.90        30.44 o                         
  -4   5   3         22.64         14.81         4.55 o                         
  -3   5   3         94.39        105.77         6.55 o                         
  -2   5   3          6.30         10.81         1.79 o                         
  -1   5   3       5526.90       5287.72        71.14 o                         
   0   5   3         13.83         15.30         2.68 o                         
   1   5   3        798.19        822.70        14.08 o                         
   2   5   3         12.12         17.27         2.68 o                         
   3   5   3        254.77        239.70         5.68 o                         
   4   5   3        352.51        313.92        12.82 o                         
   5   5   3        734.08        723.65        17.48 o                         
   6   5   3         32.12         30.31         3.36 o                         
   7   5   3         11.95         13.33         2.19 o                         
   8   5   3          7.65          9.77         4.15 o                         
  -8   6   3         17.69         10.39         7.07 o                         
  -7   6   3        137.08        145.72         5.76 o                         
  -6   6   3         14.98         15.17         4.05 o                         
  -5   6   3        891.48       1013.42        21.31 o                         
  -4   6   3       1351.65       1399.54        28.29 o                         
  -3   6   3        232.16        240.07        13.29 o                         
  -2   6   3          2.05          0.43         1.68 o                         
  -1   6   3        317.55        365.51         8.06 o                         
   0   6   3        484.75        515.85         8.24 o                         
   1   6   3         68.60         86.75         4.67 o                         
   2   6   3       3603.69       3659.21        56.07 o                         
   3   6   3          3.85          2.69         1.86 o                         
   4   6   3        278.52        276.06        17.78 o                         
   5   6   3        141.63        139.55         4.18 o                         
   6   6   3          9.43          8.67         2.15 o                         
   7   6   3          6.25          6.66         4.01 o                         
   8   6   3        129.90         91.76        51.03 o                         
  -8   7   3         23.04         10.13         6.10 o                         
  -7   7   3         44.83         35.64         4.90 o                         
  -6   7   3        271.43        286.78         8.58 o                         
  -5   7   3         45.22         54.97         4.90 o                         
  -4   7   3         38.71         21.99         5.65 o                         
  -3   7   3          1.89          1.50         1.22 o                         
  -2   7   3          2.00          1.20         1.85 o                         
  -1   7   3         74.66         82.46         2.97 o                         
   0   7   3       3194.94       3082.22        45.18 o                         
   1   7   3         76.95         64.45         3.67 o                         
   2   7   3        887.33        892.78        20.09 o                         
   3   7   3        201.59        211.32         6.51 o                         
   4   7   3          7.23         -0.95         2.13 o                         
   5   7   3        163.51        138.43         9.14 o                         
   6   7   3         12.17         18.31         2.05 o                         
   7   7   3          1.68          7.92         3.96 o                         
  -7   8   3         45.37         39.18         5.92 o                         
  -6   8   3         78.93         93.95         5.22 o                         
  -5   8   3        414.52        396.53        17.20 o                         
  -4   8   3        150.25        156.98         6.42 o                         
  -3   8   3         36.58         28.18         1.31 o                         
  -2   8   3        960.04        993.29        14.35 o                         
  -1   8   3        522.99        535.47         8.50 o                         
   0   8   3        164.15        185.94         4.38 o                         
   1   8   3        812.74        811.23        21.37 o                         
   2   8   3       1072.55       1113.58        24.77 o                         
   3   8   3        351.76        331.87        10.69 o                         
   4   8   3        475.41        433.98         7.17 o                         
   5   8   3        249.98        244.02         7.59 o                         
   6   8   3         61.72         67.78         4.63 o                         
   7   8   3          3.15          4.34         4.13 o                         
  -7   9   3         18.42         12.93         6.57 o                         
  -6   9   3         14.59          7.83         4.27 o                         
  -5   9   3        156.75        148.01         6.15 o                         
  -4   9   3         68.52         78.66        12.20 o                         
  -3   9   3         11.03          6.90         3.04 o                         
  -2   9   3         66.12         72.92         3.37 o                         
  -1   9   3        399.51        438.26        10.01 o                         
   0   9   3          5.91          9.38         2.60 o                         
   1   9   3         92.71         91.46         3.42 o                         
   2   9   3        671.19        671.96        12.70 o                         
   3   9   3         36.13         38.99         3.34 o                         
   4   9   3          0.87          2.64         2.43 o                         
   5   9   3        178.45        198.96        13.86 o                         
   6   9   3          6.42          2.29         5.43 o                         
   7   9   3          1.80          8.15         7.29 o                         
  -7  10   3         36.46         32.85         7.60 o                         
  -6  10   3         55.08         60.44         6.11 o                         
  -5  10   3         54.85         59.42        11.79 o                         
  -4  10   3         14.43         13.68        11.21 o                         
  -3  10   3         64.27         55.28         2.84 o                         
  -2  10   3         59.26         61.47         2.87 o                         
  -1  10   3         26.58         27.31         2.85 o                         
   0  10   3          3.83          7.76         2.66 o                         
   1  10   3        915.48        916.23        19.69 o                         
   2  10   3         12.65         12.06         2.42 o                         
   3  10   3          1.77          3.23         2.64 o                         
   4  10   3          0.48          1.82         2.54 o                         
   5  10   3         35.94         34.65         5.28 o                         
   6  10   3         38.08         36.83         4.43 o                         
   7  10   3         45.55         48.60         4.48 o                         
  -7  11   3         34.47         48.78         6.88 o                         
  -6  11   3         23.47         39.91         4.60 o                         
  -5  11   3          7.96         21.13         9.60 o                         
  -4  11   3         74.03         74.95         5.18 o                         
  -3  11   3         51.12         49.85         3.98 o                         
  -2  11   3        316.47        316.22         5.93 o                         
  -1  11   3        170.57        178.50         5.21 o                         
   0  11   3         89.51         96.46         3.59 o                         
   1  11   3         60.55         65.65         3.43 o                         
   2  11   3         67.57         75.69         3.70 o                         
   3  11   3         70.00         62.64         2.75 o                         
   4  11   3         97.51         82.48         5.41 o                         
   5  11   3          0.02          3.02         2.28 o                         
   6  11   3         48.49         46.94         4.59 o                         
  -6  12   3          3.22         10.28         4.27 o                         
  -5  12   3         45.07         50.43         4.72 o                         
  -4  12   3         22.13         22.79         4.98 o                         
  -3  12   3         16.83         16.85         2.39 o                         
  -2  12   3          1.33          5.88         2.64 o                         
  -1  12   3         28.63         28.27         3.82 o                         
   0  12   3        285.25        325.97         6.30 o                         
   1  12   3        527.18        564.20         9.26 o                         
   2  12   3          0.25          1.58         2.56 o                         
   3  12   3        184.32        168.35         7.70 o                         
   4  12   3         61.57         55.93         3.27 o                         
   5  12   3          0.09         -1.49         2.42 o                         
   6  12   3        365.34        369.03         9.33 o                         
  -6  13   3         32.02         28.97         4.25 o                         
  -5  13   3          1.80          0.19         4.15 o                         
  -4  13   3         68.20         47.22        10.69 o                         
  -3  13   3         37.54         30.97         2.64 o                         
  -2  13   3         19.63         18.04         2.98 o                         
  -1  13   3          2.57          0.87         3.02 o                         
   0  13   3        195.66        201.72         4.87 o                         
   1  13   3        239.08        265.91         7.19 o                         
   2  13   3        120.24        133.24         6.17 o                         
   3  13   3          5.05          4.00         2.47 o                         
   4  13   3         36.54         32.57         4.34 o                         
   5  13   3          8.67          6.21         3.96 o                         
   6  13   3         46.88         46.84         5.81 o                         
  -5  14   3         12.68          8.85         4.36 o                         
  -4  14   3         19.58         12.82         4.03 o                         
  -3  14   3          1.08          2.86         2.56 o                         
  -2  14   3        197.11        219.26         6.88 o                         
  -1  14   3          0.22          3.64         2.88 o                         
   0  14   3          6.31         11.91         4.88 o                         
   1  14   3         33.64         35.94         3.28 o                         
   2  14   3          4.27          6.20         2.69 o                         
   3  14   3         34.00         36.35         2.73 o                         
   4  14   3        103.73         97.24         7.82 o                         
   5  14   3          8.39          4.67         3.05 o                         
  -5  15   3         34.04         38.98         8.98 o                         
  -4  15   3          3.41          1.83         1.82 o                         
  -3  15   3          2.35          4.93         2.82 o                         
  -2  15   3          6.81          7.99         2.87 o                         
  -1  15   3        446.67        463.81         7.94 o                         
   0  15   3        336.08        353.44         6.68 o                         
   1  15   3         41.86         48.49         4.23 o                         
   2  15   3          2.90          8.55         3.24 o                         
   3  15   3        274.23        284.94        13.05 o                         
   4  15   3          9.17         13.18         3.42 o                         
   5  15   3          0.73         -0.51         2.76 o                         
  -4  16   3         10.56          7.04         2.68 o                         
  -3  16   3          0.50         -2.57         2.79 o                         
  -2  16   3         97.48         96.78         3.79 o                         
  -1  16   3        305.53        324.55         8.68 o                         
   0  16   3        201.64        221.10         5.08 o                         
   1  16   3          0.52         -1.53         2.95 o                         
   2  16   3          2.76          0.93         4.72 o                         
   3  16   3          1.10          8.09         6.32 o                         
   4  16   3          3.95          3.92         2.54 o                         
  -4  17   3          1.52          4.75         2.21 o                         
  -3  17   3         43.26         32.81         3.01 o                         
  -2  17   3         11.96          6.54         4.15 o                         
  -1  17   3        425.14        428.72         7.51 o                         
   0  17   3          9.18         12.41         3.66 o                         
   1  17   3         17.83         17.92         3.72 o                         
   2  17   3         12.40         11.06         2.79 o                         
   3  17   3         11.10         10.08         2.83 o                         
   4  17   3         22.76         10.28         3.85 o                         
  -3  18   3          0.64          2.34         3.29 o                         
  -2  18   3        213.82        198.33         8.68 o                         
  -1  18   3         15.34          8.57         2.92 o                         
   0  18   3          7.48          5.20         2.95 o                         
   1  18   3          0.22          2.84         3.01 o                         
   2  18   3         14.22         12.03         2.75 o                         
   3  18   3          0.92          2.88         3.23 o                         
  -1  19   3         21.06         11.83         2.94 o                         
   0  19   3          1.45         -2.89         2.89 o                         
   1  19   3         41.02         32.32         4.52 o                         
  -8   0   4         80.16         65.34         3.11 o                         
  -7   0   4         21.76         18.02         2.82 o                         
  -6   0   4         39.21         45.64         3.11 o                         
  -5   0   4        294.77        280.88         6.67 o                         
  -4   0   4        988.00        967.11        19.25 o                         
  -3   0   4       4696.54       4931.56       110.17 o                         
  -2   0   4       2475.72       2402.48        37.60 o                         
  -1   0   4        331.68        321.90         5.51 o                         
   0   0   4         42.20         37.07         2.95 o                         
   1   0   4       2947.56       2776.37        53.61 o                         
   2   0   4        386.07        365.45         8.86 o                         
   3   0   4       2981.26       3194.28        61.40 o                         
   4   0   4        576.12        576.25        12.71 o                         
   5   0   4         12.13         15.24         3.11 o                         
   6   0   4        106.41        103.40         4.53 o                         
   7   0   4        252.63        318.01         7.94 o                         
   8   0   4          4.17          2.49         3.40 o                         
  -8   1   4         44.56         32.05         3.88 o                         
  -7   1   4          0.54          6.17         3.26 o                         
  -6   1   4         51.36         47.13         2.07 o                         
  -5   1   4         80.92         75.78         3.18 o                         
  -4   1   4        137.65        132.36         3.39 o                         
  -3   1   4          0.31         -1.44         1.44 o                         
  -2   1   4       1156.23       1151.15        14.28 o                         
  -1   1   4       2398.19       2319.37        34.16 o                         
   0   1   4        264.34        284.60         4.44 o                         
   1   1   4       1290.76       1328.74        17.90 o                         
   2   1   4        213.57        202.40         3.81 o                         
   3   1   4       1251.22       1263.37        17.89 o                         
   4   1   4        371.38        420.80         7.00 o                         
   5   1   4          0.21          0.48         2.21 o                         
   6   1   4          0.01         -0.10         2.01 o                         
   7   1   4         42.85         54.91         2.45 o                         
   8   1   4          2.58          0.05         2.21 o                         
  -8   2   4         42.66         33.25         4.41 o                         
  -7   2   4         45.98         37.49         3.68 o                         
  -6   2   4          3.81         -1.86         3.29 o                         
  -5   2   4         33.12         24.28         1.57 o                         
  -4   2   4         40.02         42.89         2.37 o                         
  -3   2   4         54.39         66.57         1.55 o                         
  -2   2   4        932.66        916.27        12.89 o                         
  -1   2   4       2086.90       1973.31        24.15 o                         
   0   2   4          2.21          1.38         2.25 o                         
   1   2   4        648.41        611.19         7.69 o                         
   2   2   4        908.58        905.96        11.75 o                         
   3   2   4          3.00          2.52         2.02 o                         
   4   2   4        168.71        174.49         3.52 o                         
   5   2   4         82.51        104.67         3.88 o                         
   6   2   4          0.46          0.69         1.98 o                         
   7   2   4        166.04        182.61         7.10 o                         
   8   2   4        306.92        327.07         8.20 o                         
  -8   3   4          7.76         -1.45         4.36 o                         
  -7   3   4          3.87          2.32         3.70 o                         
  -6   3   4         42.51         45.03         4.44 o                         
  -5   3   4        204.42        222.64        13.86 o                         
  -4   3   4        546.11        542.83        12.00 o                         
  -3   3   4        639.54        601.95        23.86 o                         
  -2   3   4       1440.44       1409.35        21.67 o                         
  -1   3   4        221.06        217.74         4.22 o                         
   0   3   4         81.51         90.31         3.00 o                         
   1   3   4        352.05        315.52         5.81 o                         
   2   3   4       1104.32       1082.82        13.84 o                         
   3   3   4        371.77        319.20         5.42 o                         
   4   3   4         95.24         96.59         3.60 o                         
   5   3   4         32.56         37.86         2.20 o                         
   6   3   4          0.16          1.93         2.00 o                         
   7   3   4         71.59         80.49         2.67 o                         
   8   3   4         45.86         36.76         2.71 o                         
  -8   4   4          6.50          5.64         4.26 o                         
  -7   4   4         27.44         24.83         3.81 o                         
  -6   4   4         47.28         44.86         4.09 o                         
  -5   4   4        101.16        125.59         5.27 o                         
  -4   4   4        100.45         91.62         4.67 o                         
  -3   4   4         11.75          6.47         3.39 o                         
  -2   4   4         53.76         57.81         1.59 o                         
  -1   4   4        188.08        181.52         5.55 o                         
   0   4   4          0.02         -2.24         2.61 o                         
   1   4   4       1687.37       1651.34        20.57 o                         
   2   4   4         28.63         26.02         2.48 o                         
   3   4   4         38.59         29.46         2.17 o                         
   4   4   4        362.09        355.79         6.92 o                         
   5   4   4         25.36         28.42         2.06 o                         
   6   4   4        283.40        288.77         8.97 o                         
   7   4   4        133.83        147.04         5.45 o                         
   8   4   4         18.20          9.85         2.80 o                         
  -8   5   4          0.10          5.25         4.50 o                         
  -7   5   4         23.66         25.94         3.95 o                         
  -6   5   4         27.22         21.71         4.93 o                         
  -5   5   4       1052.54       1072.52        63.42 o                         
  -4   5   4        844.29        802.90        17.14 o                         
  -3   5   4        123.06        120.25         8.98 o                         
  -2   5   4        256.12        241.89         4.25 o                         
  -1   5   4       1415.23       1393.53        20.41 o                         
   0   5   4        929.66        958.03        15.33 o                         
   1   5   4         32.25         21.74         2.35 o                         
   2   5   4       1165.97       1173.84        15.00 o                         
   3   5   4         19.40         18.22         2.13 o                         
   4   5   4          2.11          1.10         2.27 o                         
   5   5   4         86.11         76.54         3.23 o                         
   6   5   4         44.25         47.50         2.89 o                         
   7   5   4          2.76         -1.30         3.50 o                         
   8   5   4          5.13          5.95         4.26 o                         
  -8   6   4         13.19          2.31         6.26 o                         
  -7   6   4         66.06         62.70        10.01 o                         
  -6   6   4          0.71         -1.71         5.61 o                         
  -5   6   4        105.52        110.19         5.50 o                         
  -4   6   4        615.98        605.69        13.71 o                         
  -3   6   4          8.85         14.06         3.86 o                         
  -2   6   4        288.02        293.20         5.09 o                         
  -1   6   4         22.80         29.82         2.89 o                         
   0   6   4        319.72        336.60         9.74 o                         
   1   6   4         55.80         54.72         2.59 o                         
   2   6   4       1341.65       1305.12        27.17 o                         
   3   6   4        115.95        115.04         5.08 o                         
   4   6   4         10.04          6.19         2.26 o                         
   5   6   4         17.60         15.62         2.51 o                         
   6   6   4         74.11         67.25         6.32 o                         
   7   6   4          0.15          3.30         2.28 o                         
  -7   7   4          0.85          0.57         4.13 o                         
  -6   7   4         18.49         16.26         4.31 o                         
  -5   7   4        197.41        205.12         7.01 o                         
  -4   7   4        395.37        406.59        10.33 o                         
  -3   7   4         48.17         52.29         6.76 o                         
  -2   7   4        163.71        159.55         3.51 o                         
  -1   7   4          0.08          0.89         2.31 o                         
   0   7   4        183.60        224.86         5.89 o                         
   1   7   4        648.60        668.69        14.23 o                         
   2   7   4        206.73        223.28         5.03 o                         
   3   7   4        926.24        890.39        22.37 o                         
   4   7   4        157.73        146.96         3.83 o                         
   5   7   4         88.35         66.16         7.92 o                         
   6   7   4        176.30        175.61         6.32 o                         
   7   7   4         46.87         46.62         4.44 o                         
  -7   8   4          0.39         -2.23         3.87 o                         
  -6   8   4          0.77         -4.00         4.00 o                         
  -5   8   4          1.97          3.21         5.24 o                         
  -4   8   4       1065.14       1133.15        23.53 o                         
  -3   8   4         31.03         22.20         1.73 o                         
  -2   8   4        433.95        482.99         7.68 o                         
  -1   8   4       1023.84       1033.37        14.98 o                         
   0   8   4        178.91        172.34         4.84 o                         
   1   8   4         26.81         31.94         2.82 o                         
   2   8   4        346.88        324.67         9.51 o                         
   3   8   4         19.65         21.90         2.56 o                         
   4   8   4        884.31        820.24        12.23 o                         
   5   8   4        583.29        572.43        13.26 o                         
   6   8   4         11.33          6.82         2.37 o                         
   7   8   4         13.66         15.28         4.01 o                         
  -7   9   4          2.58          3.33         3.94 o                         
  -6   9   4          0.49         -1.92         4.23 o                         
  -5   9   4         34.39         30.67         4.46 o                         
  -4   9   4        269.33        281.99         8.98 o                         
  -3   9   4        768.49        748.58        26.49 o                         
  -2   9   4          2.80          3.52         2.19 o                         
  -1   9   4          0.22         -1.64         2.60 o                         
   0   9   4       1554.81       1526.40        21.62 o                         
   1   9   4         22.86         25.18         3.91 o                         
   2   9   4         41.19         59.94         4.18 o                         
   3   9   4        240.63        251.46         5.52 o                         
   4   9   4         78.90         86.24         3.21 o                         
   5   9   4         16.48         11.65         5.20 o                         
   6   9   4          9.04          3.29         2.19 o                         
   7   9   4          4.26          3.79         3.89 o                         
  -7  10   4          1.88          2.34         3.97 o                         
  -6  10   4         98.44         94.89         5.41 o                         
  -5  10   4        240.09        276.12        12.11 o                         
  -4  10   4         33.19         38.00         7.03 o                         
  -3  10   4        315.89        306.87        18.46 o                         
  -2  10   4        277.79        273.42         7.97 o                         
  -1  10   4         52.05         48.85         3.67 o                         
   0  10   4        176.39        211.56         5.88 o                         
   1  10   4        679.33        707.11        16.03 o                         
   2  10   4        143.18        140.17         5.85 o                         
   3  10   4        382.62        394.60         6.24 o                         
   4  10   4        375.88        353.45        11.27 o                         
   5  10   4         86.85         83.99         5.36 o                         
   6  10   4         43.83         39.57         4.17 o                         
   7  10   4         83.15         86.81         4.66 o                         
  -7  11   4        171.47        154.85         8.54 o                         
  -6  11   4         34.21         32.68         4.75 o                         
  -5  11   4         14.23         15.31         4.52 o                         
  -4  11   4        194.26        199.41         7.00 o                         
  -3  11   4          1.22          2.84         2.17 o                         
  -2  11   4        801.95        833.70        14.06 o                         
  -1  11   4       1096.30       1151.28        16.70 o                         
   0  11   4         42.61         47.06         3.21 o                         
   1  11   4          0.04         -0.23         2.79 o                         
   2  11   4          1.32          5.99         2.51 o                         
   3  11   4        340.87        341.06         7.60 o                         
   4  11   4         30.52         36.11         3.06 o                         
   5  11   4         22.20         23.52         4.32 o                         
   6  11   4         17.42         10.22         4.03 o                         
  -6  12   4         23.23         33.22        14.53 o                         
  -5  12   4          1.04          8.64         4.21 o                         
  -4  12   4        168.38        198.79         6.99 o                         
  -3  12   4         42.98         51.59         3.62 o                         
  -2  12   4        272.80        287.68        10.26 o                         
  -1  12   4          1.13          0.89         2.96 o                         
   0  12   4          1.90          1.55         2.89 o                         
   1  12   4         41.64         41.11         3.27 o                         
   2  12   4        100.13        102.82         3.71 o                         
   3  12   4          0.10         -0.02         2.42 o                         
   4  12   4          0.51          2.64         2.25 o                         
   5  12   4         13.95          9.05         3.15 o                         
   6  12   4          2.37          2.80        10.33 o                         
  -6  13   4        264.13        251.43         7.14 o                         
  -5  13   4          0.16         -5.84         8.43 o                         
  -4  13   4         19.89          8.93         4.14 o                         
  -3  13   4         63.49         59.97         2.96 o                         
  -2  13   4         11.15          8.21         2.75 o                         
  -1  13   4        172.17        197.23         4.84 o                         
   0  13   4        146.97        152.14         5.09 o                         
   1  13   4        244.04        244.85         5.29 o                         
   2  13   4         11.32          5.78         2.55 o                         
   3  13   4         43.98         43.45         2.75 o                         
   4  13   4        145.66        141.71         7.27 o                         
   5  13   4         27.98         20.83         8.79 o                         
   6  13   4        163.15        171.06        11.55 o                         
  -5  14   4         58.90         56.14         4.70 o                         
  -4  14   4         41.91         24.60         8.62 o                         
  -3  14   4         96.99         86.50         5.31 o                         
  -2  14   4         54.30         58.14         5.52 o                         
  -1  14   4        183.91        197.53         4.80 o                         
   0  14   4        496.13        528.58         8.81 o                         
   1  14   4        329.16        341.78         6.57 o                         
   2  14   4          1.29          0.54         2.63 o                         
   3  14   4        276.01        291.74        10.18 o                         
   4  14   4        175.85        169.34        13.10 o                         
   5  14   4         79.61         97.47        11.10 o                         
  -5  15   4          2.26          3.27         3.96 o                         
  -4  15   4          0.16         -0.77         2.36 o                         
  -3  15   4          0.10          0.37         2.66 o                         
  -2  15   4        402.83        428.43         9.86 o                         
  -1  15   4        124.87        128.77         4.06 o                         
   0  15   4        104.32        110.40         4.51 o                         
   1  15   4         37.15         42.95         4.28 o                         
   2  15   4          1.97          2.94         2.56 o                         
   3  15   4         97.32         95.44         6.45 o                         
   4  15   4         27.27         26.43         5.03 o                         
   5  15   4         15.89         11.00         3.37 o                         
  -4  16   4         11.10          3.19         2.71 o                         
  -3  16   4          0.02          2.46         2.83 o                         
  -2  16   4        148.35        153.53         4.24 o                         
  -1  16   4        141.33        139.93         4.20 o                         
   0  16   4        100.66        108.35         4.86 o                         
   1  16   4          4.14          7.45         2.95 o                         
   2  16   4          3.46          5.82         2.75 o                         
   3  16   4          2.15          4.09         2.73 o                         
   4  16   4         86.49         79.64        11.17 o                         
  -4  17   4          7.29          0.20         2.94 o                         
  -3  17   4          0.95          1.57         2.86 o                         
  -2  17   4         11.82          8.72         3.01 o                         
  -1  17   4          7.45          8.71         3.06 o                         
   0  17   4         16.85         14.66         3.15 o                         
   1  17   4          0.90          3.34         3.05 o                         
   2  17   4         25.50         23.37         2.97 o                         
   3  17   4          3.23         -2.74         2.74 o                         
  -3  18   4          3.40          4.91         3.52 o                         
  -2  18   4          0.90         -1.74         3.03 o                         
  -1  18   4         37.44         27.93         3.15 o                         
   0  18   4         54.65         53.34         5.31 o                         
   1  18   4         27.43         19.13         2.84 o                         
   2  18   4         31.63         23.30         4.30 o                         
  -1  19   4         42.83         31.30         3.12 o                         
   0  19   4          8.14          6.72         3.49 o                         
   1  19   4          0.32          7.73         2.88 o                         
  -8   1   5        193.90        172.26         4.50 o                         
  -7   1   5          0.38          4.12         4.84 o                         
  -6   1   5         87.19         80.66         2.01 o                         
  -5   1   5         53.30         52.03         1.80 o                         
  -4   1   5         55.97         48.41         1.65 o                         
  -3   1   5        708.64        738.31        13.31 o                         
  -2   1   5       1533.62       1541.73        22.79 o                         
  -1   1   5       1400.42       1379.10        15.31 o                         
   0   1   5        938.67        960.76        10.58 o                         
   1   1   5         64.01         57.29         2.94 o                         
   2   1   5        496.77        469.84         6.85 o                         
   3   1   5        726.38        802.29        10.64 o                         
   4   1   5        102.34        123.20         3.75 o                         
   5   1   5         40.44         38.96         2.39 o                         
   6   1   5          7.00          4.49         2.05 o                         
   7   1   5         41.26         43.23         2.45 o                         
   8   1   5          1.47         -1.89         2.23 o                         
  -8   2   5          1.98         -2.19         5.02 o                         
  -7   2   5         12.75          7.10         3.42 o                         
  -6   2   5          6.21          2.61         3.93 o                         
  -5   2   5          0.01         -1.70         2.46 o                         
  -4   2   5         35.38         25.64         1.23 o                         
  -3   2   5        207.92        173.84         2.85 o                         
  -2   2   5         11.41         19.27         1.87 o                         
  -1   2   5         14.81          8.86         1.92 o                         
   0   2   5        161.57        127.39         3.07 o                         
   1   2   5         23.41         25.55         2.22 o                         
   2   2   5         55.28         57.27         2.97 o                         
   3   2   5        475.37        481.77         6.91 o                         
   4   2   5        152.38        183.85         3.78 o                         
   5   2   5         10.06          7.39         2.05 o                         
   6   2   5         32.19         32.07         2.26 o                         
   7   2   5         35.47         38.42         2.33 o                         
   8   2   5          1.92          5.31         2.51 o                         
  -8   3   5         24.01         16.96         4.59 o                         
  -7   3   5          9.79         10.43         3.65 o                         
  -6   3   5          5.91          6.94         3.36 o                         
  -5   3   5         25.20         28.89         3.98 o                         
  -4   3   5          0.03         -3.10         3.10 o                         
  -3   3   5        317.69        329.94         9.72 o                         
  -2   3   5        473.91        501.32         6.74 o                         
  -1   3   5        506.28        492.60         7.74 o                         
   0   3   5        884.11        836.63        11.06 o                         
   1   3   5        454.26        437.51         5.91 o                         
   2   3   5        123.19        127.83         4.55 o                         
   3   3   5          4.34          0.19         2.42 o                         
   4   3   5        123.14        131.21         6.85 o                         
   5   3   5        128.42        142.71         3.32 o                         
   6   3   5        106.40        124.32         3.49 o                         
   7   3   5          4.01          8.09         3.36 o                         
   8   3   5         22.63         21.65         2.76 o                         
  -8   4   5          0.30          2.67         4.34 o                         
  -7   4   5         71.02         63.78         4.55 o                         
  -6   4   5        126.85        123.10         6.87 o                         
  -5   4   5         25.48         19.13         8.05 o                         
  -4   4   5        114.02        120.46         5.01 o                         
  -3   4   5         65.05         63.49         4.17 o                         
  -2   4   5         53.72         64.61         3.06 o                         
  -1   4   5       1955.85       2037.30        28.04 o                         
   0   4   5       1046.62       1056.33        13.65 o                         
   1   4   5        189.24        197.09         3.92 o                         
   2   4   5         49.52         42.13         2.28 o                         
   3   4   5        179.25        173.98         4.51 o                         
   4   4   5        208.86        203.12        10.43 o                         
   5   4   5        776.51        737.29        24.08 o                         
   6   4   5        307.43        300.17         7.03 o                         
   7   4   5          0.98         -2.15         2.15 o                         
   8   4   5         22.69         12.43         4.04 o                         
  -8   5   5         52.52         42.93         5.06 o                         
  -7   5   5          1.21          1.57         4.00 o                         
  -6   5   5        271.47        301.72         9.80 o                         
  -5   5   5         17.76         13.63         4.02 o                         
  -4   5   5          0.18         -0.59         3.69 o                         
  -3   5   5          5.13          9.46         4.36 o                         
  -2   5   5        210.71        238.88         4.33 o                         
  -1   5   5       1524.70       1543.20        23.36 o                         
   0   5   5        294.35        284.07         4.83 o                         
   1   5   5          1.14          2.21         2.25 o                         
   2   5   5        907.26        887.35        11.67 o                         
   3   5   5          8.75          9.04         2.17 o                         
   4   5   5        150.54        146.90         3.41 o                         
   5   5   5         22.02         12.48         2.12 o                         
   6   5   5          1.07         -0.92         2.06 o                         
   7   5   5         49.51         61.12         4.60 o                         
   8   5   5         13.80          9.31         3.18 o                         
  -8   6   5          0.89         -0.09         4.90 o                         
  -7   6   5        111.33         97.94         5.07 o                         
  -6   6   5        449.68        494.54        11.57 o                         
  -5   6   5         67.62         60.36         4.83 o                         
  -4   6   5       1836.21       1831.92        36.40 o                         
  -3   6   5         60.46         56.65         4.35 o                         
  -2   6   5         75.09         84.10         3.47 o                         
  -1   6   5       1670.68       1760.23        31.33 o                         
   0   6   5        989.77       1043.33        15.10 o                         
   1   6   5         49.85         58.97         5.03 o                         
   2   6   5       2828.82       2780.44        45.43 o                         
   3   6   5          1.13          4.13         2.51 o                         
   4   6   5         57.74         69.89         3.08 o                         
   5   6   5        184.81        178.01         4.27 o                         
   6   6   5          0.25         -2.82         2.82 o                         
   7   6   5         49.56         55.71         8.48 o                         
  -7   7   5        131.57        165.37        13.86 o                         
  -6   7   5         12.43         13.82         4.09 o                         
  -5   7   5         11.93          6.97         7.33 o                         
  -4   7   5         26.82         26.44         4.38 o                         
  -3   7   5         66.31         66.50         4.27 o                         
  -2   7   5        349.50        362.28         6.13 o                         
  -1   7   5       2126.66       2131.09        29.41 o                         
   0   7   5        873.69        897.31        19.45 o                         
   1   7   5         49.06         42.87         2.58 o                         
   2   7   5        169.93        177.35         5.54 o                         
   3   7   5        157.92        169.32         6.91 o                         
   4   7   5          0.31          3.83         2.49 o                         
   5   7   5        311.14        306.35        11.08 o                         
   6   7   5         33.37         32.22         4.17 o                         
   7   7   5         48.24         53.48         4.33 o                         
  -7   8   5          0.11          2.81         5.05 o                         
  -6   8   5        166.39        192.35         7.48 o                         
  -5   8   5          0.04          5.20         4.35 o                         
  -4   8   5        401.97        432.32        10.77 o                         
  -3   8   5        283.39        274.39         4.88 o                         
  -2   8   5         11.37          9.49         2.17 o                         
  -1   8   5        148.11        138.51         3.67 o                         
   0   8   5        104.93        112.25         3.53 o                         
   1   8   5         38.53         43.85         2.59 o                         
   2   8   5        141.50        149.96         5.66 o                         
   3   8   5         67.68         69.17         4.60 o                         
   4   8   5          2.45          4.50         2.90 o                         
   5   8   5        221.33        256.76        14.68 o                         
   6   8   5          8.39         17.88         4.13 o                         
   7   8   5         16.40         12.08         4.36 o                         
  -7   9   5         61.89         57.64        11.39 o                         
  -6   9   5        173.55        175.01         6.31 o                         
  -5   9   5         90.41         96.92         5.37 o                         
  -4   9   5        268.80        269.93         8.12 o                         
  -3   9   5         44.30         48.56         2.31 o                         
  -2   9   5        125.05        129.58         6.61 o                         
  -1   9   5        161.80        168.61         6.23 o                         
   0   9   5         16.74         26.29         2.98 o                         
   1   9   5         81.38         92.12         4.61 o                         
   2   9   5         75.58         70.05         4.51 o                         
   3   9   5        226.04        236.51         4.57 o                         
   4   9   5        101.42         85.03         3.36 o                         
   5   9   5          7.58          0.66         2.58 o                         
   6   9   5          0.69         -2.41         2.45 o                         
   7   9   5         14.85          8.65         4.04 o                         
  -7  10   5         27.33         27.03         5.56 o                         
  -6  10   5         20.24         23.27         4.38 o                         
  -5  10   5         75.95         85.67        12.19 o                         
  -4  10   5        213.86        245.28         7.84 o                         
  -3  10   5        738.33        711.03        10.62 o                         
  -2  10   5          3.07          3.31         2.41 o                         
  -1  10   5        393.65        410.68         7.16 o                         
   0  10   5         55.48         51.04         3.19 o                         
   1  10   5        239.10        235.14         7.17 o                         
   2  10   5        131.47        128.33         3.47 o                         
   3  10   5        797.62        788.10        11.98 o                         
   4  10   5        254.58        266.03        15.48 o                         
   5  10   5        144.49        137.21        10.68 o                         
   6  10   5         15.65          7.07         4.35 o                         
   7  10   5        164.25        162.22         5.82 o                         
  -6  11   5        121.51        124.48         5.51 o                         
  -5  11   5        214.01        230.96         7.34 o                         
  -4  11   5        123.73        147.07         6.17 o                         
  -3  11   5        429.33        442.04        20.06 o                         
  -2  11   5         27.08         21.94         2.53 o                         
  -1  11   5          3.04          2.66         2.61 o                         
   0  11   5        184.59        207.10         4.86 o                         
   1  11   5          6.07          8.92         2.50 o                         
   2  11   5         52.42         60.28         2.91 o                         
   3  11   5        543.78        546.01        14.54 o                         
   4  11   5          0.33          0.74         2.32 o                         
   5  11   5         13.42         10.33         2.73 o                         
   6  11   5          4.15         -0.95         2.65 o                         
  -6  12   5        199.90        209.08         6.86 o                         
  -5  12   5         87.53         91.95         5.44 o                         
  -4  12   5        180.74        199.59         6.99 o                         
  -3  12   5          1.72          0.05         2.45 o                         
  -2  12   5         53.30         51.27         3.47 o                         
  -1  12   5          0.15          1.13         4.06 o                         
   0  12   5        137.83        142.00         4.15 o                         
   1  12   5         50.36         49.18         3.25 o                         
   2  12   5         44.89         51.23         2.98 o                         
   3  12   5          7.65          7.72         4.39 o                         
   4  12   5        166.36        169.79         9.39 o                         
   5  12   5          0.37          1.27         2.70 o                         
   6  12   5          0.02          3.29         2.73 o                         
  -6  13   5        299.67        296.97         7.89 o                         
  -5  13   5        255.83        281.69         7.96 o                         
  -4  13   5         37.64         35.88         4.69 o                         
  -3  13   5         26.50         21.01         3.39 o                         
  -2  13   5        218.08        221.01         6.05 o                         
  -1  13   5        253.02        267.66         5.98 o                         
   0  13   5        821.61        879.49        13.24 o                         
   1  13   5        428.58        461.89         7.98 o                         
   2  13   5         93.02        102.38         4.46 o                         
   3  13   5          9.81         12.93         2.59 o                         
   4  13   5         69.77         55.48         2.76 o                         
   5  13   5         35.08         38.07        10.39 o                         
   6  13   5         72.91         73.40         4.65 o                         
  -5  14   5         24.96         22.36         4.41 o                         
  -4  14   5         70.87         89.58         5.29 o                         
  -3  14   5         97.15         98.78         9.72 o                         
  -2  14   5         24.78         23.60         2.90 o                         
  -1  14   5         33.43         38.87         3.16 o                         
   0  14   5         16.77         20.56         4.44 o                         
   1  14   5        197.67        216.12         5.09 o                         
   2  14   5         32.97         31.00         2.83 o                         
   3  14   5         84.29         90.92         4.73 o                         
   4  14   5         10.66          4.80         2.55 o                         
   5  14   5         32.54         21.32         4.79 o                         
  -5  15   5          4.58          5.08         6.45 o                         
  -4  15   5          1.83         -4.31         5.02 o                         
  -3  15   5          5.95          6.17         2.69 o                         
  -2  15   5          4.99          8.71         2.75 o                         
  -1  15   5         81.76         82.02         3.63 o                         
   0  15   5          8.05          5.98         2.89 o                         
   1  15   5         49.01         48.53         3.03 o                         
   2  15   5         29.40         34.82         2.80 o                         
   3  15   5         79.35         82.63         5.60 o                         
   4  15   5          1.75          1.79         2.74 o                         
   5  15   5          0.14          4.85         3.12 o                         
  -4  16   5         41.44         29.50         4.35 o                         
  -3  16   5          0.39          0.09         2.80 o                         
  -2  16   5         25.74         24.79         3.04 o                         
  -1  16   5          0.09         -1.06         2.87 o                         
   0  16   5        102.85        105.94         4.60 o                         
   1  16   5         38.75         40.79         3.03 o                         
   2  16   5         12.30          9.49         2.68 o                         
   3  16   5         38.61         33.27         5.06 o                         
   4  16   5         27.38         21.39         3.83 o                         
  -3  17   5          8.74          4.28         2.91 o                         
  -2  17   5         10.07         11.06         3.96 o                         
  -1  17   5        261.26        248.15         5.76 o                         
   0  17   5          6.33          6.87         2.95 o                         
   1  17   5        129.57        128.59         7.01 o                         
   2  17   5        131.23        123.17         6.72 o                         
   3  17   5          0.00          4.12         2.53 o                         
  -2  18   5          0.56         -3.46         3.94 o                         
  -1  18   5          0.13         -2.13         2.95 o                         
   0  18   5          2.10          2.95         2.93 o                         
   1  18   5         56.91         44.94         3.69 o                         
   2  18   5         34.54         30.73         2.77 o                         
   0  19   5         14.54         11.88         4.97 o                         
  -7   0   6         60.76         53.31         2.40 o                         
  -6   0   6          8.69          5.50         2.02 o                         
  -5   0   6        195.93        180.87         4.93 o                         
  -4   0   6        161.80        155.98         4.95 o                         
  -3   0   6        316.47        304.26        10.07 o                         
  -2   0   6       1145.15       1165.27        18.86 o                         
  -1   0   6          0.57         -0.78         2.36 o                         
   0   0   6        181.49        169.09         4.95 o                         
   1   0   6        511.12        535.61         9.87 o                         
   2   0   6       3132.09       3373.23        64.90 o                         
   3   0   6         63.61         63.41         4.54 o                         
   4   0   6          0.43          0.84         4.91 o                         
   5   0   6          8.81          5.59         3.35 o                         
   6   0   6         12.57         14.15         2.94 o                         
   7   0   6        101.31        105.36         7.18 o                         
   8   0   6          0.84         -0.56         3.21 o                         
  -8   1   6         30.26         15.18         3.68 o                         
  -7   1   6         32.00         29.77         2.61 o                         
  -6   1   6         35.40         28.39         2.25 o                         
  -5   1   6        127.20        111.17         2.36 o                         
  -4   1   6         14.08         15.74         1.47 o                         
  -3   1   6          0.02         -0.01         1.38 o                         
  -2   1   6        355.26        372.18         5.77 o                         
  -1   1   6         34.90         45.44         2.23 o                         
   0   1   6        167.42        167.18         3.10 o                         
   1   1   6       1896.83       1797.52        22.39 o                         
   2   1   6         12.58          4.82         2.50 o                         
   3   1   6        717.49        701.92         9.53 o                         
   4   1   6        278.78        310.41         6.85 o                         
   5   1   6         25.34         26.63         2.50 o                         
   6   1   6          0.14         -2.17         2.17 o                         
   7   1   6        267.95        275.03         4.33 o                         
   8   1   6          3.06          4.43         2.30 o                         
  -8   2   6          0.16         -2.11         3.24 o                         
  -7   2   6          5.26          4.11         3.24 o                         
  -6   2   6         69.59         71.04         4.07 o                         
  -5   2   6        512.53        483.53        11.04 o                         
  -4   2   6          0.51          3.02         1.47 o                         
  -3   2   6       1631.93       1619.68        19.91 o                         
  -2   2   6          0.18          1.01         1.78 o                         
  -1   2   6        626.69        591.58         7.36 o                         
   0   2   6       5439.37       4977.12        54.79 o                         
   1   2   6        860.47        823.21        12.55 o                         
   2   2   6          8.35         14.71         2.28 o                         
   3   2   6          3.52          5.51         2.16 o                         
   4   2   6          0.19         -0.80         2.25 o                         
   5   2   6         48.83         63.42         2.66 o                         
   6   2   6         23.12         18.36         2.29 o                         
   7   2   6          0.05         -0.90         2.15 o                         
   8   2   6        190.89        170.08        14.23 o                         
  -8   3   6        219.97        218.18         7.52 o                         
  -7   3   6          1.62         -0.70         3.37 o                         
  -6   3   6         74.02         77.53        12.05 o                         
  -5   3   6        100.27        128.87         5.17 o                         
  -4   3   6          4.92          4.29         3.28 o                         
  -3   3   6        187.15        180.02         3.79 o                         
  -2   3   6       2371.74       2449.06        29.82 o                         
  -1   3   6        684.84        736.35         8.90 o                         
   0   3   6         35.64         31.48         2.53 o                         
   1   3   6        441.33        445.43         6.06 o                         
   2   3   6       1187.62       1194.89        37.05 o                         
   3   3   6        261.03        271.85         8.67 o                         
   4   3   6         83.78         87.57         5.10 o                         
   5   3   6         30.39         32.29         3.14 o                         
   6   3   6          4.37          3.43         2.05 o                         
   7   3   6         24.55         23.70         3.11 o                         
   8   3   6         21.24         13.28         2.74 o                         
  -8   4   6          0.07         -4.48         4.48 o                         
  -7   4   6         34.30         45.96         4.38 o                         
  -6   4   6         95.03         87.28         4.78 o                         
  -5   4   6          0.35         -1.25         3.53 o                         
  -4   4   6        267.79        241.79         8.25 o                         
  -3   4   6        469.39        495.04         7.45 o                         
  -2   4   6        312.80        297.45         4.47 o                         
  -1   4   6        143.50        151.55         5.04 o                         
   0   4   6       1845.78       1949.15        25.23 o                         
   1   4   6        158.63        194.37         4.81 o                         
   2   4   6       1200.48       1239.52        14.44 o                         
   3   4   6         26.42         28.42         2.30 o                         
   4   4   6        197.20        193.68         7.02 o                         
   5   4   6         44.24         31.41         3.78 o                         
   6   4   6        294.70        261.23         8.28 o                         
   7   4   6         34.41         29.62         2.96 o                         
   8   4   6          1.57          1.99         2.97 o                         
  -8   5   6         10.84         12.28         4.40 o                         
  -7   5   6         50.85         45.51         4.30 o                         
  -6   5   6        115.97        113.01         7.15 o                         
  -5   5   6          8.17          6.01         6.49 o                         
  -4   5   6        354.15        368.57        11.38 o                         
  -3   5   6         15.05          8.31         3.91 o                         
  -2   5   6          3.49          9.59         1.60 o                         
  -1   5   6         42.33         64.98         3.96 o                         
   0   5   6       4145.35       4237.47        51.27 o                         
   1   5   6          1.06          0.80         2.27 o                         
   2   5   6        697.72        685.50        19.84 o                         
   3   5   6        155.52        177.97         5.09 o                         
   4   5   6        133.81        128.05         4.02 o                         
   5   5   6        320.18        303.05         9.35 o                         
   6   5   6        210.19        196.65         7.81 o                         
   7   5   6         11.86         13.07         3.91 o                         
  -7   6   6        125.10        117.87         5.49 o                         
  -6   6   6         50.41         40.62        12.04 o                         
  -5   6   6        376.01        374.04        15.00 o                         
  -4   6   6        353.97        355.24         9.41 o                         
  -3   6   6        308.34        316.34         6.28 o                         
  -2   6   6        744.95        791.85        14.25 o                         
  -1   6   6       2467.42       2572.63        65.41 o                         
   0   6   6        161.52        174.24         3.73 o                         
   1   6   6        748.11        716.22        12.12 o                         
   2   6   6        571.05        558.12        13.64 o                         
   3   6   6        208.44        219.81        12.39 o                         
   4   6   6        341.87        366.55         6.56 o                         
   5   6   6        198.94        212.49         8.75 o                         
   6   6   6         13.52         11.28         3.05 o                         
   7   6   6         17.07         21.14         8.30 o                         
  -7   7   6         77.34         83.54         5.12 o                         
  -6   7   6         19.37         24.05         4.23 o                         
  -5   7   6         21.99         19.27        10.23 o                         
  -4   7   6         90.08         85.35         5.30 o                         
  -3   7   6         49.16         39.91         1.52 o                         
  -2   7   6        609.14        638.88         9.73 o                         
  -1   7   6       1201.36       1229.61        17.58 o                         
   0   7   6        291.18        328.88         5.72 o                         
   1   7   6        407.44        437.99        12.27 o                         
   2   7   6        165.17        159.54         7.90 o                         
   3   7   6         93.95         93.16         4.97 o                         
   4   7   6        765.62        771.17        22.32 o                         
   5   7   6        239.29        237.39         8.85 o                         
   6   7   6          5.15          4.08         3.08 o                         
   7   7   6          6.44          5.82         4.52 o                         
  -7   8   6         96.63        103.65         5.30 o                         
  -6   8   6         19.28         19.31         4.37 o                         
  -5   8   6        152.20        162.24         6.40 o                         
  -4   8   6         66.44         73.12         5.25 o                         
  -3   8   6        120.46        119.88         2.40 o                         
  -2   8   6         15.67          9.28         3.07 o                         
  -1   8   6        100.17        105.87         3.51 o                         
   0   8   6         13.27         12.56         2.75 o                         
   1   8   6        400.92        412.97         8.51 o                         
   2   8   6          3.14          3.60         2.34 o                         
   3   8   6        833.62        823.21        11.09 o                         
   4   8   6         88.92         95.38         6.08 o                         
   5   8   6        218.44        233.41        11.65 o                         
   6   8   6          9.39          5.51         2.62 o                         
   7   8   6         73.70         76.25         4.85 o                         
  -7   9   6        348.82        361.21        12.11 o                         
  -6   9   6        113.47        146.65         6.01 o                         
  -5   9   6         59.23         73.06         5.00 o                         
  -4   9   6         59.98         56.45         9.91 o                         
  -3   9   6       1939.39       1942.37        32.04 o                         
  -2   9   6         74.29         87.10         4.51 o                         
  -1   9   6        683.57        731.94        11.24 o                         
   0   9   6         51.73         51.96         3.10 o                         
   1   9   6         44.75         46.16         2.71 o                         
   2   9   6         83.34         80.71         5.70 o                         
   3   9   6       1589.90       1622.90        22.84 o                         
   4   9   6        652.89        645.70        23.93 o                         
   5   9   6         86.75         91.96         3.60 o                         
   6   9   6          3.46          4.97         2.61 o                         
   7   9   6         66.19         78.17         4.79 o                         
  -7  10   6         60.28         49.89         4.54 o                         
  -6  10   6          3.46          2.11        11.61 o                         
  -5  10   6        445.30        480.86        12.16 o                         
  -4  10   6         58.33         55.57         5.01 o                         
  -3  10   6         62.69         54.30         2.39 o                         
  -2  10   6        301.77        325.03         6.02 o                         
  -1  10   6        500.32        521.66         8.48 o                         
   0  10   6        210.95        247.49         5.34 o                         
   1  10   6        960.79        928.39        17.29 o                         
   2  10   6        638.84        644.04         9.07 o                         
   3  10   6         34.30         39.21         4.62 o                         
   4  10   6        222.60        229.97         8.41 o                         
   5  10   6          4.54          7.58         2.66 o                         
   6  10   6          0.37          0.20         2.75 o                         
  -6  11   6         56.05         58.66         4.81 o                         
  -5  11   6         80.71         77.80         5.34 o                         
  -4  11   6         65.06         69.23         7.57 o                         
  -3  11   6        212.52        197.71        11.83 o                         
  -2  11   6        871.37        933.71        22.41 o                         
  -1  11   6        398.18        410.95         7.87 o                         
   0  11   6        319.45        339.71         6.50 o                         
   1  11   6         31.68         27.41         2.72 o                         
   2  11   6        225.37        222.92         6.32 o                         
   3  11   6          8.80          6.94         2.51 o                         
   4  11   6        711.44        738.97        29.96 o                         
   5  11   6         61.36         54.40         3.03 o                         
   6  11   6          9.47          4.30         2.94 o                         
  -6  12   6         11.09          2.43         4.85 o                         
  -5  12   6         20.38         18.92         4.49 o                         
  -4  12   6          1.20         -4.21         4.49 o                         
  -3  12   6        229.58        211.51        17.59 o                         
  -2  12   6        496.21        525.64         8.58 o                         
  -1  12   6        117.95        124.08         6.05 o                         
   0  12   6         68.43         69.15         4.41 o                         
   1  12   6         56.05         59.50         3.08 o                         
   2  12   6          1.59         -0.22         2.59 o                         
   3  12   6         25.33         19.59         2.62 o                         
   4  12   6        174.98        169.18         9.32 o                         
   5  12   6         37.00         43.01         3.04 o                         
   6  12   6          0.58          3.74         2.87 o                         
  -6  13   6         23.89         13.97         3.73 o                         
  -5  13   6         20.91         22.53         5.78 o                         
  -4  13   6         22.59         29.40         4.86 o                         
  -3  13   6        101.67         84.75         8.07 o                         
  -2  13   6         35.20         35.51         3.37 o                         
  -1  13   6        129.98        147.08         4.16 o                         
   0  13   6        648.78        693.13        10.80 o                         
   1  13   6        513.15        537.30        10.79 o                         
   2  13   6         60.46         65.47         3.98 o                         
   3  13   6         20.44         16.03         2.54 o                         
   4  13   6          4.17          5.06         2.37 o                         
   5  13   6         96.01         78.65         9.82 o                         
  -5  14   6         41.55         47.33        10.00 o                         
  -4  14   6         35.00         27.58         4.53 o                         
  -3  14   6        138.14        120.34        16.49 o                         
  -2  14   6          4.75          2.03         2.76 o                         
  -1  14   6          7.71         13.24         2.91 o                         
   0  14   6        481.58        527.83         8.80 o                         
   1  14   6         33.48         35.43         4.23 o                         
   2  14   6         14.16         14.60         2.72 o                         
   3  14   6          7.11          8.90         2.60 o                         
   4  14   6         11.39         13.66         4.16 o                         
   5  14   6        156.29        132.10         9.71 o                         
  -5  15   6          5.14          6.13         7.77 o                         
  -4  15   6         14.06          8.25         4.40 o                         
  -3  15   6          0.51          5.30         2.65 o                         
  -2  15   6        124.78        128.17         3.92 o                         
  -1  15   6         14.44         10.09         4.54 o                         
   0  15   6         16.75         11.42         3.02 o                         
   1  15   6         18.44         22.33         2.84 o                         
   2  15   6          1.27         -0.23         2.65 o                         
   3  15   6         67.40         74.05         3.18 o                         
   4  15   6        212.81        211.81        27.38 o                         
  -4  16   6         12.19         14.64         3.83 o                         
  -3  16   6         38.86         23.13         5.53 o                         
  -2  16   6         84.67         80.02         3.49 o                         
  -1  16   6          8.06          9.94         3.03 o                         
   0  16   6          2.56         -0.47         2.91 o                         
   1  16   6          9.26         10.61         3.65 o                         
   2  16   6          2.68          1.95         3.01 o                         
   3  16   6         91.21         89.72         7.77 o                         
   4  16   6         42.90         36.11         3.87 o                         
  -3  17   6         12.41          7.12         3.00 o                         
  -2  17   6          0.30         -0.42         3.14 o                         
  -1  17   6         49.24         49.12         8.11 o                         
   0  17   6         62.69         56.74         3.33 o                         
   1  17   6         87.97         86.73         4.18 o                         
   2  17   6          2.96          0.58         2.72 o                         
   3  17   6          0.67          3.61         2.56 o                         
  -2  18   6         10.23          6.27         2.84 o                         
  -1  18   6         28.66         18.52         3.02 o                         
   0  18   6         27.92         25.32         3.13 o                         
   1  18   6         30.98         28.01         2.77 o                         
   2  18   6        201.29        164.02         7.49 o                         
  -8   1   7         12.23          6.71         2.67 o                         
  -7   1   7        114.93         90.26         6.06 o                         
  -6   1   7         13.01         10.16         1.30 o                         
  -5   1   7          8.33          8.97         1.43 o                         
  -4   1   7          5.11          1.82         1.41 o                         
  -3   1   7         19.54         14.45         1.56 o                         
  -2   1   7        539.29        532.76         6.67 o                         
  -1   1   7         96.19        107.46         3.03 o                         
   0   1   7       2540.77       2487.47        25.79 o                         
   1   1   7        130.93        103.49         2.76 o                         
   2   1   7          2.20         -2.30         2.30 o                         
   3   1   7         30.00         26.42         2.44 o                         
   4   1   7          2.03          7.50         2.32 o                         
   5   1   7         37.56         62.07         3.33 o                         
   6   1   7        105.50        106.48         3.06 o                         
   7   1   7        121.77        135.22         3.82 o                         
   8   1   7          1.84          1.98         2.34 o                         
  -8   2   7         41.41         34.40         6.05 o                         
  -7   2   7         31.62         14.55         3.00 o                         
  -6   2   7        119.70         97.94         5.73 o                         
  -5   2   7         94.90         78.55         4.89 o                         
  -4   2   7        164.27        150.04         6.01 o                         
  -3   2   7        113.74        107.35         3.22 o                         
  -2   2   7         46.18         60.14         2.04 o                         
  -1   2   7       1171.01       1162.63        14.73 o                         
   0   2   7       2394.41       2437.87        25.30 o                         
   1   2   7        727.33        748.06         9.17 o                         
   2   2   7         15.93         10.66         2.24 o                         
   3   2   7         89.97         89.80         4.41 o                         
   4   2   7          4.76          2.17         2.30 o                         
   5   2   7         17.86         15.57         2.34 o                         
   6   2   7         32.99         26.24         3.09 o                         
   7   2   7          3.34          2.26         2.23 o                         
   8   2   7          0.83          3.10         2.33 o                         
  -8   3   7         33.72         24.12         4.01 o                         
  -7   3   7        195.66        175.57        10.37 o                         
  -6   3   7        165.50        154.12         5.46 o                         
  -5   3   7         43.91         37.69         4.20 o                         
  -4   3   7         18.23         18.18         1.39 o                         
  -3   3   7         52.07         58.38         2.31 o                         
  -2   3   7         92.47        119.45         2.51 o                         
  -1   3   7        951.72       1030.36        13.00 o                         
   0   3   7       1605.53       1719.13        21.47 o                         
   1   3   7         45.35         48.24         2.40 o                         
   2   3   7         70.01         66.81         3.71 o                         
   3   3   7         23.11         24.64         2.32 o                         
   4   3   7         71.79         71.76         3.94 o                         
   5   3   7        100.50        104.08         4.84 o                         
   6   3   7         57.84         53.87         2.57 o                         
   7   3   7         20.31         24.68         2.88 o                         
  -8   4   7          7.82          4.72         4.26 o                         
  -7   4   7         60.20         61.49         4.31 o                         
  -6   4   7         61.21         55.01         4.38 o                         
  -5   4   7         48.35         48.89         4.40 o                         
  -4   4   7          0.25          3.45         3.42 o                         
  -3   4   7          8.07          5.62         3.37 o                         
  -2   4   7        474.93        466.02         8.21 o                         
  -1   4   7        600.07        650.15         9.37 o                         
   0   4   7        161.66        199.83         4.23 o                         
   1   4   7        541.22        555.23         7.23 o                         
   2   4   7         21.66         20.98         2.20 o                         
   3   4   7         57.03         54.92         2.62 o                         
   4   4   7         51.08         42.01         2.53 o                         
   5   4   7         34.49         42.98         2.47 o                         
   6   4   7         33.46         35.99         2.74 o                         
   7   4   7         34.04         38.37         3.16 o                         
  -8   5   7        134.03         74.00         8.42 o                         
  -7   5   7         31.23         29.72         3.96 o                         
  -6   5   7        110.94        126.03         5.38 o                         
  -5   5   7          0.24          2.21         6.20 o                         
  -4   5   7        208.46        216.56         6.96 o                         
  -3   5   7          0.23          1.74         1.53 o                         
  -2   5   7        134.30        140.54         3.13 o                         
  -1   5   7        276.42        291.29         4.88 o                         
   0   5   7        163.95        143.36         3.47 o                         
   1   5   7          8.84          5.32         3.12 o                         
   2   5   7        813.35        773.04        16.01 o                         
   3   5   7          5.29          2.66         2.27 o                         
   4   5   7        149.19        139.36         7.12 o                         
   5   5   7          1.01         -2.19         2.87 o                         
   6   5   7         55.45         61.97         2.67 o                         
   7   5   7         62.85         73.40         7.72 o                         
  -7   6   7          2.08         -4.05         4.05 o                         
  -6   6   7         17.73         15.90         4.34 o                         
  -5   6   7          9.02         16.59         4.29 o                         
  -4   6   7        125.78        129.88         5.84 o                         
  -3   6   7         54.42         50.22         1.87 o                         
  -2   6   7        175.20        171.29         3.81 o                         
  -1   6   7       2067.77       2112.71        29.20 o                         
   0   6   7        139.13        144.67         4.10 o                         
   1   6   7         12.09          7.88         2.36 o                         
   2   6   7        114.49        101.35         4.03 o                         
   3   6   7         54.86         54.65         3.15 o                         
   4   6   7         20.53         18.75         2.90 o                         
   5   6   7         58.79         64.83         3.17 o                         
   6   6   7         10.81          3.02         2.59 o                         
   7   6   7         98.89        118.07         5.27 o                         
  -7   7   7         22.58         22.19         9.55 o                         
  -6   7   7          0.05         -1.69         4.47 o                         
  -5   7   7         70.58         74.11        12.11 o                         
  -4   7   7         30.76         31.52        10.54 o                         
  -3   7   7        178.40        175.10         3.78 o                         
  -2   7   7        730.80        709.29        10.66 o                         
  -1   7   7         63.58         71.89         4.26 o                         
   0   7   7         53.46         62.75         2.83 o                         
   1   7   7          4.37          0.62         2.32 o                         
   2   7   7        385.65        351.72        15.09 o                         
   3   7   7         42.38         42.74         2.77 o                         
   4   7   7        139.95        144.92         4.08 o                         
   5   7   7         39.77         40.44         2.87 o                         
   6   7   7          3.59          2.64         2.66 o                         
   7   7   7         12.49          7.09         4.11 o                         
  -7   8   7         20.39         26.84         4.21 o                         
  -6   8   7        157.60        182.55        17.07 o                         
  -5   8   7          1.92          1.41         4.67 o                         
  -4   8   7        488.99        560.35        46.91 o                         
  -3   8   7         21.15         23.28         1.62 o                         
  -2   8   7        873.08        851.20        15.00 o                         
  -1   8   7         87.21         77.55         3.16 o                         
   0   8   7        112.02        131.17         3.41 o                         
   1   8   7        295.35        302.11         5.28 o                         
   2   8   7          0.24         -0.76         2.53 o                         
   3   8   7         15.18         11.66         2.39 o                         
   4   8   7          2.50         -0.20         2.87 o                         
   5   8   7          1.04          1.90         2.64 o                         
   6   8   7         46.88         50.47         9.37 o                         
   7   8   7          4.00          5.26         3.00 o                         
  -7   9   7         14.20         11.09         4.18 o                         
  -6   9   7        117.73        124.54         9.23 o                         
  -5   9   7          2.59          6.64         4.49 o                         
  -4   9   7        210.72        218.12        10.24 o                         
  -3   9   7        800.61        788.39        10.34 o                         
  -2   9   7        354.03        355.01         6.31 o                         
  -1   9   7        111.71        118.29         4.57 o                         
   0   9   7          7.84          9.93         2.47 o                         
   1   9   7          5.84          3.80         2.45 o                         
   2   9   7       1091.50       1103.41        14.48 o                         
   3   9   7        666.90        673.49        12.71 o                         
   4   9   7        148.04        160.43         7.02 o                         
   5   9   7          1.60          1.94         2.60 o                         
   6   9   7          9.23          6.88         4.05 o                         
   7   9   7         17.13         14.68         4.11 o                         
  -7  10   7         22.09         11.92         4.63 o                         
  -6  10   7         21.13         20.63         5.52 o                         
  -5  10   7        397.26        433.40        10.86 o                         
  -4  10   7          0.70          0.14         4.20 o                         
  -3  10   7         41.63         40.91         3.73 o                         
  -2  10   7        447.83        465.15         9.21 o                         
  -1  10   7          0.72         -1.63         3.25 o                         
   0  10   7          4.62          3.21         3.23 o                         
   1  10   7        529.49        550.59        11.43 o                         
   2  10   7        593.25        607.02         8.73 o                         
   3  10   7        129.41        147.82         7.37 o                         
   4  10   7          9.98         11.56         2.85 o                         
   5  10   7         40.33         40.53         3.06 o                         
   6  10   7          2.28         -1.69         3.33 o                         
  -6  11   7          4.36         12.85         4.16 o                         
  -5  11   7         65.54         62.39         4.96 o                         
  -4  11   7         45.93         52.33         4.89 o                         
  -3  11   7        107.97         95.57        11.83 o                         
  -2  11   7         20.02         22.53         2.74 o                         
  -1  11   7        124.54        137.68         4.10 o                         
   0  11   7        110.73        118.48         3.94 o                         
   1  11   7        262.18        256.77         4.83 o                         
   2  11   7         94.88         97.65         3.24 o                         
   3  11   7          0.29          2.80         2.36 o                         
   4  11   7         23.35         19.70         2.89 o                         
   5  11   7         10.25         10.62         3.30 o                         
   6  11   7          9.87          6.54         4.16 o                         
  -6  12   7         23.83         10.48         9.80 o                         
  -5  12   7         24.46         35.73         9.04 o                         
  -4  12   7         48.01         54.60        11.50 o                         
  -3  12   7        319.62        277.15        34.01 o                         
  -2  12   7        915.62        976.65        25.58 o                         
  -1  12   7         29.33         35.77         3.21 o                         
   0  12   7         48.86         57.10         3.33 o                         
   1  12   7        460.13        500.16         7.61 o                         
   2  12   7        101.36         97.08         3.35 o                         
   3  12   7        644.35        656.87        28.43 o                         
   4  12   7        784.31        786.25        28.66 o                         
   5  12   7         18.31         15.92         3.90 o                         
   6  12   7          0.97          4.59         3.04 o                         
  -5  13   7         62.01         62.86         4.79 o                         
  -4  13   7         92.95        111.01         5.53 o                         
  -3  13   7        111.44        101.39        16.46 o                         
  -2  13   7         37.99         43.82         3.62 o                         
  -1  13   7         51.12         61.98         3.19 o                         
   0  13   7         76.84         86.54         4.61 o                         
   1  13   7        149.99        154.94         4.02 o                         
   2  13   7         15.55          9.29         2.60 o                         
   3  13   7          1.03          4.77         2.60 o                         
   4  13   7          0.10          3.58         2.51 o                         
   5  13   7         58.24         55.66         6.32 o                         
  -5  14   7          2.82          5.86         3.86 o                         
  -4  14   7         65.13         76.88         5.09 o                         
  -3  14   7         33.96         28.24         6.04 o                         
  -2  14   7         16.14         14.38         2.64 o                         
  -1  14   7         78.08         88.53         3.63 o                         
   0  14   7        212.97        223.92         5.69 o                         
   1  14   7         44.98         47.84         2.98 o                         
   2  14   7         57.67         53.85         3.04 o                         
   3  14   7          5.51          6.85         2.57 o                         
   4  14   7         25.78         23.10         3.13 o                         
   5  14   7         36.68         26.75         3.23 o                         
  -4  15   7          3.52         -3.99         3.99 o                         
  -3  15   7         35.51         29.47         4.72 o                         
  -2  15   7          1.05          6.63         2.74 o                         
  -1  15   7          3.63          0.58         2.92 o                         
   0  15   7         60.82         58.40         3.10 o                         
   1  15   7          6.51          5.06         3.49 o                         
   2  15   7          2.72          3.00         2.67 o                         
   3  15   7         36.53         38.54         2.89 o                         
   4  15   7          0.18          4.05         3.50 o                         
  -4  16   7        277.92        260.25        14.15 o                         
  -3  16   7         85.61         68.97        13.68 o                         
  -2  16   7          0.54         -2.79         2.97 o                         
  -1  16   7         95.15         99.56         3.60 o                         
   0  16   7         40.70         40.93         2.88 o                         
   1  16   7         49.43         45.20         2.94 o                         
   2  16   7          2.17          1.62         2.86 o                         
   3  16   7         13.08         10.92         2.57 o                         
   4  16   7          9.70          4.90         2.93 o                         
  -3  17   7         30.01         26.20         8.04 o                         
  -2  17   7        112.85        109.03        10.61 o                         
  -1  17   7          0.04          0.83         2.95 o                         
   0  17   7         44.79         47.66         3.00 o                         
   1  17   7         19.17         17.85         2.96 o                         
   2  17   7         42.55         36.11         2.86 o                         
   3  17   7          0.58          0.46         2.73 o                         
  -2  18   7         11.96          6.16         2.96 o                         
  -1  18   7         13.07         10.17         2.87 o                         
   0  18   7         19.36         14.33         2.78 o                         
   1  18   7         42.39         34.69         3.35 o                         
  -7   0   8         55.63         44.86         2.55 o                         
  -6   0   8        154.42        120.46         3.29 o                         
  -5   0   8         23.60         20.85         2.44 o                         
  -4   0   8         45.20         49.22         3.48 o                         
  -3   0   8          7.51          3.65         2.20 o                         
  -2   0   8        198.03        198.70         8.53 o                         
  -1   0   8        268.78        269.21         7.63 o                         
   0   0   8        550.70        531.45         9.75 o                         
   1   0   8        473.62        479.01         9.16 o                         
   2   0   8        949.90        992.10        24.19 o                         
   3   0   8         33.62         25.52         3.33 o                         
   4   0   8        525.33        477.58        15.88 o                         
   5   0   8         31.52         29.80         3.12 o                         
   6   0   8          1.81          9.25         3.04 o                         
   7   0   8         38.69         38.05         3.34 o                         
  -8   1   8          0.20          3.95         2.57 o                         
  -7   1   8          7.45          3.75         2.47 o                         
  -6   1   8         29.43         21.39         1.45 o                         
  -5   1   8        363.96        296.70         6.42 o                         
  -4   1   8        234.48        207.02         3.30 o                         
  -3   1   8        233.25        209.22         3.30 o                         
  -2   1   8         14.74         12.98         1.82 o                         
  -1   1   8        151.22        154.94         2.91 o                         
   0   1   8        874.17        930.26        10.30 o                         
   1   1   8       2869.28       2842.61        64.43 o                         
   2   1   8         32.32         39.41         2.61 o                         
   3   1   8         35.25         29.76         2.59 o                         
   4   1   8         11.28          6.35         2.31 o                         
   5   1   8          0.00          3.36         2.33 o                         
   6   1   8         46.26         46.80         3.24 o                         
   7   1   8        149.82        138.21         3.44 o                         
  -8   2   8          0.53          2.08         3.25 o                         
  -7   2   8         28.00         20.48         3.00 o                         
  -6   2   8        171.30        142.41         6.87 o                         
  -5   2   8        123.80         95.57         2.27 o                         
  -4   2   8        111.48        110.63         2.61 o                         
  -3   2   8         20.73         21.96         1.90 o                         
  -2   2   8        518.63        531.77         7.07 o                         
  -1   2   8          0.43         -1.48         1.96 o                         
   0   2   8       2107.67       2175.11        22.69 o                         
   1   2   8         56.83         78.52         2.63 o                         
   2   2   8        753.97        734.15        12.03 o                         
   3   2   8         53.17         55.35         3.63 o                         
   4   2   8        163.65        184.57         4.02 o                         
   5   2   8         70.82         62.33         2.77 o                         
   6   2   8        351.65        378.96        10.20 o                         
   7   2   8         25.82         31.00         3.49 o                         
  -8   3   8         10.72          6.88         3.88 o                         
  -7   3   8         19.28         20.70         4.43 o                         
  -6   3   8        211.06        189.27         4.85 o                         
  -5   3   8         63.98         66.68         5.50 o                         
  -4   3   8         37.29         24.82         1.66 o                         
  -3   3   8        555.55        541.17         8.00 o                         
  -2   3   8        473.43        460.25         6.01 o                         
  -1   3   8          1.35          1.05         1.93 o                         
   0   3   8         46.54         53.19         2.41 o                         
   1   3   8          2.27          0.24         2.11 o                         
   2   3   8          8.36          8.97         2.32 o                         
   3   3   8        236.97        243.20         7.17 o                         
   4   3   8         58.45         64.28         2.71 o                         
   5   3   8         48.52         48.74         2.58 o                         
   6   3   8          6.26          5.92         2.25 o                         
   7   3   8          6.87          6.68         2.49 o                         
  -7   4   8         38.23         37.96         3.27 o                         
  -6   4   8         27.15         34.00         3.99 o                         
  -5   4   8          9.42          5.72         3.71 o                         
  -4   4   8         81.11         92.43         4.83 o                         
  -3   4   8         20.79         33.46         2.29 o                         
  -2   4   8          1.14         -1.66         1.66 o                         
  -1   4   8         18.87         26.11         2.12 o                         
   0   4   8          1.74          5.95         2.36 o                         
   1   4   8        630.72        631.74         8.08 o                         
   2   4   8        858.47        915.85        11.76 o                         
   3   4   8        101.66        112.67         5.97 o                         
   4   4   8        125.05        119.38         4.74 o                         
   5   4   8          7.00          7.84         2.24 o                         
   6   4   8          6.62          3.89         2.13 o                         
   7   4   8          2.26          4.78         2.56 o                         
  -7   5   8          0.75         -0.45         3.95 o                         
  -6   5   8        119.06        136.15        14.47 o                         
  -5   5   8        117.99        127.62        15.73 o                         
  -4   5   8        220.43        229.32         7.08 o                         
  -3   5   8          0.74         -0.33         1.89 o                         
  -2   5   8         21.40         23.41         2.21 o                         
  -1   5   8         52.83         45.58         2.53 o                         
   0   5   8         77.56         94.82         3.20 o                         
   1   5   8         12.29          7.84         2.37 o                         
   2   5   8         13.92         12.22         2.21 o                         
   3   5   8        113.26        112.70         3.97 o                         
   4   5   8         25.43         34.60         3.48 o                         
   5   5   8         18.22         22.34         2.44 o                         
   6   5   8         25.58         27.48         3.05 o                         
   7   5   8         21.66         28.60         3.16 o                         
  -7   6   8         91.34         94.31         5.15 o                         
  -6   6   8         67.73         85.49         5.18 o                         
  -5   6   8          0.26         -2.53         9.59 o                         
  -4   6   8         14.50         24.20         4.49 o                         
  -3   6   8         96.38         99.36         2.40 o                         
  -2   6   8        235.48        250.92         5.26 o                         
  -1   6   8          4.50          3.46         2.19 o                         
   0   6   8          2.72          4.91         2.39 o                         
   1   6   8          5.53          6.59         2.34 o                         
   2   6   8        645.03        605.94        18.84 o                         
   3   6   8        111.54        108.60         3.73 o                         
   4   6   8         86.05         90.27         3.06 o                         
   5   6   8         50.04         52.04         3.97 o                         
   6   6   8          0.25         -0.04         2.60 o                         
   7   6   8         41.39         47.07         4.04 o                         
  -7   7   8         14.23         12.39         4.19 o                         
  -6   7   8        207.18        222.95         7.21 o                         
  -5   7   8          6.05          4.89         4.28 o                         
  -4   7   8       1018.08       1105.24        45.94 o                         
  -3   7   8        953.25        925.09        16.20 o                         
  -2   7   8         70.57         78.61         2.89 o                         
  -1   7   8        321.23        337.98         8.79 o                         
   0   7   8        296.16        348.47         7.51 o                         
   1   7   8          2.35          2.25         2.39 o                         
   2   7   8       2076.20       1992.87        47.00 o                         
   3   7   8        990.04        979.19        17.61 o                         
   4   7   8         71.61         77.48         3.44 o                         
   5   7   8          2.44         -0.16         2.72 o                         
   6   7   8         63.39         72.85        11.30 o                         
   7   7   8         49.25         57.96         4.39 o                         
  -7   8   8         78.47         64.72         5.88 o                         
  -6   8   8         91.13         99.65         6.30 o                         
  -5   8   8         73.83         77.70        11.12 o                         
  -4   8   8        120.82        141.79         6.17 o                         
  -3   8   8          0.00          1.17         1.54 o                         
  -2   8   8          0.17          3.46         2.38 o                         
  -1   8   8          4.35          3.80         2.35 o                         
   0   8   8        123.96        134.15         4.52 o                         
   1   8   8        951.53        914.75        21.07 o                         
   2   8   8        458.07        425.57        13.69 o                         
   3   8   8        183.19        176.46         6.65 o                         
   4   8   8          0.03          2.62         2.80 o                         
   5   8   8          0.00          4.49         2.62 o                         
   6   8   8          0.37          4.21         2.75 o                         
   7   8   8         16.24         13.06         3.69 o                         
  -7   9   8        207.30        196.39         6.70 o                         
  -6   9   8        233.26        260.23         7.80 o                         
  -5   9   8         98.68        122.91         5.71 o                         
  -4   9   8        197.99        230.44        13.46 o                         
  -3   9   8        439.87        464.27         8.54 o                         
  -2   9   8        123.32        141.64         5.58 o                         
  -1   9   8       1116.27       1159.52        16.73 o                         
   0   9   8        182.89        200.49         9.00 o                         
   1   9   8         18.07         18.07         4.96 o                         
   2   9   8         78.79         86.97         3.25 o                         
   3   9   8        640.04        649.09        14.96 o                         
   4   9   8          2.73         -2.77         2.77 o                         
   5   9   8        104.64        100.31         3.72 o                         
   6   9   8         52.84         49.24         8.24 o                         
  -6  10   8          0.15          4.52         4.12 o                         
  -5  10   8        299.13        327.44        12.64 o                         
  -4  10   8        144.78        156.98         6.48 o                         
  -3  10   8         41.69         40.53         4.25 o                         
  -2  10   8        200.92        214.51         4.65 o                         
  -1  10   8        938.37        971.62        14.40 o                         
   0  10   8         75.28         84.93         3.16 o                         
   1  10   8        972.56        973.53        12.89 o                         
   2  10   8        332.35        314.46         9.22 o                         
   3  10   8          1.14          1.74         2.49 o                         
   4  10   8        156.84        161.00         5.57 o                         
   5  10   8        225.07        221.52        14.12 o                         
   6  10   8         14.36          7.47         7.00 o                         
  -6  11   8         62.57         67.90         4.91 o                         
  -5  11   8        236.18        280.49        15.41 o                         
  -4  11   8          6.98         11.32         4.47 o                         
  -3  11   8        200.10        167.12        27.30 o                         
  -2  11   8        739.88        788.15        11.97 o                         
  -1  11   8          2.45          2.70         2.79 o                         
   0  11   8         85.07         81.64         3.22 o                         
   1  11   8        461.66        480.33         7.30 o                         
   2  11   8          9.69         13.99         3.29 o                         
   3  11   8         78.62         79.03         3.17 o                         
   4  11   8        646.75        685.42        33.33 o                         
   5  11   8         58.51         57.99         3.34 o                         
   6  11   8          5.63          3.40         3.14 o                         
  -6  12   8        262.34        269.54         7.48 o                         
  -5  12   8         42.66         41.82         4.63 o                         
  -4  12   8          0.00          0.60         4.27 o                         
  -3  12   8         47.54         39.87         7.43 o                         
  -2  12   8        586.40        644.89        10.17 o                         
  -1  12   8          5.44          4.96         3.08 o                         
   0  12   8         31.16         36.15         2.93 o                         
   1  12   8         33.70         36.77         2.90 o                         
   2  12   8         39.37         41.06         3.22 o                         
   3  12   8        129.24        134.02        10.26 o                         
   4  12   8        269.58        247.29        12.38 o                         
   5  12   8        101.87         95.88         5.11 o                         
  -5  13   8          7.74          8.27         4.00 o                         
  -4  13   8          4.09          4.72         4.30 o                         
  -3  13   8         67.47         58.92        13.24 o                         
  -2  13   8        750.67        766.08        11.65 o                         
  -1  13   8        451.46        470.56         8.01 o                         
   0  13   8          9.71          9.20         2.92 o                         
   1  13   8          0.65          2.90         2.63 o                         
   2  13   8         71.35         69.54         3.40 o                         
   3  13   8         20.99         23.36         2.87 o                         
   4  13   8        334.39        331.05        15.23 o                         
   5  13   8         73.04         58.71         5.21 o                         
  -5  14   8          1.34          1.23         4.13 o                         
  -4  14   8          3.68          4.78         4.27 o                         
  -3  14   8         15.74         11.31         3.49 o                         
  -2  14   8         56.27         64.96         3.27 o                         
  -1  14   8        100.02        104.17         3.69 o                         
   0  14   8          3.49          5.07         2.52 o                         
   1  14   8         96.24        105.22         3.40 o                         
   2  14   8          0.01          1.41         2.59 o                         
   3  14   8          0.45         -0.24         2.54 o                         
   4  14   8          8.99          5.77         2.70 o                         
   5  14   8         24.26         18.13         3.34 o                         
  -4  15   8          0.10          9.03         4.36 o                         
  -3  15   8         71.37         59.12        13.61 o                         
  -2  15   8         50.35         55.58         5.10 o                         
  -1  15   8         68.77         71.70         4.27 o                         
   0  15   8         11.55         16.78         2.71 o                         
   1  15   8        229.45        237.13         5.38 o                         
   2  15   8          0.08          2.20         2.57 o                         
   3  15   8         98.42         94.24         6.67 o                         
   4  15   8         45.40         39.53         3.85 o                         
  -4  16   8         16.62          7.15         4.95 o                         
  -3  16   8          3.99          6.07         2.90 o                         
  -2  16   8        136.20        136.35        12.54 o                         
  -1  16   8         98.40         94.99         3.68 o                         
   0  16   8        166.69        168.48         4.01 o                         
   1  16   8          2.31          1.68         3.12 o                         
   2  16   8          3.08         -2.64         2.64 o                         
   3  16   8          0.87         -0.46         2.62 o                         
  -3  17   8          5.94         -0.92         4.96 o                         
  -2  17   8         28.63         26.61         3.69 o                         
  -1  17   8         23.22         20.09         2.91 o                         
   0  17   8         71.72         63.61         3.57 o                         
   1  17   8          3.62          0.84         2.66 o                         
   2  17   8          9.05          7.43         2.72 o                         
  -1  18   8          0.54         -0.31         2.60 o                         
   0  18   8         38.74         37.09         3.16 o                         
   1  18   8          0.20          2.21         3.03 o                         
  -8   1   9          1.54          4.44         2.77 o                         
  -7   1   9          1.28          2.84         2.59 o                         
  -6   1   9        354.89        299.30         6.14 o                         
  -5   1   9        310.12        253.05         3.72 o                         
  -4   1   9         19.75         12.33         2.24 o                         
  -3   1   9         33.59         27.57         1.85 o                         
  -2   1   9        309.08        304.94         4.63 o                         
  -1   1   9        219.71        236.38         3.61 o                         
   0   1   9        154.03        159.59         3.08 o                         
   1   1   9        643.96        619.65         7.93 o                         
   2   1   9         18.18         16.72         2.22 o                         
   3   1   9          1.45         -1.00         2.05 o                         
   4   1   9         26.37         26.27         2.50 o                         
   5   1   9        333.86        297.64         4.67 o                         
   6   1   9          0.34          0.22         2.08 o                         
   7   1   9          0.02         -0.54         2.12 o                         
  -8   2   9          0.23          0.15         7.11 o                         
  -7   2   9         21.79         13.44         2.95 o                         
  -6   2   9         72.33         57.12         5.49 o                         
  -5   2   9        268.43        235.48         5.38 o                         
  -4   2   9          1.37          4.22         1.80 o                         
  -3   2   9        222.56        199.02         3.81 o                         
  -2   2   9         86.60         90.59         2.73 o                         
  -1   2   9         91.87         93.84         3.02 o                         
   0   2   9          0.19          0.67         1.87 o                         
   1   2   9        499.78        552.39         8.64 o                         
   2   2   9        191.37        201.21         5.36 o                         
   3   2   9        489.98        478.46         8.62 o                         
   4   2   9         58.60         58.24         2.78 o                         
   5   2   9         70.85         68.40         4.68 o                         
   6   2   9         10.18         17.54         2.88 o                         
   7   2   9         56.50         57.56         2.61 o                         
  -7   3   9         25.59         29.38         3.20 o                         
  -6   3   9         91.43        101.53         5.44 o                         
  -5   3   9        112.11         92.07         3.90 o                         
  -4   3   9         33.69         34.95         2.44 o                         
  -3   3   9          6.54          7.24         2.44 o                         
  -2   3   9          1.38          0.56         1.79 o                         
  -1   3   9         17.43         15.36         1.98 o                         
   0   3   9        743.51        753.43        10.53 o                         
   1   3   9         57.89         67.02         2.57 o                         
   2   3   9         50.20         61.56         2.89 o                         
   3   3   9         29.09         23.23         2.55 o                         
   4   3   9         35.38         36.70         2.61 o                         
   5   3   9          8.60          1.58         2.28 o                         
   6   3   9          2.07          4.83         2.46 o                         
   7   3   9         14.40         13.49         4.79 o                         
  -7   4   9         19.56         19.89         3.38 o                         
  -6   4   9         16.86         18.10         3.05 o                         
  -5   4   9        104.23        105.61         4.18 o                         
  -4   4   9          0.30         -1.55         1.55 o                         
  -3   4   9        196.00        185.48         3.60 o                         
  -2   4   9        314.89        268.97         4.24 o                         
  -1   4   9          4.54          6.77         1.87 o                         
   0   4   9        232.38        265.65         6.23 o                         
   1   4   9         56.56         57.29         2.54 o                         
   2   4   9          3.13         -1.55         2.48 o                         
   3   4   9        472.76        457.53        11.71 o                         
   4   4   9         34.74         33.05         3.04 o                         
   5   4   9        113.44        128.87         4.35 o                         
   6   4   9         20.02         18.62         2.33 o                         
   7   4   9          6.59          8.62         2.59 o                         
  -7   5   9         17.22         22.85         3.28 o                         
  -6   5   9         25.02         26.53         4.42 o                         
  -5   5   9        182.00        179.59         9.84 o                         
  -4   5   9        345.49        321.75         9.09 o                         
  -3   5   9         91.86         90.08         2.28 o                         
  -2   5   9         94.06         92.00         3.82 o                         
  -1   5   9        119.94        122.38         2.91 o                         
   0   5   9        141.38        152.47         3.61 o                         
   1   5   9        465.28        507.65        14.21 o                         
   2   5   9        523.54        495.14        11.89 o                         
   3   5   9         78.58         86.02         5.07 o                         
   4   5   9         35.64         37.49         2.54 o                         
   5   5   9         94.55         93.98         5.68 o                         
   6   5   9          1.75         -2.23         2.23 o                         
   7   5   9         73.16         72.26         4.10 o                         
  -7   6   9        303.60        327.66        12.50 o                         
  -6   6   9         38.41         47.00         4.49 o                         
  -5   6   9        172.52        175.18         6.38 o                         
  -4   6   9          0.57         -4.00         8.42 o                         
  -3   6   9         88.88         78.02         2.33 o                         
  -2   6   9         17.35         24.96         2.11 o                         
  -1   6   9        644.88        674.39        22.94 o                         
   0   6   9        107.64        136.56         4.43 o                         
   1   6   9         72.41         90.71         4.66 o                         
   2   6   9          8.37          8.38         2.96 o                         
   3   6   9       1943.62       1947.03        27.35 o                         
   4   6   9         40.82         35.79         3.79 o                         
   5   6   9          0.37         -1.26         2.31 o                         
   6   6   9        207.07        240.18        11.51 o                         
   7   6   9         15.00         13.79         3.93 o                         
  -7   7   9         33.52         23.61         4.53 o                         
  -6   7   9         16.79         21.90         4.29 o                         
  -5   7   9          6.28          6.67         4.13 o                         
  -4   7   9       1326.06       1453.03        32.52 o                         
  -3   7   9        506.26        551.86         7.56 o                         
  -2   7   9         62.74         51.77         2.27 o                         
  -1   7   9          5.66          5.07         2.45 o                         
   0   7   9        340.20        394.91        12.15 o                         
   1   7   9         58.52         68.57         5.38 o                         
   2   7   9       2140.86       2026.12        25.29 o                         
   3   7   9       1466.38       1428.67        20.53 o                         
   4   7   9         27.56         33.82         5.51 o                         
   5   7   9          9.70         12.52         2.64 o                         
   6   7   9         43.82         46.06         3.47 o                         
   7   7   9          0.59          5.24         3.04 o                         
  -7   8   9         58.04         56.03        19.37 o                         
  -6   8   9          8.67          8.06         4.07 o                         
  -5   8   9         12.14         17.51         8.21 o                         
  -4   8   9        268.61        290.84         8.44 o                         
  -3   8   9        121.60        126.12         2.84 o                         
  -2   8   9        400.08        406.02         6.99 o                         
  -1   8   9          8.65         14.89         2.82 o                         
   0   8   9          6.55          3.79         2.49 o                         
   1   8   9        532.63        562.39        11.68 o                         
   2   8   9        134.32        141.07         3.70 o                         
   3   8   9        212.95        208.62         8.59 o                         
   4   8   9        149.72        167.42         4.39 o                         
   5   8   9         22.25         18.44         2.78 o                         
   6   8   9         33.39         38.53         4.02 o                         
  -6   9   9         41.02         46.76         4.62 o                         
  -5   9   9        124.96        130.03         5.95 o                         
  -4   9   9          9.40         17.42         4.85 o                         
  -3   9   9        144.77        144.10         4.69 o                         
  -2   9   9         22.56         20.39         2.58 o                         
  -1   9   9         42.57         44.88         2.72 o                         
   0   9   9        134.12        143.31         4.59 o                         
   1   9   9        120.31        131.96         3.61 o                         
   2   9   9         36.00         32.17         2.77 o                         
   3   9   9          0.14          1.36         2.83 o                         
   4   9   9          4.11          2.44         2.79 o                         
   5   9   9          8.75          8.69         2.81 o                         
   6   9   9          2.06         -1.34         3.90 o                         
  -6  10   9         28.64         26.82         6.89 o                         
  -5  10   9        103.52        104.72         5.77 o                         
  -4  10   9        122.19        142.23         6.17 o                         
  -3  10   9          2.86          2.68         1.83 o                         
  -2  10   9        116.93        126.34         4.95 o                         
  -1  10   9         21.13         28.69         2.70 o                         
   0  10   9        128.88        136.51         4.15 o                         
   1  10   9         92.02         85.07         3.33 o                         
   2  10   9        313.16        328.50        11.55 o                         
   3  10   9        609.68        625.08        17.12 o                         
   4  10   9         14.82         19.25         2.93 o                         
   5  10   9          2.74          2.93         3.31 o                         
   6  10   9          4.17          3.79         3.04 o                         
  -6  11   9         12.01         21.58         7.89 o                         
  -5  11   9        114.18        117.67         5.67 o                         
  -4  11   9          0.63          6.42         4.47 o                         
  -3  11   9         14.42         10.67         2.06 o                         
  -2  11   9        137.88        160.23         4.26 o                         
  -1  11   9         20.19         25.95         2.71 o                         
   0  11   9         74.09         73.33         3.07 o                         
   1  11   9         76.48         79.71         3.13 o                         
   2  11   9         23.96         20.26         2.82 o                         
   3  11   9         28.75         33.28         3.20 o                         
   4  11   9          0.59          3.84         2.81 o                         
   5  11   9          0.00         -1.31         2.95 o                         
   6  11   9         11.60          9.53         3.85 o                         
  -6  12   9         53.28         34.10         6.60 o                         
  -5  12   9         22.03         24.62         4.49 o                         
  -4  12   9          4.58          5.42         4.64 o                         
  -3  12   9         37.67         37.15         5.81 o                         
  -2  12   9        173.61        186.98         4.45 o                         
  -1  12   9          0.75          3.82         2.55 o                         
   0  12   9          6.87         10.93         2.57 o                         
   1  12   9         85.10         84.85         3.49 o                         
   2  12   9        150.12        156.61         3.88 o                         
   3  12   9         68.63         82.22         3.97 o                         
   4  12   9        103.33        110.39         5.79 o                         
   5  12   9        127.55        149.04         7.64 o                         
  -5  13   9          1.76          5.65         4.19 o                         
  -4  13   9          1.29         -4.24         4.29 o                         
  -3  13   9         48.53         36.19         8.57 o                         
  -2  13   9        215.97        211.90         7.69 o                         
  -1  13   9        120.49        120.96         7.91 o                         
   0  13   9         25.54         22.25         3.23 o                         
   1  13   9          5.48          3.42         2.85 o                         
   2  13   9          5.36          6.71         2.67 o                         
   3  13   9          0.75          3.26         2.68 o                         
   4  13   9         51.51         70.04        10.18 o                         
   5  13   9          1.30          0.92         2.91 o                         
  -5  14   9          0.62          3.75         4.04 o                         
  -4  14   9          2.30         -0.17        15.79 o                         
  -3  14   9         31.61         27.72         6.66 o                         
  -2  14   9        826.54        835.16        12.59 o                         
  -1  14   9         66.73         66.28         2.97 o                         
   0  14   9          7.97          6.52         3.18 o                         
   1  14   9         11.83          9.34         3.50 o                         
   2  14   9         18.31         18.83         2.71 o                         
   3  14   9        159.09        162.83         7.49 o                         
   4  14   9        110.85        104.63         9.21 o                         
  -4  15   9          0.60         -2.66         3.85 o                         
  -3  15   9         24.82         19.27         4.78 o                         
  -2  15   9         82.64         82.05         7.74 o                         
  -1  15   9        245.25        261.86         8.91 o                         
   0  15   9         32.17         36.60         2.82 o                         
   1  15   9         65.50         80.27         6.38 o                         
   2  15   9         29.79         28.97         2.94 o                         
   3  15   9         98.31         89.45         8.44 o                         
   4  15   9        111.35         80.79         7.30 o                         
  -3  16   9         81.86         60.84        18.51 o                         
  -2  16   9          0.71          2.97         3.29 o                         
  -1  16   9        104.12        112.41         5.26 o                         
   0  16   9          0.00         -3.13         3.13 o                         
   1  16   9         17.72         14.58         2.85 o                         
   2  16   9          7.99          7.07         2.79 o                         
   3  16   9        173.24        158.64        11.87 o                         
  -2  17   9          0.66         -0.92         2.94 o                         
  -1  17   9          0.07          5.64         2.54 o                         
   0  17   9        106.59        105.91         3.87 o                         
   1  17   9         23.34         20.22         2.69 o                         
   2  17   9          0.24          0.64         2.53 o                         
  -7   0  10         77.14         42.01         3.18 o                         
  -6   0  10          0.86         -2.11         2.11 o                         
  -5   0  10        221.44        174.94         6.71 o                         
  -4   0  10         26.61         22.92         4.56 o                         
  -3   0  10        262.17        269.95         5.75 o                         
  -2   0  10        188.02        184.45         9.82 o                         
  -1   0  10       2168.42       2009.11        39.45 o                         
   0   0  10         50.30         46.67         3.35 o                         
   1   0  10         20.83         24.15         3.40 o                         
   2   0  10          0.12         -3.09         3.09 o                         
   3   0  10         51.90         52.92         3.67 o                         
   4   0  10        440.46        413.75        13.82 o                         
   5   0  10        333.10        329.75         7.00 o                         
   6   0  10         72.26         80.43         4.11 o                         
   7   0  10          1.72          1.09         3.07 o                         
  -7   1  10         87.78         68.36         4.30 o                         
  -6   1  10        164.85        146.52         4.82 o                         
  -5   1  10        218.64        180.66         3.19 o                         
  -4   1  10        574.55        511.42         6.55 o                         
  -3   1  10          8.67          7.20         1.83 o                         
  -2   1  10          0.64          0.20         1.94 o                         
  -1   1  10        277.86        276.29         6.91 o                         
   0   1  10        115.64        118.79         2.95 o                         
   1   1  10        974.76        986.12        11.87 o                         
   2   1  10        412.64        415.85         7.70 o                         
   3   1  10        360.91        375.61         7.60 o                         
   4   1  10        386.57        395.14         5.72 o                         
   5   1  10         34.32         38.22         2.41 o                         
   6   1  10          8.05         13.56         3.36 o                         
   7   1  10        189.58        199.52         3.70 o                         
  -7   2  10         31.96         19.02         3.45 o                         
  -6   2  10         11.62         16.47         4.80 o                         
  -5   2  10         67.61         61.51         2.61 o                         
  -4   2  10          0.35          2.34         1.89 o                         
  -3   2  10          2.79          3.71         2.38 o                         
  -2   2  10        242.49        240.48         5.82 o                         
  -1   2  10        745.02        751.80        13.04 o                         
   0   2  10        324.53        303.10         4.40 o                         
   1   2  10        323.87        338.60         5.15 o                         
   2   2  10        256.36        237.96         4.67 o                         
   3   2  10        454.29        425.62         9.28 o                         
   4   2  10         71.01         55.18         2.80 o                         
   5   2  10         11.33          5.29         2.34 o                         
   6   2  10         29.18         28.78         2.87 o                         
   7   2  10          7.75          6.21         2.11 o                         
  -7   3  10          0.02          6.82         3.77 o                         
  -6   3  10         13.59         13.06         2.89 o                         
  -5   3  10          2.44          7.17         1.53 o                         
  -4   3  10         28.12         22.36         2.10 o                         
  -3   3  10        659.09        599.12        14.51 o                         
  -2   3  10        213.32        214.75         3.68 o                         
  -1   3  10         14.35         18.30         2.15 o                         
   0   3  10        151.77        177.10         3.33 o                         
   1   3  10        163.99        149.22         4.77 o                         
   2   3  10        350.73        335.89         6.18 o                         
   3   3  10        937.66        875.49        12.37 o                         
   4   3  10        542.66        520.79         7.71 o                         
   5   3  10         63.25         64.85         2.85 o                         
   6   3  10          0.19         -1.60         2.29 o                         
   7   3  10          0.15          0.86         2.15 o                         
  -7   4  10          5.09          3.38         3.29 o                         
  -6   4  10         12.82         19.24         3.25 o                         
  -5   4  10          5.82          3.57         5.33 o                         
  -4   4  10        780.27        714.36        13.18 o                         
  -3   4  10       1882.74       1847.98        23.02 o                         
  -2   4  10        904.86        821.48        11.19 o                         
  -1   4  10        638.01        635.99         8.07 o                         
   0   4  10        182.53        189.54         4.38 o                         
   1   4  10         57.05         55.85         2.63 o                         
   2   4  10       1689.87       1634.04        20.71 o                         
   3   4  10       2650.09       2543.99        31.42 o                         
   4   4  10         81.99         82.21         3.10 o                         
   5   4  10         29.40         30.88         2.56 o                         
   6   4  10         75.71         85.63         2.94 o                         
   7   4  10         20.08         18.83         2.41 o                         
  -7   5  10          4.99          3.12         3.31 o                         
  -6   5  10          2.41          6.36         3.22 o                         
  -5   5  10         92.40        107.62         4.87 o                         
  -4   5  10        372.47        367.92         7.96 o                         
  -3   5  10       1547.59       1526.32        29.94 o                         
  -2   5  10        504.10        501.76         9.81 o                         
  -1   5  10         59.32         67.02         2.88 o                         
   0   5  10         35.71         40.86         3.23 o                         
   1   5  10         37.65         37.25         2.65 o                         
   2   5  10        435.98        402.05         9.82 o                         
   3   5  10        173.71        163.34         3.84 o                         
   4   5  10        163.10        152.56         3.63 o                         
   5   5  10         15.85         16.60         2.43 o                         
   6   5  10          7.85          9.05         2.43 o                         
   7   5  10         20.57         24.51         3.63 o                         
  -7   6  10          0.90          2.30         3.41 o                         
  -6   6  10         17.85         14.45         3.41 o                         
  -5   6  10         44.42         37.96         3.48 o                         
  -4   6  10          7.42          8.74         2.89 o                         
  -3   6  10        297.92        279.75         4.21 o                         
  -2   6  10         21.97         22.27         2.38 o                         
  -1   6  10         55.99         60.99         3.48 o                         
   0   6  10          4.13          3.55         3.05 o                         
   1   6  10         48.65         57.03         5.02 o                         
   2   6  10        222.47        202.09         4.74 o                         
   3   6  10          2.78         -0.13         2.77 o                         
   4   6  10         73.79         68.79         3.79 o                         
   5   6  10         25.63         26.49         4.08 o                         
   6   6  10          3.63          4.43         2.80 o                         
   7   6  10          1.20          3.64         2.85 o                         
  -7   7  10          1.09         -0.56         3.77 o                         
  -6   7  10         56.61         50.25         6.58 o                         
  -5   7  10          6.10          7.74         4.07 o                         
  -4   7  10        401.22        454.39         9.19 o                         
  -3   7  10         86.17         99.89         2.41 o                         
  -2   7  10         52.20         62.25         2.33 o                         
  -1   7  10         79.62         76.14         3.42 o                         
   0   7  10        119.51        116.43         4.17 o                         
   1   7  10          3.69          7.16         2.53 o                         
   2   7  10        183.30        178.53         4.04 o                         
   3   7  10         25.94         24.98         3.06 o                         
   4   7  10         31.01         33.35         3.81 o                         
   5   7  10         67.48         75.77         4.27 o                         
   6   7  10          9.07         13.14         2.85 o                         
  -7   8  10          1.51          7.55         3.53 o                         
  -6   8  10          2.45         -1.50         4.02 o                         
  -5   8  10        214.06        255.35         7.74 o                         
  -4   8  10         95.41        109.14         9.80 o                         
  -3   8  10        146.39        150.74         2.97 o                         
  -2   8  10        112.19        117.37         2.98 o                         
  -1   8  10          0.02         -0.22         2.54 o                         
   0   8  10         37.01         40.57         2.72 o                         
   1   8  10          6.35          9.24         2.59 o                         
   2   8  10          0.16         -1.93         2.44 o                         
   3   8  10          8.66          6.31         2.81 o                         
   4   8  10         14.44         13.61         2.93 o                         
   5   8  10         11.43          8.41         2.84 o                         
   6   8  10         22.05         25.96         3.15 o                         
  -6   9  10         98.14        117.83         5.42 o                         
  -5   9  10        384.38        442.93        10.81 o                         
  -4   9  10         49.13         56.79         4.69 o                         
  -3   9  10         59.67         63.79         2.28 o                         
  -2   9  10         28.40         28.33         2.56 o                         
  -1   9  10        206.57        206.09         4.32 o                         
   0   9  10        348.06        344.61         7.96 o                         
   1   9  10         75.47         76.48         3.10 o                         
   2   9  10        144.08        142.76         4.04 o                         
   3   9  10          6.10          7.72         2.60 o                         
   4   9  10         16.35         13.09         3.02 o                         
   5   9  10         15.86         17.09         2.81 o                         
   6   9  10        132.29        139.91         6.54 o                         
  -6  10  10          9.51         13.59         4.20 o                         
  -5  10  10         70.66         64.49         4.77 o                         
  -4  10  10          9.99         12.56         4.20 o                         
  -3  10  10         58.91         57.42         5.60 o                         
  -2  10  10        166.44        162.86         3.77 o                         
  -1  10  10         11.84         13.43         3.59 o                         
   0  10  10         73.58        101.11         4.69 o                         
   1  10  10         11.17         19.70         2.65 o                         
   2  10  10         27.15         28.91         2.72 o                         
   3  10  10          5.66          6.53         2.46 o                         
   4  10  10          1.39         -0.32         3.78 o                         
   5  10  10         32.70         35.98         3.47 o                         
   6  10  10          1.79         -0.41         2.95 o                         
  -6  11  10        126.96        114.15         5.89 o                         
  -5  11  10          9.59         14.26         8.13 o                         
  -4  11  10        115.87        130.60         7.72 o                         
  -3  11  10         75.91         77.91         9.80 o                         
  -2  11  10          6.78          8.98         3.17 o                         
  -1  11  10         18.74         20.45         3.52 o                         
   0  11  10         96.88         99.03         3.32 o                         
   1  11  10        137.34        135.31         5.88 o                         
   2  11  10        254.32        255.12         8.94 o                         
   3  11  10         16.68         15.14         2.55 o                         
   4  11  10          7.74         10.19         2.88 o                         
   5  11  10         53.49         61.12         4.06 o                         
  -5  12  10         93.81        109.66         8.70 o                         
  -4  12  10          0.74         -3.93         3.93 o                         
  -3  12  10        113.87        113.69        16.06 o                         
  -2  12  10          8.56          5.99         2.55 o                         
  -1  12  10         69.16         66.38         2.99 o                         
   0  12  10        147.19        170.02         5.54 o                         
   1  12  10          0.27         -1.17         3.32 o                         
   2  12  10          1.38          2.44         2.57 o                         
   3  12  10          0.09         -2.50         2.50 o                         
   4  12  10          0.34          5.33         3.23 o                         
   5  12  10          6.59          6.77         2.88 o                         
  -5  13  10         20.49         23.30         4.16 o                         
  -4  13  10         17.68         12.08         9.97 o                         
  -3  13  10         70.26         68.86        11.68 o                         
  -2  13  10          0.64          0.54         2.46 o                         
  -1  13  10        163.20        168.13         3.94 o                         
   0  13  10          4.15          8.76         2.60 o                         
   1  13  10         53.62         57.25         2.98 o                         
   2  13  10         25.07         23.00         2.71 o                         
   3  13  10          4.68          3.31         2.59 o                         
   4  13  10         74.26         83.30         7.50 o                         
   5  13  10          0.26          3.15         3.77 o                         
  -4  14  10          3.01          2.32         4.15 o                         
  -3  14  10         22.63         16.34         3.84 o                         
  -2  14  10         72.39         77.55         4.50 o                         
  -1  14  10        500.20        515.17         7.60 o                         
   0  14  10         16.04         18.96         2.72 o                         
   1  14  10         53.87         59.69         3.30 o                         
   2  14  10         65.58         74.06         3.24 o                         
   3  14  10         25.45         24.15         2.65 o                         
   4  14  10         41.44         37.88         4.69 o                         
  -4  15  10          3.87          8.65         3.92 o                         
  -3  15  10          0.04          2.57         3.47 o                         
  -2  15  10        121.22        132.38        24.23 o                         
  -1  15  10        174.24        178.86         4.02 o                         
   0  15  10          0.09          1.53         2.65 o                         
   1  15  10         43.38         34.28         2.90 o                         
   2  15  10          2.02          0.92         2.52 o                         
   3  15  10          1.06          2.61         2.67 o                         
  -3  16  10          9.34          7.37         3.31 o                         
  -2  16  10         42.17         46.07         2.94 o                         
  -1  16  10        121.47        125.74         3.58 o                         
   0  16  10         52.47         58.82         3.03 o                         
   1  16  10         25.41         23.05         2.76 o                         
   2  16  10          3.94          4.09         2.53 o                         
  -2  17  10         60.98         35.03         5.02 o                         
  -1  17  10        145.41        145.37         3.64 o                         
   0  17  10         82.42         74.36         3.00 o                         
   1  17  10          1.51         -0.92         2.45 o                         
  -7   1  11          1.78         -1.99         2.76 o                         
  -6   1  11         40.53         32.39         1.96 o                         
  -5   1  11          0.63         -1.80         1.91 o                         
  -4   1  11        276.28        248.13         4.92 o                         
  -3   1  11         35.46         31.80         2.21 o                         
  -2   1  11          0.23         -1.15         2.03 o                         
  -1   1  11        502.05        526.38         9.38 o                         
   0   1  11         19.27         18.14         2.25 o                         
   1   1  11        524.78        502.48         6.86 o                         
   2   1  11        251.45        252.52         4.35 o                         
   3   1  11        130.19        126.75         3.20 o                         
   4   1  11        107.33        105.91         3.31 o                         
   5   1  11        167.57        160.24         3.36 o                         
   6   1  11         47.90         44.55         2.35 o                         
   7   1  11        150.54        172.67         3.38 o                         
  -7   2  11         27.57         15.17         3.09 o                         
  -6   2  11          5.47          4.43         1.52 o                         
  -5   2  11          5.00          5.99         2.18 o                         
  -4   2  11          0.00         -0.10         2.01 o                         
  -3   2  11        374.15        355.38         5.58 o                         
  -2   2  11        172.12        170.60         5.83 o                         
  -1   2  11         14.23         10.91         2.16 o                         
   0   2  11        153.88        159.55         4.41 o                         
   1   2  11          0.72          0.78         2.22 o                         
   2   2  11         19.46         23.07         2.33 o                         
   3   2  11        196.93        188.54         4.44 o                         
   4   2  11        145.20        132.10         3.21 o                         
   5   2  11          5.44          4.67         2.16 o                         
   6   2  11          9.08          9.51         2.13 o                         
   7   2  11          7.89          6.63         2.16 o                         
  -7   3  11          4.07          1.85         3.11 o                         
  -6   3  11         23.33         25.95         3.44 o                         
  -5   3  11         40.36         33.12         1.94 o                         
  -4   3  11         42.45         52.59         2.31 o                         
  -3   3  11          2.57          3.29         2.08 o                         
  -2   3  11         23.82         22.73         2.03 o                         
  -1   3  11        825.91        838.01        10.25 o                         
   0   3  11         29.50         26.96         2.49 o                         
   1   3  11        135.93        132.17         5.69 o                         
   2   3  11         82.48        101.16         4.79 o                         
   3   3  11         65.52         64.04         4.31 o                         
   4   3  11        351.22        333.90         8.91 o                         
   5   3  11         13.11         11.39         2.40 o                         
   6   3  11          4.41          6.10         2.20 o                         
   7   3  11        179.80        176.80         9.95 o                         
  -7   4  11          1.40          2.03         3.18 o                         
  -6   4  11         12.32         11.08         3.22 o                         
  -5   4  11        185.41        179.47         5.09 o                         
  -4   4  11        330.98        271.85         7.01 o                         
  -3   4  11       1204.71       1227.30        15.76 o                         
  -2   4  11        261.93        266.00         4.25 o                         
  -1   4  11          2.41          2.09         2.04 o                         
   0   4  11         14.18         17.96         2.26 o                         
   1   4  11         71.46         60.60         2.83 o                         
   2   4  11        822.50        794.53        14.95 o                         
   3   4  11        393.29        383.39         6.14 o                         
   4   4  11        691.83        682.29         9.52 o                         
   5   4  11          6.82          9.00         2.33 o                         
   6   4  11          8.41          6.52         2.41 o                         
   7   4  11         77.19         88.47        16.93 o                         
  -7   5  11          2.24          5.09         5.79 o                         
  -6   5  11         82.13         93.67         4.19 o                         
  -5   5  11         32.32         37.88         3.42 o                         
  -4   5  11        182.31        177.02         3.51 o                         
  -3   5  11        959.20        909.04        10.87 o                         
  -2   5  11        329.11        344.55         5.00 o                         
  -1   5  11          1.04          3.52         2.19 o                         
   0   5  11         16.12         13.54         2.54 o                         
   1   5  11        193.42        181.69         4.12 o                         
   2   5  11          2.20          1.92         2.42 o                         
   3   5  11        427.16        413.84         8.53 o                         
   4   5  11          0.74          3.52         2.40 o                         
   5   5  11         11.52         11.18         2.49 o                         
   6   5  11         52.77         53.54         2.78 o                         
   7   5  11         38.15         10.75        11.06 o                         
  -7   6  11          0.28         -3.56         3.56 o                         
  -6   6  11         44.43         59.40        11.51 o                         
  -5   6  11          8.66          6.09         4.19 o                         
  -4   6  11          5.06          3.42         1.68 o                         
  -3   6  11          1.75          3.93         1.67 o                         
  -2   6  11         62.81         66.65         2.42 o                         
  -1   6  11         51.70         51.52         5.27 o                         
   0   6  11         46.99         51.07         4.05 o                         
   1   6  11          2.33         -0.18         2.66 o                         
   2   6  11         98.64        101.88         7.26 o                         
   3   6  11        246.72        260.21         5.52 o                         
   4   6  11          4.55          4.07         2.51 o                         
   5   6  11         10.30          9.21         2.75 o                         
   6   6  11         29.76         25.32         3.19 o                         
  -7   7  11         25.92         14.98         4.71 o                         
  -6   7  11         13.01         13.86         6.31 o                         
  -5   7  11         24.54         31.89         3.89 o                         
  -4   7  11        152.39        146.78         4.88 o                         
  -3   7  11        215.98        189.44         3.86 o                         
  -2   7  11         20.56         26.37         2.12 o                         
  -1   7  11         55.91         59.74         2.85 o                         
   0   7  11          4.78          7.75         2.69 o                         
   1   7  11         59.71         61.34         3.45 o                         
   2   7  11         15.68         21.43         2.64 o                         
   3   7  11        254.76        265.50         8.97 o                         
   4   7  11         24.13         27.66         3.55 o                         
   5   7  11          1.44          2.22         2.84 o                         
   6   7  11         22.33         19.47         2.82 o                         
  -6   8  11         21.54         26.32         7.61 o                         
  -5   8  11          0.63         -1.64         3.34 o                         
  -4   8  11        358.47        349.18         9.38 o                         
  -3   8  11        176.48        181.33         4.53 o                         
  -2   8  11         10.54         11.15         2.59 o                         
  -1   8  11         25.25         26.11         2.54 o                         
   0   8  11         20.58         15.77         2.67 o                         
   1   8  11         24.89         23.89         2.66 o                         
   2   8  11        203.92        220.80         6.18 o                         
   3   8  11         36.17         33.78         3.07 o                         
   4   8  11         65.90         75.56         3.50 o                         
   5   8  11        170.63        186.82         8.12 o                         
   6   8  11          2.05          4.60         2.78 o                         
  -6   9  11        137.10        156.17         4.88 o                         
  -5   9  11         47.48         55.23         3.85 o                         
  -4   9  11         43.35         45.75         3.85 o                         
  -3   9  11        142.95        150.20         3.23 o                         
  -2   9  11          1.57          1.59         2.04 o                         
  -1   9  11         48.97         33.94         2.65 o                         
   0   9  11        331.71        312.38         6.40 o                         
   1   9  11        121.91        128.79         3.59 o                         
   2   9  11          9.98         13.91         3.06 o                         
   3   9  11         77.91         82.55         3.08 o                         
   4   9  11        122.38        128.76        13.75 o                         
   5   9  11         83.46        105.97         4.12 o                         
   6   9  11        105.41        116.22        11.48 o                         
  -6  10  11         36.00         26.74         3.44 o                         
  -5  10  11        130.26        145.49         8.56 o                         
  -4  10  11         15.77         20.79         3.60 o                         
  -3  10  11          0.94          0.62         2.07 o                         
  -2  10  11          0.55          3.61         2.00 o                         
  -1  10  11        162.38        139.36         4.59 o                         
   0  10  11          1.46          0.86         2.51 o                         
   1  10  11         45.38         54.58         4.25 o                         
   2  10  11         92.77         96.05         4.97 o                         
   3  10  11          3.31         -1.13         2.51 o                         
   4  10  11          1.77         -3.65         3.65 o                         
   5  10  11         96.94        117.34         6.70 o                         
  -5  11  11          0.55          1.20         3.91 o                         
  -4  11  11         66.17         81.04         4.08 o                         
  -3  11  11          1.34          0.62         1.95 o                         
  -2  11  11          2.99          3.93         2.37 o                         
  -1  11  11         15.35         11.79         3.57 o                         
   0  11  11         21.05         19.47         2.71 o                         
   1  11  11          7.13          8.46         2.59 o                         
   2  11  11         29.58         28.99         2.97 o                         
   3  11  11          4.56          4.01         2.43 o                         
   4  11  11          0.14          1.06         2.73 o                         
   5  11  11         39.62         32.05         2.80 o                         
  -5  12  11          7.14         10.44         4.01 o                         
  -4  12  11        153.71        169.34         5.05 o                         
  -3  12  11         37.16         35.74         4.86 o                         
  -2  12  11         99.46         98.32         3.13 o                         
  -1  12  11         57.93         52.94         3.52 o                         
   0  12  11         33.89         33.19         2.64 o                         
   1  12  11         18.24         13.40         2.59 o                         
   2  12  11         44.34         49.48         2.91 o                         
   3  12  11          0.00         -1.72         2.74 o                         
   4  12  11        179.31        187.41        15.48 o                         
   5  12  11          0.36         -2.98         2.98 o                         
  -5  13  11         10.41         13.99         4.14 o                         
  -4  13  11         40.07         38.22         3.50 o                         
  -3  13  11         18.52         17.32         3.13 o                         
  -2  13  11         58.61         67.79         2.96 o                         
  -1  13  11          0.00          3.17         2.49 o                         
   0  13  11          6.26          3.06         2.52 o                         
   1  13  11         16.83         14.18         2.58 o                         
   2  13  11         30.71         29.12         4.47 o                         
   3  13  11         14.91         14.23         2.58 o                         
   4  13  11         36.59         29.58         2.93 o                         
  -4  14  11          2.82          4.80         3.19 o                         
  -3  14  11         73.51         61.68         8.12 o                         
  -2  14  11         13.55          8.91         2.67 o                         
  -1  14  11         43.94         50.87         2.90 o                         
   0  14  11          1.86          2.27         2.59 o                         
   1  14  11         15.10         17.50         2.74 o                         
   2  14  11          2.97          1.70         2.57 o                         
   3  14  11        177.18        170.35         8.32 o                         
   4  14  11         60.26         49.47         5.16 o                         
  -3  15  11        100.09         80.57         8.40 o                         
  -2  15  11         15.78          7.73         2.89 o                         
  -1  15  11        152.12        159.40         4.52 o                         
   0  15  11         34.12         42.53         3.00 o                         
   1  15  11         19.52         21.85         2.82 o                         
   2  15  11         48.14         49.40         3.54 o                         
   3  15  11        231.52        214.01        12.39 o                         
  -2  16  11          6.98         -1.86         2.60 o                         
  -1  16  11         11.46          8.44         2.72 o                         
   0  16  11         27.13         24.73         2.76 o                         
   1  16  11          3.85          3.31         2.45 o                         
   2  16  11          0.28          0.64         2.56 o                         
   0  17  11          0.54          2.17         3.92 o                         
  -7   0  12          8.31          5.19         2.96 o                         
  -6   0  12         90.67         88.18         3.89 o                         
  -5   0  12        187.15        190.01         7.99 o                         
  -4   0  12       1083.97       1084.64        18.05 o                         
  -3   0  12         33.20         34.44         4.93 o                         
  -2   0  12        402.04        359.45         7.32 o                         
  -1   0  12         23.82         21.05         3.31 o                         
   0   0  12        172.01        169.53         4.94 o                         
   1   0  12         48.05         50.93         5.83 o                         
   2   0  12        445.41        445.39        15.47 o                         
   3   0  12        856.47        810.10        14.21 o                         
   4   0  12         85.35         82.94         3.90 o                         
   5   0  12        541.33        585.61        10.70 o                         
   6   0  12         55.83         63.74         3.66 o                         
   7   0  12          4.09          3.71         3.17 o                         
  -7   1  12          1.18         -2.06         2.82 o                         
  -6   1  12          2.17          0.65         1.86 o                         
  -5   1  12         13.12         13.27         2.08 o                         
  -4   1  12         27.67         28.18         2.29 o                         
  -3   1  12        440.49        428.93         6.63 o                         
  -2   1  12       4809.70       4644.71        94.81 o                         
  -1   1  12        644.62        671.36         7.91 o                         
   0   1  12          0.11         -0.70         2.20 o                         
   1   1  12        220.80        210.47         4.01 o                         
   2   1  12         62.12         65.51         3.88 o                         
   3   1  12         13.39         12.23         2.26 o                         
   4   1  12       1822.17       1732.20        19.94 o                         
   5   1  12         61.66         54.13         2.47 o                         
   6   1  12         49.48         57.30         2.84 o                         
   7   1  12          7.05          3.92         2.41 o                         
  -7   2  12         17.00          5.23         3.25 o                         
  -6   2  12          8.81          7.85         1.77 o                         
  -5   2  12        119.40        114.96         3.08 o                         
  -4   2  12         42.79         41.38         2.35 o                         
  -3   2  12       2258.85       2097.23        25.98 o                         
  -2   2  12        190.75        186.40         4.38 o                         
  -1   2  12         16.90         19.81         2.33 o                         
   0   2  12        342.65        346.08         7.71 o                         
   1   2  12        208.26        213.01         4.05 o                         
   2   2  12        100.20         96.39         3.51 o                         
   3   2  12        260.33        257.07         4.43 o                         
   4   2  12         89.83         89.34         2.85 o                         
   5   2  12        400.51        392.93         5.69 o                         
   6   2  12          0.18         -2.22         2.22 o                         
   7   2  12         95.98         77.77         6.03 o                         
  -7   3  12         99.10         90.08         4.17 o                         
  -6   3  12         47.71         41.94         3.51 o                         
  -5   3  12          7.92          7.64         1.80 o                         
  -4   3  12        197.52        184.22         5.23 o                         
  -3   3  12        187.61        192.76         3.96 o                         
  -2   3  12          0.85         -1.86         1.86 o                         
  -1   3  12        195.32        205.91         6.07 o                         
   0   3  12        143.30        148.13         4.56 o                         
   1   3  12         98.84         89.96         3.00 o                         
   2   3  12        107.77         97.64         2.96 o                         
   3   3  12        320.12        304.61         4.91 o                         
   4   3  12        120.40        134.30         3.86 o                         
   5   3  12        313.81        299.48         4.70 o                         
   6   3  12        110.08        114.28         2.96 o                         
  -7   4  12         14.41          8.08         3.55 o                         
  -6   4  12        105.58        121.13         4.35 o                         
  -5   4  12        150.89        150.60         3.00 o                         
  -4   4  12          0.93          3.59         1.97 o                         
  -3   4  12        724.73        680.58         9.38 o                         
  -2   4  12         29.99         34.20         2.18 o                         
  -1   4  12          1.14          1.34         2.41 o                         
   0   4  12         15.16         18.42         2.35 o                         
   1   4  12         14.26         13.46         2.16 o                         
   2   4  12          7.01         10.35         2.42 o                         
   3   4  12         66.11         67.97         2.98 o                         
   4   4  12        266.27        266.57         4.92 o                         
   5   4  12         32.23         42.47         2.93 o                         
   6   4  12         17.59         21.41         2.36 o                         
  -7   5  12         70.83         52.36         4.00 o                         
  -6   5  12        118.62        130.17         4.53 o                         
  -5   5  12          2.91          5.74         4.80 o                         
  -4   5  12         11.63          8.72         1.97 o                         
  -3   5  12         26.76         36.46         2.10 o                         
  -2   5  12         81.95         91.27         2.66 o                         
  -1   5  12        145.16        148.82         3.31 o                         
   0   5  12         69.01         71.85         4.78 o                         
   1   5  12         23.06         25.91         2.70 o                         
   2   5  12       1002.85        977.43        15.51 o                         
   3   5  12         41.42         36.33         2.65 o                         
   4   5  12          3.37          4.81         2.39 o                         
   5   5  12          9.69         13.75         2.33 o                         
   6   5  12          0.08         -1.98         2.68 o                         
  -6   6  12          1.64          6.66         3.49 o                         
  -5   6  12          6.51          8.46         3.47 o                         
  -4   6  12          0.22          1.16         1.90 o                         
  -3   6  12        219.06        208.45         3.64 o                         
  -2   6  12         70.09         74.44         2.67 o                         
  -1   6  12        145.20        140.73         3.17 o                         
   0   6  12        387.59        382.90         6.17 o                         
   1   6  12          5.04          1.37         2.63 o                         
   2   6  12         37.19         36.91         3.32 o                         
   3   6  12         93.66         89.20         3.73 o                         
   4   6  12         82.67         96.50         3.18 o                         
   5   6  12        124.83        126.65         4.94 o                         
   6   6  12          8.48          7.61         3.70 o                         
  -6   7  12          0.20          1.80         3.57 o                         
  -5   7  12         11.07         17.95         3.42 o                         
  -4   7  12          0.15         -0.94         2.06 o                         
  -3   7  12          3.26          1.19         1.86 o                         
  -2   7  12         62.61         73.30         3.44 o                         
  -1   7  12         87.02         66.08         3.10 o                         
   0   7  12          5.34          9.50         2.51 o                         
   1   7  12         31.37         28.68         3.30 o                         
   2   7  12          0.77          1.14         2.50 o                         
   3   7  12         17.46         18.56         2.97 o                         
   4   7  12        105.22        114.63         3.85 o                         
   5   7  12         22.25         19.05         2.90 o                         
   6   7  12          3.44          5.42         3.29 o                         
  -6   8  12          2.52          8.25         3.41 o                         
  -5   8  12          7.49          5.20         3.59 o                         
  -4   8  12          4.30          4.39         1.75 o                         
  -3   8  12          7.17          5.10         1.79 o                         
  -2   8  12         15.09         19.68         2.33 o                         
  -1   8  12         30.50         33.28         2.65 o                         
   0   8  12        131.05        137.72         4.00 o                         
   1   8  12          0.09         -0.72         2.35 o                         
   2   8  12         20.53         23.33         2.91 o                         
   3   8  12         31.46         36.26         3.06 o                         
   4   8  12         28.55         32.35         3.14 o                         
   5   8  12          3.14          1.77         2.81 o                         
   6   8  12          0.39         -2.64         2.64 o                         
  -6   9  12         10.58          7.48         3.42 o                         
  -5   9  12         15.41         11.20         3.37 o                         
  -4   9  12         34.87         34.37         2.68 o                         
  -3   9  12         42.08         51.80         2.87 o                         
  -2   9  12         26.43         32.81         2.61 o                         
  -1   9  12        115.39        104.78         3.30 o                         
   0   9  12          2.09          4.76         2.46 o                         
   1   9  12          0.71          1.29         2.45 o                         
   2   9  12        134.97        149.62         3.86 o                         
   3   9  12          1.72          1.73         3.61 o                         
   4   9  12         49.71         45.87         5.30 o                         
   5   9  12         44.43         52.24         7.22 o                         
  -5  10  12         13.02         26.38         3.57 o                         
  -4  10  12          5.81          4.14         2.17 o                         
  -3  10  12          1.28         -1.21         2.64 o                         
  -2  10  12          0.84          1.85         2.00 o                         
  -1  10  12         44.37         38.88         3.33 o                         
   0  10  12         54.35         72.86         3.66 o                         
   1  10  12         16.30         12.48         2.64 o                         
   2  10  12        179.42        191.99         4.25 o                         
   3  10  12          8.11          5.51         2.45 o                         
   4  10  12          9.22          8.02         2.91 o                         
   5  10  12         28.61         33.92         4.21 o                         
  -5  11  12         10.57         11.15         3.23 o                         
  -4  11  12          1.84          2.08         4.04 o                         
  -3  11  12         20.07         16.88         3.68 o                         
  -2  11  12        235.18        260.01         4.29 o                         
  -1  11  12         13.72         16.15         2.57 o                         
   0  11  12        216.92        218.19         4.50 o                         
   1  11  12        179.14        181.09         4.09 o                         
   2  11  12          8.08          4.88         2.57 o                         
   3  11  12         43.20         48.38         2.83 o                         
   4  11  12          2.44          1.70         3.22 o                         
   5  11  12         41.48         32.60         2.96 o                         
  -5  12  12        226.22        228.55         5.58 o                         
  -4  12  12          6.31          7.38         3.54 o                         
  -3  12  12          2.49          5.38         1.97 o                         
  -2  12  12          2.46          2.61         2.43 o                         
  -1  12  12          6.99          9.59         2.56 o                         
   0  12  12         59.17         59.40         2.85 o                         
   1  12  12        324.05        359.12         7.69 o                         
   2  12  12          0.02         -0.98         2.55 o                         
   3  12  12          5.98          2.89         2.47 o                         
   4  12  12          3.01          0.81         2.78 o                         
  -4  13  12         95.96         93.01         4.09 o                         
  -3  13  12         24.24         25.10         3.32 o                         
  -2  13  12         51.01         50.60         3.03 o                         
  -1  13  12         83.15         98.72         3.99 o                         
   0  13  12         24.75         23.64         2.65 o                         
   1  13  12        135.72        132.30         6.13 o                         
   2  13  12          1.91          6.34         2.54 o                         
   3  13  12         15.44         13.88         2.56 o                         
   4  13  12         30.27         25.32         2.99 o                         
  -4  14  12         18.02         12.74         4.33 o                         
  -3  14  12          0.05          0.40         2.19 o                         
  -2  14  12         41.61         45.39         3.67 o                         
  -1  14  12         28.12         28.47         2.74 o                         
   0  14  12         34.85         35.40         2.84 o                         
   1  14  12         78.46         79.36         3.10 o                         
   2  14  12         14.33          9.31         3.02 o                         
   3  14  12          2.77          1.75         2.51 o                         
  -3  15  12          7.91          7.33         2.35 o                         
  -2  15  12         60.85         64.41         3.44 o                         
  -1  15  12          0.59         -0.12         2.61 o                         
   0  15  12        158.77        161.55         4.94 o                         
   1  15  12         44.72         43.07         4.87 o                         
   2  15  12          7.68          2.45         4.01 o                         
  -2  16  12         15.30         15.82         4.54 o                         
  -1  16  12          0.87         -1.10         2.52 o                         
   0  16  12        137.81        135.54         8.84 o                         
   1  16  12          2.07          3.86         2.76 o                         
  -7   1  13         48.11         35.16         4.20 o                         
  -6   1  13         31.23         31.47         2.19 o                         
  -5   1  13        105.24        105.29         2.83 o                         
  -4   1  13        522.51        534.94        12.64 o                         
  -3   1  13        201.66        204.86         4.06 o                         
  -2   1  13        113.69        121.39         3.03 o                         
  -1   1  13          2.63          1.11         2.20 o                         
   0   1  13         88.94        104.50         4.20 o                         
   1   1  13       1012.60        958.54        11.66 o                         
   2   1  13       1441.42       1365.45        16.04 o                         
   3   1  13          2.51          2.73         2.17 o                         
   4   1  13         56.21         56.65         2.54 o                         
   5   1  13         68.51         73.73         2.72 o                         
   6   1  13         56.92         63.47         3.00 o                         
  -7   2  13         65.10         56.27         3.71 o                         
  -6   2  13         59.34         56.05         3.45 o                         
  -5   2  13         24.98         26.80         2.14 o                         
  -4   2  13         16.36         19.40         2.67 o                         
  -3   2  13         62.82         61.62         4.83 o                         
  -2   2  13       1149.65       1115.36        13.22 o                         
  -1   2  13        565.21        555.57         9.47 o                         
   0   2  13          8.22          2.77         2.33 o                         
   1   2  13          0.83         -2.25         2.25 o                         
   2   2  13        138.04        140.76         3.37 o                         
   3   2  13         65.40         62.97         4.71 o                         
   4   2  13        107.00        104.90         4.58 o                         
   5   2  13        261.07        260.35         4.31 o                         
   6   2  13          5.55          3.60         2.39 o                         
  -7   3  13          0.04          4.18         3.57 o                         
  -6   3  13         24.57         21.50         5.16 o                         
  -5   3  13         17.11         18.56         1.99 o                         
  -4   3  13        262.72        259.92         6.45 o                         
  -3   3  13        486.78        501.04         9.15 o                         
  -2   3  13         18.76         22.14         2.77 o                         
  -1   3  13          6.02          3.23         2.06 o                         
   0   3  13        401.48        403.31         7.41 o                         
   1   3  13        225.80        212.24         6.35 o                         
   2   3  13        307.34        305.59         6.28 o                         
   3   3  13         59.67         62.90         2.72 o                         
   4   3  13         53.37         52.28         2.51 o                         
   5   3  13         18.44         18.88         3.27 o                         
   6   3  13          0.10          1.96         2.11 o                         
  -7   4  13          7.47          2.02         6.13 o                         
  -6   4  13         56.48         48.11         3.61 o                         
  -5   4  13         81.75         77.87         3.42 o                         
  -4   4  13         32.10         28.13         2.26 o                         
  -3   4  13         41.16         51.69         2.72 o                         
  -2   4  13        497.77        478.82         8.44 o                         
  -1   4  13        567.21        545.70         7.27 o                         
   0   4  13          7.14          8.59         2.21 o                         
   1   4  13          4.74          6.99         2.22 o                         
   2   4  13        270.11        257.14         5.64 o                         
   3   4  13          9.89         10.40         2.08 o                         
   4   4  13        244.64        251.90         9.31 o                         
   5   4  13         40.13         44.02         2.58 o                         
   6   4  13         54.88         54.43         2.52 o                         
  -6   5  13         54.37         45.71         3.62 o                         
  -5   5  13         30.00         27.81         2.27 o                         
  -4   5  13         34.92         38.15         2.44 o                         
  -3   5  13         28.35         25.30         2.07 o                         
  -2   5  13         46.07         60.33         3.39 o                         
  -1   5  13         30.98         42.26         2.47 o                         
   0   5  13         65.57         60.93         2.54 o                         
   1   5  13          0.57         -1.82         2.25 o                         
   2   5  13        219.09        221.53         7.03 o                         
   3   5  13          0.53         -2.29         3.05 o                         
   4   5  13          7.60          4.60         2.42 o                         
   5   5  13          0.01          0.11         2.81 o                         
   6   5  13          0.23         -2.04         2.12 o                         
  -6   6  13        139.24        164.41         5.00 o                         
  -5   6  13        112.76        130.07         4.56 o                         
  -4   6  13          2.20          1.37         2.04 o                         
  -3   6  13         91.42         95.61         2.63 o                         
  -2   6  13         39.24         40.57         2.31 o                         
  -1   6  13         10.42          8.34         2.05 o                         
   0   6  13        164.69        122.57         3.12 o                         
   1   6  13         11.94          3.28         2.48 o                         
   2   6  13         14.76         14.63         3.79 o                         
   3   6  13        198.56        199.18         7.59 o                         
   4   6  13        120.56        126.12         3.43 o                         
   5   6  13         41.48         41.81         3.92 o                         
   6   6  13        177.44        185.13         6.61 o                         
  -6   7  13         25.73         25.73         3.56 o                         
  -5   7  13          3.99          0.23         3.34 o                         
  -4   7  13         35.40         25.68         3.37 o                         
  -3   7  13         83.56         70.42         2.48 o                         
  -2   7  13         96.09         94.22         4.04 o                         
  -1   7  13        144.84        107.84         3.80 o                         
   0   7  13        512.00        406.18        10.15 o                         
   1   7  13          1.26         -2.65         3.29 o                         
   2   7  13         74.48         74.74         3.08 o                         
   3   7  13        120.91        127.96         4.60 o                         
   4   7  13         55.00         47.99         4.84 o                         
   5   7  13         66.53         67.69         4.66 o                         
   6   7  13         88.98         87.71         6.25 o                         
  -6   8  13          0.65          1.45         3.56 o                         
  -5   8  13         73.68         83.04         4.08 o                         
  -4   8  13         95.43         90.22         3.07 o                         
  -3   8  13         69.30         66.07         2.38 o                         
  -2   8  13         51.87         46.02         3.50 o                         
  -1   8  13        144.74        128.58         4.79 o                         
   0   8  13         36.33         28.69         2.70 o                         
   1   8  13         67.18         61.99         3.18 o                         
   2   8  13         35.10         39.13         2.73 o                         
   3   8  13        106.47        110.86         3.92 o                         
   4   8  13         72.25         66.40         3.37 o                         
   5   8  13          0.85         -2.72         2.72 o                         
  -6   9  13          2.16         -5.63         7.10 o                         
  -5   9  13          0.08         -2.93         3.81 o                         
  -4   9  13          0.01         -0.73         2.08 o                         
  -3   9  13          0.44          0.63         1.88 o                         
  -2   9  13          5.89          5.40         2.03 o                         
  -1   9  13         29.40         27.75         2.30 o                         
   0   9  13         20.92         16.09         3.71 o                         
   1   9  13          0.42         -2.41         2.41 o                         
   2   9  13         27.57         31.51         2.60 o                         
   3   9  13          5.64          4.10         2.80 o                         
   4   9  13          1.23          2.16         2.75 o                         
   5   9  13         17.10          9.90         2.63 o                         
  -5  10  13          8.47          1.72         4.35 o                         
  -4  10  13          0.12          0.28         1.93 o                         
  -3  10  13         47.43         56.00         6.00 o                         
  -2  10  13        120.15        117.37         2.93 o                         
  -1  10  13          0.61          3.39         3.32 o                         
   0  10  13          0.66         -0.84         2.65 o                         
   1  10  13          0.55          1.46         2.61 o                         
   2  10  13         39.74         35.43         2.87 o                         
   3  10  13         11.06         10.80         2.77 o                         
   4  10  13          0.00         -0.70         2.75 o                         
   5  10  13         14.33         10.66         2.71 o                         
  -5  11  13         38.38         43.28         3.61 o                         
  -4  11  13          2.98          4.75         3.03 o                         
  -3  11  13          0.21         -1.94         1.94 o                         
  -2  11  13         14.85         21.63         2.22 o                         
  -1  11  13          0.30         -0.20         2.43 o                         
   0  11  13         10.50         16.21         2.53 o                         
   1  11  13          4.85          4.51         2.60 o                         
   2  11  13         97.73        102.78         5.51 o                         
   3  11  13         10.59          7.61         2.49 o                         
   4  11  13          3.04          2.41         2.66 o                         
  -4  12  13         50.39         50.04         3.73 o                         
  -3  12  13         20.39         11.81         3.74 o                         
  -2  12  13          8.68         10.61         2.03 o                         
  -1  12  13          0.24         -0.42         2.49 o                         
   0  12  13          1.27          3.86         2.65 o                         
   1  12  13          0.32         -1.70         2.44 o                         
   2  12  13          1.03          0.62         2.50 o                         
   3  12  13         44.06         49.54         3.44 o                         
   4  12  13         41.02         39.75         3.66 o                         
  -4  13  13         51.27         52.07         3.78 o                         
  -3  13  13         15.29         13.78         3.26 o                         
  -2  13  13        112.23        119.29         4.58 o                         
  -1  13  13         23.56         18.53         3.07 o                         
   0  13  13          4.96          5.69         2.51 o                         
   1  13  13         81.90         83.50         6.04 o                         
   2  13  13         20.97         24.86         4.24 o                         
   3  13  13          3.09          2.87         2.44 o                         
  -3  14  13        109.45        102.47        10.24 o                         
  -2  14  13          7.53          9.45         2.20 o                         
  -1  14  13         97.02        113.98         3.44 o                         
   0  14  13          0.73          4.75         2.76 o                         
   1  14  13          3.94          4.24         2.52 o                         
   2  14  13          3.11          5.79         2.64 o                         
   3  14  13         19.25         14.98         2.54 o                         
  -2  15  13        112.44        107.98         8.47 o                         
  -1  15  13         39.79         40.57         2.78 o                         
   0  15  13         96.78         99.67         3.50 o                         
   1  15  13        145.86        146.32         7.02 o                         
   2  15  13         28.94         25.99         2.88 o                         
  -6   0  14          0.49          2.18         3.34 o                         
  -5   0  14          3.27          3.33         4.84 o                         
  -4   0  14         14.04          6.73         3.54 o                         
  -3   0  14         70.14         72.62         4.68 o                         
  -2   0  14         50.24         57.30         4.29 o                         
  -1   0  14        701.28        676.92        16.92 o                         
   0   0  14        280.27        271.47         6.35 o                         
   1   0  14          5.66          5.63         4.77 o                         
   2   0  14        160.50        165.21         4.93 o                         
   3   0  14          0.65          1.93         3.03 o                         
   4   0  14         14.75         16.65         3.26 o                         
   5   0  14        295.12        288.09         6.49 o                         
   6   0  14        353.31        355.04         7.28 o                         
  -6   1  14          0.65         -0.66         3.31 o                         
  -5   1  14          7.58          3.35         2.08 o                         
  -4   1  14          0.13         -1.91         2.13 o                         
  -3   1  14         64.71         69.73         2.88 o                         
  -2   1  14       2070.34       1990.61        22.71 o                         
  -1   1  14        627.97        614.16         7.91 o                         
   0   1  14          0.22         -0.35         2.16 o                         
   1   1  14        164.93        147.18         4.01 o                         
   2   1  14          0.10          2.53         2.24 o                         
   3   1  14         42.90         50.56         2.61 o                         
   4   1  14        115.11        124.64         3.07 o                         
   5   1  14        404.16        420.91         5.89 o                         
   6   1  14         15.49         10.77         2.13 o                         
  -6   2  14          1.37         -0.52         2.01 o                         
  -5   2  14         10.51         10.37         2.70 o                         
  -4   2  14          0.01          1.89         2.20 o                         
  -3   2  14        330.69        341.15         5.57 o                         
  -2   2  14         13.00         13.21         2.10 o                         
  -1   2  14        491.16        492.72         6.74 o                         
   0   2  14        371.76        353.57         5.38 o                         
   1   2  14         82.18         79.60         2.84 o                         
   2   2  14          0.02         -1.74         2.23 o                         
   3   2  14         48.14         44.07         2.53 o                         
   4   2  14         78.48         76.41         3.97 o                         
   5   2  14         17.25         18.25         2.21 o                         
   6   2  14         48.50         51.99         2.39 o                         
  -6   3  14          6.66          4.43         2.06 o                         
  -5   3  14          1.28          4.21         2.03 o                         
  -4   3  14        123.05        128.64         3.63 o                         
  -3   3  14         73.27         72.33         2.82 o                         
  -2   3  14         21.30         22.74         2.22 o                         
  -1   3  14        122.71         99.24         2.91 o                         
   0   3  14        342.53        331.38         4.71 o                         
   1   3  14        296.03        261.85         4.97 o                         
   2   3  14          6.25          5.16         2.25 o                         
   3   3  14          1.37          0.44         2.17 o                         
   4   3  14         92.47         96.52         4.13 o                         
   5   3  14        149.62        164.30         3.41 o                         
   6   3  14        366.55        350.53         6.87 o                         
  -6   4  14        209.80        241.44         8.46 o                         
  -5   4  14          0.01         -1.52         2.02 o                         
  -4   4  14         37.49         37.86         2.32 o                         
  -3   4  14        140.56        148.26         5.69 o                         
  -2   4  14         52.90         59.19         2.47 o                         
  -1   4  14       1448.92       1392.29        16.28 o                         
   0   4  14         65.61         43.56         2.48 o                         
   1   4  14         13.29         11.73         2.25 o                         
   2   4  14         30.53         31.25         2.44 o                         
   3   4  14          0.70          2.74         2.31 o                         
   4   4  14          3.42          2.06         2.19 o                         
   5   4  14        272.40        265.28         4.31 o                         
   6   4  14         18.60         15.64         2.20 o                         
  -6   5  14          1.28         -0.46         4.55 o                         
  -5   5  14          1.98         -0.64         1.89 o                         
  -4   5  14          2.15          1.14         1.96 o                         
  -3   5  14         20.08         23.96         2.09 o                         
  -2   5  14         37.04         31.13         2.65 o                         
  -1   5  14        243.27        276.13         4.50 o                         
   0   5  14          1.38          3.66         2.13 o                         
   1   5  14          5.38          6.73         2.30 o                         
   2   5  14          0.34          3.76         2.24 o                         
   3   5  14          0.14         -2.18         2.18 o                         
   4   5  14         13.39         14.02         2.07 o                         
   5   5  14         16.25          9.60         2.21 o                         
   6   5  14         80.96         63.28         2.45 o                         
  -6   6  14          1.93         -0.36         3.24 o                         
  -5   6  14          0.69         -1.11         3.48 o                         
  -4   6  14         68.31         71.13         3.94 o                         
  -3   6  14          0.03          0.19         1.94 o                         
  -2   6  14        209.67        216.20         4.52 o                         
  -1   6  14          7.19          9.99         2.26 o                         
   0   6  14         12.46          8.07         2.22 o                         
   1   6  14         32.79         43.86         2.55 o                         
   2   6  14         35.29         40.98         3.37 o                         
   3   6  14          0.63          0.08         2.69 o                         
   4   6  14         93.20         88.02         4.17 o                         
   5   6  14         42.68         39.32         4.98 o                         
  -6   7  14         42.44         48.58        10.10 o                         
  -5   7  14        106.48        112.76         7.87 o                         
  -4   7  14        175.65        182.00         6.65 o                         
  -3   7  14        240.24        237.47         3.95 o                         
  -2   7  14         50.91         59.10         2.42 o                         
  -1   7  14          1.47          0.39         2.21 o                         
   0   7  14         10.64          3.07         2.21 o                         
   1   7  14          0.66         -2.46         2.46 o                         
   2   7  14         16.58         18.52         3.79 o                         
   3   7  14        468.55        476.14        17.00 o                         
   4   7  14          1.73          0.83         2.66 o                         
   5   7  14         33.47         35.44         4.39 o                         
  -5   8  14          2.63          1.68         3.40 o                         
  -4   8  14         22.30         27.62         2.29 o                         
  -3   8  14          3.93          3.98         1.96 o                         
  -2   8  14          6.46          4.04         2.06 o                         
  -1   8  14          2.71         -2.04         2.04 o                         
   0   8  14         11.47          9.50         2.14 o                         
   1   8  14         59.18         58.85         2.85 o                         
   2   8  14         10.70         10.41         2.49 o                         
   3   8  14         19.33         17.64         2.93 o                         
   4   8  14         94.96         96.75         4.15 o                         
   5   8  14         23.68         28.91         4.24 o                         
  -5   9  14         20.03         20.02         3.40 o                         
  -4   9  14         14.99         19.27         2.15 o                         
  -3   9  14         30.67         31.67         5.12 o                         
  -2   9  14         66.94         81.22         3.46 o                         
  -1   9  14         72.34         95.95         2.79 o                         
   0   9  14          2.14          3.51         2.45 o                         
   1   9  14        108.43        110.15         4.15 o                         
   2   9  14          9.55         12.42         2.47 o                         
   3   9  14          0.01         -2.47         3.21 o                         
   4   9  14          2.44          3.28         3.78 o                         
   5   9  14          0.90          2.64         2.65 o                         
  -5  10  14          0.08          1.69         3.31 o                         
  -4  10  14         51.62         58.57         3.64 o                         
  -3  10  14          2.38          1.96         2.27 o                         
  -2  10  14          1.72         -1.15         2.00 o                         
  -1  10  14         38.59         42.98         2.45 o                         
   0  10  14          5.14          7.00         2.60 o                         
   1  10  14         43.29         50.38         3.52 o                         
   2  10  14         20.35         21.06         2.54 o                         
   3  10  14         21.71         19.74         2.95 o                         
   4  10  14         86.39         77.19         3.27 o                         
  -4  11  14          2.52         -0.69         2.50 o                         
  -3  11  14          1.15          1.16         1.97 o                         
  -2  11  14         88.53         90.35         3.84 o                         
  -1  11  14         44.10         49.22         2.82 o                         
   0  11  14          1.04          3.29         2.42 o                         
   1  11  14          1.32         -2.39         2.39 o                         
   2  11  14        298.76        331.23         9.13 o                         
   3  11  14         10.60          5.46         2.87 o                         
   4  11  14         64.19         60.33         3.13 o                         
  -4  12  14          6.50          5.56         2.16 o                         
  -3  12  14         15.76         14.14         2.41 o                         
  -2  12  14          2.28          2.33         2.08 o                         
  -1  12  14          7.29          3.49         3.88 o                         
   0  12  14         25.84         31.95         2.79 o                         
   1  12  14        216.00        249.50         6.59 o                         
   2  12  14        381.71        433.82        10.82 o                         
   3  12  14         72.23         78.45         3.30 o                         
  -3  13  14         73.48         72.45        13.09 o                         
  -2  13  14         19.53         25.85         2.21 o                         
  -1  13  14         18.66         20.04         2.85 o                         
   0  13  14          0.24          0.41         2.68 o                         
   1  13  14        160.98        156.17         5.86 o                         
   2  13  14         11.58         23.16         2.48 o                         
   3  13  14         20.98         26.13         2.68 o                         
  -2  14  14          0.15          1.06         2.39 o                         
  -1  14  14         11.85         10.87         2.53 o                         
   0  14  14         49.21         49.63         2.87 o                         
   1  14  14        133.72        136.40         6.56 o                         
   2  14  14         50.00         41.83         2.94 o                         
  -1  15  14          5.34          8.40         2.52 o                         
   0  15  14          4.16         10.94         3.00 o                         
   1  15  14         60.83         49.74        13.65 o                         
  -6   1  15         12.12          5.19         2.41 o                         
  -5   1  15         21.07         22.12         2.22 o                         
  -4   1  15        217.31        249.11         4.56 o                         
  -3   1  15        279.06        298.62         6.12 o                         
  -2   1  15         65.29         66.97         3.22 o                         
  -1   1  15         71.89         78.36         2.70 o                         
   0   1  15         70.52         75.22         3.22 o                         
   1   1  15        147.13        145.15         3.58 o                         
   2   1  15        460.53        453.06         6.51 o                         
   3   1  15         52.13         48.50         2.49 o                         
   4   1  15          0.96         -0.45         2.07 o                         
   5   1  15          6.99          2.21         2.57 o                         
   6   1  15        106.82         99.62         2.70 o                         
  -6   2  15          7.61          6.93         2.20 o                         
  -5   2  15          9.69          4.83         2.15 o                         
  -4   2  15        252.72        276.26         8.81 o                         
  -3   2  15        132.61        144.49         3.48 o                         
  -2   2  15         20.36         24.69         3.55 o                         
  -1   2  15        769.16        738.77        10.24 o                         
   0   2  15        116.59        122.20         5.58 o                         
   1   2  15          4.53          7.24         2.29 o                         
   2   2  15         50.24         50.91         2.66 o                         
   3   2  15         31.72         30.72         2.40 o                         
   4   2  15         13.59         16.07         2.19 o                         
   5   2  15        380.92        371.56         6.52 o                         
   6   2  15        135.99        120.62         2.89 o                         
  -6   3  15         46.89         43.71         4.23 o                         
  -5   3  15         24.69         29.28         2.28 o                         
  -4   3  15        383.76        420.13         6.37 o                         
  -3   3  15         17.66         21.80         2.38 o                         
  -2   3  15         15.67         20.40         2.25 o                         
  -1   3  15         26.79         31.40         2.46 o                         
   0   3  15         29.28         36.88         2.67 o                         
   1   3  15         17.79          8.82         2.23 o                         
   2   3  15        463.90        472.63         6.59 o                         
   3   3  15         34.25         30.40         2.41 o                         
   4   3  15         49.17         56.24         2.52 o                         
   5   3  15         17.28         20.54         2.25 o                         
   6   3  15         48.17         35.11         2.39 o                         
  -6   4  15          3.68          6.17         5.05 o                         
  -5   4  15         69.91         76.82         2.67 o                         
  -4   4  15        145.50        157.94         4.62 o                         
  -3   4  15          4.63          6.05         2.29 o                         
  -2   4  15        109.74        118.61         3.04 o                         
  -1   4  15        257.93        266.12         4.47 o                         
   0   4  15        121.70         89.23         2.81 o                         
   1   4  15        482.29        440.55         6.28 o                         
   2   4  15        118.66        119.25         3.98 o                         
   3   4  15        139.82        142.81         4.63 o                         
   4   4  15         70.99         71.85         2.85 o                         
   5   4  15         42.54         41.06         2.94 o                         
  -6   5  15        189.52        193.26         8.71 o                         
  -5   5  15         12.10          8.71         2.18 o                         
  -4   5  15          0.02          1.50         2.15 o                         
  -3   5  15         81.55         87.35         2.65 o                         
  -2   5  15          0.65         -0.17         2.05 o                         
  -1   5  15        103.65         94.47         4.59 o                         
   0   5  15        490.53        476.02         8.00 o                         
   1   5  15          0.80          2.38         2.62 o                         
   2   5  15          0.81          2.15         2.11 o                         
   3   5  15         32.58         36.25         3.37 o                         
   4   5  15          2.76          2.56         2.18 o                         
   5   5  15         14.90         16.60         2.17 o                         
  -6   6  15          0.56         -1.95         3.39 o                         
  -5   6  15          0.90         -1.54         2.01 o                         
  -4   6  15        165.28        165.54         3.54 o                         
  -3   6  15          5.21          7.54         2.02 o                         
  -2   6  15         27.16         30.03         2.19 o                         
  -1   6  15         92.11         92.37         2.84 o                         
   0   6  15         53.99         48.00         4.03 o                         
   1   6  15        191.64        184.60         3.72 o                         
   2   6  15          0.18         -0.89         2.50 o                         
   3   6  15         37.99         46.77         3.74 o                         
   4   6  15         10.95         14.06         2.50 o                         
   5   6  15         56.00         62.50         2.69 o                         
  -5   7  15         39.39         41.61         3.73 o                         
  -4   7  15        117.30        130.91         3.29 o                         
  -3   7  15          0.24          3.31         2.00 o                         
  -2   7  15         10.70         15.55         2.14 o                         
  -1   7  15        193.60        196.07         4.26 o                         
   0   7  15        282.50        270.17         5.02 o                         
   1   7  15         26.60         37.00         4.08 o                         
   2   7  15         49.07         57.42         3.26 o                         
   3   7  15          5.15          2.45         2.76 o                         
   4   7  15          4.96          1.62         2.77 o                         
   5   7  15         18.62         21.01         2.93 o                         
  -5   8  15          6.60          9.71         3.36 o                         
  -4   8  15         58.15         63.25         2.64 o                         
  -3   8  15          6.73          6.96         2.01 o                         
  -2   8  15        381.22        406.01         5.75 o                         
  -1   8  15          0.74          0.59         2.05 o                         
   0   8  15        125.56        123.31         3.11 o                         
   1   8  15          7.40         10.41         2.15 o                         
   2   8  15          0.04         -2.73         2.73 o                         
   3   8  15        262.49        281.25         5.66 o                         
   4   8  15         75.12         74.23         3.36 o                         
   5   8  15          2.43          1.98         2.65 o                         
  -5   9  15          5.40          6.94         3.26 o                         
  -4   9  15        106.49        113.02         4.17 o                         
  -3   9  15         16.43         13.82         5.92 o                         
  -2   9  15        115.56        116.87         2.95 o                         
  -1   9  15          1.44         -0.36         2.86 o                         
   0   9  15         50.96         41.79         2.73 o                         
   1   9  15          0.83          3.51         2.57 o                         
   2   9  15         88.06        102.50         5.45 o                         
   3   9  15        115.24        127.76         3.93 o                         
   4   9  15         18.79         12.29         2.72 o                         
  -4  10  15        137.33        143.65         8.98 o                         
  -3  10  15         74.11         72.92         7.91 o                         
  -2  10  15        228.52        243.00         4.15 o                         
  -1  10  15        124.83        132.30         3.97 o                         
   0  10  15          4.43          4.25         2.18 o                         
   1  10  15          5.74          5.05         2.42 o                         
   2  10  15         33.98         34.94         2.75 o                         
   3  10  15         25.73         21.06         4.08 o                         
   4  10  15        122.03        109.32         9.90 o                         
  -4  11  15         12.45         16.75         2.34 o                         
  -3  11  15         31.69         26.00         5.09 o                         
  -2  11  15          7.05          0.91         2.40 o                         
  -1  11  15          3.53          0.77         2.23 o                         
   0  11  15         12.05         13.42         2.53 o                         
   1  11  15          0.18          4.87         2.48 o                         
   2  11  15         25.96         23.45         2.70 o                         
   3  11  15          5.77          6.68         3.36 o                         
  -3  12  15          0.00          2.36         2.18 o                         
  -2  12  15          3.64          4.90         2.09 o                         
  -1  12  15          0.69          2.78         2.03 o                         
   0  12  15         19.64         23.53         2.57 o                         
   1  12  15         21.92         26.17         2.58 o                         
   2  12  15         62.43         65.99         4.50 o                         
   3  12  15          7.75          4.55         2.63 o                         
  -3  13  15         15.58          8.29         2.66 o                         
  -2  13  15          1.27          1.97         2.18 o                         
  -1  13  15         16.39         15.93         2.19 o                         
   0  13  15         29.57         37.84         3.10 o                         
   1  13  15         32.46         34.97         2.61 o                         
   2  13  15         18.46         13.93         2.97 o                         
  -2  14  15        131.33         33.77         7.37 o                         
  -1  14  15          4.95          6.88         2.20 o                         
   0  14  15          0.21          4.66         3.19 o                         
   1  14  15         25.48         20.67         2.40 o                         
  -6   0  16         19.05         20.52         4.19 o                         
  -5   0  16          0.96          4.10         4.55 o                         
  -4   0  16          9.99         25.17         7.86 o                         
  -3   0  16          0.39         -3.63         3.63 o                         
  -2   0  16          3.49          8.52         3.97 o                         
  -1   0  16        674.12        663.71        15.34 o                         
   0   0  16        386.97        368.34         8.25 o                         
   1   0  16          0.17          0.51         3.38 o                         
   2   0  16        247.04        204.49         5.59 o                         
   3   0  16         22.95         21.91         3.22 o                         
   4   0  16         34.75         40.91         4.99 o                         
   5   0  16         31.29         27.33         3.24 o                         
  -6   1  16          5.72          6.77         2.89 o                         
  -5   1  16        337.10        367.62         8.30 o                         
  -4   1  16         11.14         10.95         2.57 o                         
  -3   1  16          0.00         -0.35         2.61 o                         
  -2   1  16         38.93         39.33         3.08 o                         
  -1   1  16         72.91         85.84         3.07 o                         
   0   1  16         46.81         48.03         2.61 o                         
   1   1  16        380.04        331.22         5.18 o                         
   2   1  16        205.76        200.97         3.87 o                         
   3   1  16         19.11         21.14         2.22 o                         
   4   1  16          3.12          2.39         2.13 o                         
   5   1  16         29.52         29.05         2.36 o                         
  -6   2  16        128.32        120.19         3.42 o                         
  -5   2  16          1.22          0.32         2.17 o                         
  -4   2  16         65.93         74.53         2.78 o                         
  -3   2  16         60.80         61.03         2.77 o                         
  -2   2  16         10.10         12.01         2.42 o                         
  -1   2  16        828.77        825.85        11.25 o                         
   0   2  16         34.27         29.33         2.92 o                         
   1   2  16        393.83        399.92         5.79 o                         
   2   2  16        164.65        157.36         3.41 o                         
   3   2  16         11.94          9.41         2.56 o                         
   4   2  16        100.33        102.01         2.85 o                         
   5   2  16         50.10         58.69         2.46 o                         
  -6   3  16         61.68         41.01         2.98 o                         
  -5   3  16          0.97          0.80         2.26 o                         
  -4   3  16         25.51         29.45         2.35 o                         
  -3   3  16          2.84          7.01         2.29 o                         
  -2   3  16         84.09         95.21         5.44 o                         
  -1   3  16          8.92          5.02         2.21 o                         
   0   3  16          0.03          0.48         2.37 o                         
   1   3  16        110.83        143.11         3.37 o                         
   2   3  16          8.13         11.51         2.29 o                         
   3   3  16          0.01          3.56         2.14 o                         
   4   3  16          3.93          5.97         2.09 o                         
   5   3  16         14.55         18.89         2.81 o                         
  -6   4  16        198.39        162.93         8.12 o                         
  -5   4  16        138.95        149.90         3.45 o                         
  -4   4  16         12.93          8.97         2.26 o                         
  -3   4  16          1.96          7.80         2.32 o                         
  -2   4  16         10.59         16.46         2.29 o                         
  -1   4  16          2.46          8.19         2.20 o                         
   0   4  16        269.29        261.78         4.83 o                         
   1   4  16        489.87        478.48         7.34 o                         
   2   4  16         11.23         12.32         3.12 o                         
   3   4  16         22.96         26.62         2.51 o                         
   4   4  16          5.23          8.73         2.21 o                         
   5   4  16          0.04         -0.73         2.09 o                         
  -5   5  16        146.36        153.60         5.75 o                         
  -4   5  16          0.88         -1.30         2.18 o                         
  -3   5  16        142.54        158.99         5.66 o                         
  -2   5  16         16.51         19.63         2.16 o                         
  -1   5  16        155.65        152.34         3.56 o                         
   0   5  16        688.35        696.10         8.88 o                         
   1   5  16        317.10        319.64         7.40 o                         
   2   5  16          0.95          2.99         2.39 o                         
   3   5  16         21.09         15.56         2.22 o                         
   4   5  16         46.18         41.73         2.67 o                         
   5   5  16         65.43         67.06         2.40 o                         
  -5   6  16         77.91         75.22         2.86 o                         
  -4   6  16        131.09        133.67         4.63 o                         
  -3   6  16          0.43          2.50         2.08 o                         
  -2   6  16         16.03         11.88         2.16 o                         
  -1   6  16         23.77         26.29         2.74 o                         
   0   6  16         74.09         98.38         2.90 o                         
   1   6  16        377.79        413.97         6.49 o                         
   2   6  16         76.63         74.61         3.00 o                         
   3   6  16         61.25         58.27         2.76 o                         
   4   6  16          9.75         12.90         2.40 o                         
   5   6  16         61.13         45.67         2.49 o                         
  -5   7  16          0.84         -1.18         3.21 o                         
  -4   7  16          4.06          5.32         2.34 o                         
  -3   7  16         37.72         44.92         2.56 o                         
  -2   7  16          0.66          2.04         2.25 o                         
  -1   7  16          4.79          5.70         2.26 o                         
   0   7  16         92.82        106.83         2.90 o                         
   1   7  16        165.95        160.06         3.40 o                         
   2   7  16         41.51         41.77         2.69 o                         
   3   7  16         27.51         28.08         2.99 o                         
   4   7  16          0.16         -1.99         2.28 o                         
  -5   8  16          0.05         -1.53         4.98 o                         
  -4   8  16         24.93         18.90         2.32 o                         
  -3   8  16          0.01         -1.70         1.97 o                         
  -2   8  16          3.01         -0.90         2.08 o                         
  -1   8  16         36.27         37.16         3.12 o                         
   0   8  16         85.58         90.57         5.48 o                         
   1   8  16          1.16          0.13         2.15 o                         
   2   8  16         11.84         19.91         2.49 o                         
   3   8  16         81.47         94.87         4.19 o                         
   4   8  16          5.26          0.95         3.28 o                         
  -4   9  16        286.22        301.46         4.94 o                         
  -3   9  16         23.13         35.47         4.86 o                         
  -2   9  16          0.51          0.59         2.07 o                         
  -1   9  16         35.81         39.46         3.38 o                         
   0   9  16         36.23         48.40         2.83 o                         
   1   9  16         11.71          9.11         2.26 o                         
   2   9  16        573.44        644.47        10.10 o                         
   3   9  16        636.07        666.22        18.27 o                         
   4   9  16          0.20         -2.94         2.94 o                         
  -4  10  16         74.23         67.50         2.75 o                         
  -3  10  16        289.17        309.16        33.85 o                         
  -2  10  16        188.95        206.54         4.67 o                         
  -1  10  16         29.60         32.67         2.25 o                         
   0  10  16         13.46          9.58         2.23 o                         
   1  10  16          7.92          8.03         2.39 o                         
   2  10  16          8.33         14.13         2.37 o                         
   3  10  16          8.50         13.02         2.65 o                         
  -3  11  16         32.83         28.84         4.51 o                         
  -2  11  16          6.76          9.56         2.23 o                         
  -1  11  16         31.85         39.81         2.46 o                         
   0  11  16         12.39         11.53         2.11 o                         
   1  11  16        129.20        134.56         3.42 o                         
   2  11  16         11.79         14.57         2.36 o                         
   3  11  16          2.30          6.36         2.62 o                         
  -3  12  16         29.60         21.31         3.38 o                         
  -2  12  16          1.61          7.05         2.13 o                         
  -1  12  16          8.71          9.74         2.09 o                         
   0  12  16         17.14         16.61         2.12 o                         
   1  12  16         69.23         81.55         3.03 o                         
   2  12  16         19.98         15.65         2.30 o                         
  -2  13  16         19.58         12.60         2.41 o                         
  -1  13  16          5.92          5.24         2.17 o                         
   0  13  16         30.66         32.27         2.54 o                         
   1  13  16          0.02         -2.23         2.23 o                         
  -5   1  17         19.27         25.76         2.61 o                         
  -4   1  17         34.07         33.23         2.79 o                         
  -3   1  17          3.70          3.43         2.76 o                         
  -2   1  17        100.53         99.25         3.52 o                         
  -1   1  17         75.21         80.82         3.05 o                         
   0   1  17          7.78          7.51         2.30 o                         
   1   1  17          0.88          2.89         2.61 o                         
   2   1  17         12.19         12.32         2.28 o                         
   3   1  17         53.44         53.58         3.51 o                         
   4   1  17        184.60        191.64         3.63 o                         
   5   1  17          1.55         -0.02         2.05 o                         
  -5   2  17         73.77         74.36         3.14 o                         
  -4   2  17         81.65         92.31         3.50 o                         
  -2   2  17         20.11         15.04         2.33 o                         
  -1   2  17         35.04         35.03         2.71 o                         
   0   2  17         52.62         53.24         2.61 o                         
   1   2  17         86.74         79.62         2.76 o                         
   2   2  17         61.06         58.40         3.82 o                         
   3   2  17         11.70          7.49         2.28 o                         
   4   2  17          3.24          6.73         2.19 o                         
   5   2  17          0.14         -2.05         2.38 o                         
  -5   3  17          1.72          5.24         2.43 o                         
  -4   3  17         40.15         38.25         2.51 o                         
  -3   3  17          0.22          2.91         2.30 o                         
  -2   3  17          7.89          4.55         2.55 o                         
  -1   3  17          0.01          1.56         2.88 o                         
   0   3  17          0.23          1.91         2.81 o                         
   1   3  17        347.81        320.28         4.98 o                         
   2   3  17        146.97        130.92         3.15 o                         
   3   3  17          2.89          6.00         3.78 o                         
   4   3  17          3.87          2.58         2.13 o                         
   5   3  17         14.97         16.60         2.12 o                         
  -5   4  17          3.15          6.67         2.52 o                         
  -4   4  17          0.58          2.98         2.23 o                         
  -3   4  17          0.45         -1.91         2.69 o                         
  -2   4  17         20.21         21.12         2.24 o                         
  -1   4  17        130.46        129.30         3.68 o                         
   0   4  17        134.34        137.77         4.39 o                         
   1   4  17         14.09         16.92         2.55 o                         
   2   4  17          0.31          2.13         3.00 o                         
   3   4  17         33.46         39.51         2.49 o                         
   4   4  17         29.54         28.59         2.34 o                         
   5   4  17          5.40          9.13         2.07 o                         
  -5   5  17          3.97          5.28         2.40 o                         
  -4   5  17         34.57         38.66         2.40 o                         
  -3   5  17         27.56         28.48         2.47 o                         
  -2   5  17          5.15          4.86         2.11 o                         
  -1   5  17         51.12         50.95         2.85 o                         
   0   5  17        231.59        246.81         5.18 o                         
   1   5  17         15.24         11.21         3.31 o                         
   2   5  17         23.21         31.33         2.65 o                         
   3   5  17         15.32         17.76         2.19 o                         
   4   5  17        145.95        147.23         3.18 o                         
  -5   6  17          4.30          7.80         2.41 o                         
  -4   6  17         68.76         72.63         3.14 o                         
  -3   6  17        614.15        710.95        15.01 o                         
  -2   6  17          5.63          3.10         2.39 o                         
  -1   6  17          6.90          7.23         2.14 o                         
   0   6  17          1.68          3.58         2.19 o                         
   1   6  17        129.85        135.89         3.75 o                         
   2   6  17         16.10         17.86         2.61 o                         
   3   6  17         85.72         90.26         5.42 o                         
   4   6  17         49.16         45.18         2.59 o                         
  -4   7  17          2.18          5.86         2.77 o                         
  -3   7  17         87.03         96.83         5.56 o                         
  -2   7  17         60.97         68.69         2.54 o                         
  -1   7  17          3.04          2.66         2.13 o                         
   0   7  17        429.85        431.59         6.05 o                         
   1   7  17         10.50          8.41         2.40 o                         
   2   7  17          6.37          0.22         2.38 o                         
   3   7  17          7.48          5.87         2.43 o                         
   4   7  17          2.97          7.14         2.25 o                         
  -4   8  17          0.00         -2.35         2.35 o                         
  -3   8  17          0.57         -0.85         3.54 o                         
  -2   8  17          3.59          1.04         2.02 o                         
  -1   8  17          1.48          0.81         2.11 o                         
   0   8  17         99.42        114.91         6.16 o                         
   1   8  17         22.92         25.50         2.71 o                         
   2   8  17          1.08         -2.32         2.36 o                         
   3   8  17         92.37         92.67         2.98 o                         
   4   8  17          9.39          5.43         2.21 o                         
  -4   9  17          0.19         -1.73         2.39 o                         
  -3   9  17         54.44         52.58         5.54 o                         
  -2   9  17          9.33          5.96         2.11 o                         
  -1   9  17          2.87         -2.10         2.10 o                         
   0   9  17          4.23          7.50         2.13 o                         
   1   9  17        142.17        151.14         3.28 o                         
   2   9  17         69.73         65.48         3.81 o                         
   3   9  17          1.69          2.16         2.31 o                         
  -3  10  17         10.80          9.34         2.20 o                         
  -2  10  17          1.17          1.69         2.06 o                         
  -1  10  17          6.98          6.09         2.12 o                         
   0  10  17          0.00          0.95         2.40 o                         
   1  10  17         71.48         73.60         3.87 o                         
   2  10  17         16.32         16.24         2.54 o                         
   3  10  17         28.82         28.04         3.06 o                         
  -3  11  17         23.18         17.29         3.43 o                         
  -2  11  17         18.98         23.25         3.42 o                         
  -1  11  17         15.76         13.74         2.13 o                         
   0  11  17          4.52          3.84         2.15 o                         
   1  11  17         18.13         16.51         2.15 o                         
   2  11  17          5.14          8.41         2.63 o                         
  -2  12  17        114.75         88.61         9.71 o                         
  -1  12  17         71.68         68.84         3.05 o                         
   0  12  17         78.70         87.23         3.66 o                         
   1  12  17         15.62         16.38         1.99 o                         
  -5   0  18          2.37          0.33         5.61 o                         
  -4   0  18        195.00        220.93         6.69 o                         
  -3   0  18          5.03         12.54         4.01 o                         
  -2   0  18         21.49         21.05         4.82 o                         
  -1   0  18          0.48         -1.11         3.22 o                         
   0   0  18         65.60         60.42         3.74 o                         
   1   0  18          1.42          2.31         3.19 o                         
   2   0  18        191.46        165.47         4.88 o                         
   3   0  18          2.97          1.57         3.16 o                         
   4   0  18         13.96         15.70         3.52 o                         
  -5   1  18         60.34         60.82         3.83 o                         
  -4   1  18        120.87        135.62         3.82 o                         
  -3   1  18          1.38          3.11         2.68 o                         
  -2   1  18         93.26         96.35         4.01 o                         
  -1   1  18         56.26         58.93         2.81 o                         
   0   1  18        145.04        137.91         3.29 o                         
   1   1  18         12.16         14.41         2.29 o                         
   2   1  18          5.12          4.85         2.25 o                         
   3   1  18         17.72         13.07         2.27 o                         
   4   1  18         25.31         24.77         2.20 o                         
  -5   2  18          8.42          3.23         2.93 o                         
  -4   2  18        153.99        169.72         4.10 o                         
  -3   2  18         30.28         29.77         3.73 o                         
  -2   2  18          0.39          3.91         2.68 o                         
  -1   2  18          4.71          5.04         2.34 o                         
   0   2  18         64.20         60.82         3.16 o                         
   1   2  18          2.46          2.74         2.23 o                         
   2   2  18          5.12          3.25         2.64 o                         
   3   2  18         13.75         10.29         2.52 o                         
   4   2  18         45.90         42.88         3.89 o                         
  -5   3  18         14.29         12.81         2.37 o                         
  -4   3  18         30.59         26.99         2.71 o                         
  -3   3  18         63.64         74.66         3.00 o                         
  -2   3  18        147.24        161.90         4.77 o                         
  -1   3  18          0.10          1.46         2.57 o                         
   0   3  18         72.21         70.40         2.94 o                         
   1   3  18          1.96          5.97         2.23 o                         
   2   3  18          0.01          0.30         2.12 o                         
   3   3  18         69.33         59.08         3.73 o                         
   4   3  18         24.94         21.75         2.23 o                         
  -5   4  18          1.24          5.64         2.86 o                         
  -4   4  18        225.88        250.65         5.91 o                         
  -3   4  18          0.64          5.15         2.33 o                         
  -2   4  18          2.36          2.91         2.57 o                         
  -1   4  18          7.70         12.95         2.43 o                         
   0   4  18        131.38        129.14         4.98 o                         
   1   4  18          0.02          1.02         2.57 o                         
   2   4  18         65.50         65.48         3.54 o                         
   3   4  18          0.03          1.50         2.15 o                         
   4   4  18          3.79          3.33         2.01 o                         
  -4   5  18         89.68         86.24         2.84 o                         
  -3   5  18          0.26          2.25         3.57 o                         
  -2   5  18         79.26         86.73         3.20 o                         
  -1   5  18         28.39         32.25         2.35 o                         
   0   5  18          1.11          1.94         2.33 o                         
   1   5  18         49.48         59.38         2.80 o                         
   2   5  18        221.01        220.27         4.36 o                         
   3   5  18          0.00         -2.33         2.33 o                         
   4   5  18        225.33        190.70         4.61 o                         
  -4   6  18         52.76         47.36         2.58 o                         
  -3   6  18        292.31        308.35        11.44 o                         
  -2   6  18        106.06        133.22         3.47 o                         
  -1   6  18         17.17         20.57         2.27 o                         
   0   6  18         22.60         24.43         2.47 o                         
   1   6  18         35.39         30.74         2.59 o                         
   2   6  18        195.06        204.93         5.21 o                         
   3   6  18        121.26        131.07         5.44 o                         
   4   6  18        151.75        123.92         3.78 o                         
  -4   7  18         47.76         41.78         2.53 o                         
  -3   7  18        376.31        376.90        32.44 o                         
  -2   7  18         29.47         39.39         2.95 o                         
  -1   7  18          1.00          1.68         2.10 o                         
   0   7  18        203.04        204.49         3.79 o                         
   1   7  18        464.71        481.17        14.72 o                         
   2   7  18         64.10         55.16         2.72 o                         
   3   7  18         56.71         60.96         2.69 o                         
  -4   8  18         65.11         51.68         4.23 o                         
  -3   8  18          3.97          4.88         3.44 o                         
  -2   8  18          1.58          7.00         2.15 o                         
  -1   8  18         18.06         21.85         2.63 o                         
   0   8  18         54.12         51.13         2.41 o                         
   1   8  18        554.90        555.21         7.91 o                         
   2   8  18          7.16          5.13         2.61 o                         
   3   8  18         42.67         36.01         2.48 o                         
  -3   9  18         62.69         54.83         7.40 o                         
  -2   9  18         15.60         20.35         2.20 o                         
  -1   9  18         35.93         33.17         2.53 o                         
   0   9  18         19.73         21.98         2.83 o                         
   1   9  18         19.50         15.21         2.10 o                         
   2   9  18        170.67        162.13         4.46 o                         
  -2  10  18         41.19         37.26         3.43 o                         
  -1  10  18         16.67         18.89         2.19 o                         
   0  10  18         33.13         35.22         2.24 o                         
   1  10  18         71.54         66.62         2.75 o                         
   2  10  18         46.90         37.84         4.51 o                         
  -2  11  18         27.51          6.09         6.04 o                         
  -1  11  18        223.55        230.43         6.89 o                         
   0  11  18         41.50         44.24         2.45 o                         
   1  11  18          4.20          5.41         1.96 o                         
  -4   1  19          0.12          1.43         3.49 o                         
  -3   1  19         14.77         14.83         2.71 o                         
  -2   1  19         36.43         25.61         2.88 o                         
  -1   1  19         26.93         24.61         3.10 o                         
   0   1  19         45.30         39.89         2.37 o                         
   1   1  19          6.61          2.16         2.20 o                         
   2   1  19         19.87         16.59         2.30 o                         
   3   1  19         17.01         15.66         2.25 o                         
   4   1  19         16.46         13.60         2.08 o                         
  -4   2  19         19.38         16.90         2.69 o                         
  -3   2  19         32.31         30.56         2.87 o                         
  -2   2  19          8.35          5.90         2.71 o                         
  -1   2  19          7.15          6.41         2.45 o                         
   0   2  19          2.35         -1.39         2.37 o                         
   1   2  19          2.40          1.53         2.16 o                         
   2   2  19          0.04         -2.16         2.16 o                         
   3   2  19         57.59         57.89         2.97 o                         
   4   2  19          6.02         10.86         2.09 o                         
  -4   3  19         18.31         22.33         2.80 o                         
  -3   3  19        129.32        138.50         3.86 o                         
  -2   3  19        372.27        412.23         7.81 o                         
  -1   3  19        224.25        239.18         4.60 o                         
   0   3  19         16.60         16.15         2.47 o                         
   1   3  19          5.69          2.81         2.38 o                         
   2   3  19          1.46          2.34         2.21 o                         
   3   3  19        135.41        128.08         3.01 o                         
   4   3  19         95.23         79.24         2.42 o                         
  -4   4  19         93.32         88.65         3.05 o                         
  -3   4  19         45.17         52.14         2.62 o                         
  -2   4  19         10.31          9.33         2.33 o                         
  -1   4  19          5.24          6.31         2.34 o                         
   0   4  19          6.11          6.69         2.49 o                         
   1   4  19          4.89          1.55         2.39 o                         
   2   4  19         27.94         27.91         4.79 o                         
   3   4  19          3.77          4.84         2.14 o                         
  -4   5  19          0.97          0.71         2.25 o                         
  -3   5  19         89.44         91.67         2.97 o                         
  -2   5  19         13.27          9.22         2.22 o                         
  -1   5  19          2.13          2.72         2.34 o                         
   0   5  19        188.27        183.75         5.03 o                         
   1   5  19        134.58        151.94         5.71 o                         
   2   5  19         21.23         18.23         2.38 o                         
   3   5  19          0.24         -0.66         2.21 o                         
  -4   6  19         20.25          9.70         3.24 o                         
  -3   6  19         23.62         20.27         2.42 o                         
  -2   6  19         74.51         85.37         4.79 o                         
  -1   6  19          0.15          2.29         2.12 o                         
   0   6  19         83.63         98.04         3.87 o                         
   1   6  19         14.71         14.03         2.47 o                         
   2   6  19        322.01        334.98         7.67 o                         
   3   6  19          0.91          3.38         2.29 o                         
  -3   7  19         48.44         46.24         3.60 o                         
  -2   7  19          0.07         -0.16         2.42 o                         
  -1   7  19          6.33          8.34         2.04 o                         
   0   7  19          2.00          2.70         2.33 o                         
   1   7  19         12.83         13.54         2.42 o                         
   2   7  19          0.36          4.51         2.29 o                         
   3   7  19         35.80         26.11         3.03 o                         
  -3   8  19          0.02          2.39         2.19 o                         
  -2   8  19         38.41         37.45         2.32 o                         
  -1   8  19          1.17          2.33         2.04 o                         
   0   8  19          2.41          1.50         2.12 o                         
   1   8  19         17.96         21.16         2.29 o                         
   2   8  19         87.63         75.64         3.43 o                         
  -2   9  19         10.56          5.93         2.05 o                         
  -1   9  19         34.93         37.37         3.21 o                         
   0   9  19         50.65         49.40         2.80 o                         
   1   9  19         10.95          5.41         2.34 o                         
  -1  10  19         22.01         18.49         2.80 o                         
   0  10  19        315.73        292.25        11.43 o                         
  -4   0  20          3.19          6.60         4.32 o                         
  -3   0  20         44.23         49.61         5.61 o                         
  -2   0  20         25.52         23.89         3.86 o                         
  -1   0  20        237.66        256.45         7.37 o                         
   0   0  20         31.29         37.53         5.83 o                         
   1   0  20         41.27         31.11         3.45 o                         
   2   0  20          2.29         -3.24         3.24 o                         
   3   0  20          1.40          2.68         4.70 o                         
  -4   1  20          4.89          4.66         3.06 o                         
  -3   1  20         13.71         17.39         2.95 o                         
  -2   1  20         21.93         22.22         2.86 o                         
  -1   1  20          0.24         -2.02         2.37 o                         
   0   1  20         36.60         44.92         2.45 o                         
   1   1  20         10.10          8.58         2.28 o                         
   2   1  20         37.02         35.10         2.42 o                         
   3   1  20          6.89          3.53         2.39 o                         
  -4   2  20          0.07          1.12         3.97 o                         
  -3   2  20         18.35         20.86         2.69 o                         
  -2   2  20         26.52         27.16         2.82 o                         
  -1   2  20        260.11        268.56         4.98 o                         
   0   2  20         15.95         12.26         2.43 o                         
   1   2  20        203.13        218.06         4.17 o                         
   2   2  20         23.19         22.66         2.30 o                         
   3   2  20          0.19         -1.92         1.92 o                         
  -3   3  20         16.17         16.90         3.18 o                         
  -2   3  20        174.48        186.21         4.41 o                         
  -1   3  20         28.66         27.56         2.49 o                         
   0   3  20          0.01         -1.98         2.39 o                         
   1   3  20         13.56         16.53         2.47 o                         
   2   3  20          0.01         -1.96         2.13 o                         
   3   3  20          0.66          1.29         2.66 o                         
  -3   4  20         47.62         45.17         3.81 o                         
  -2   4  20        148.48        161.24         5.22 o                         
  -1   4  20          0.62          1.58         2.33 o                         
   0   4  20          4.08         -0.74         2.40 o                         
   1   4  20         20.52         16.32         2.52 o                         
   2   4  20         19.67         21.11         3.14 o                         
   3   4  20          5.70          6.43         2.54 o                         
  -3   5  20         17.88         30.25         2.49 o                         
  -2   5  20          2.54         -1.92         3.22 o                         
  -1   5  20         34.40         37.65         2.61 o                         
   0   5  20         33.66         34.16         2.64 o                         
   1   5  20         97.21        107.80         3.16 o                         
   2   5  20          1.50          5.04         2.24 o                         
  -3   6  20         43.85         39.66         3.16 o                         
  -2   6  20        243.27        273.13         4.30 o                         
  -1   6  20         10.03         21.34         3.53 o                         
   0   6  20          2.06          1.84         2.41 o                         
   1   6  20         39.45         43.89         3.68 o                         
   2   6  20          4.64          3.61         2.24 o                         
  -2   7  20          2.13          5.16         2.18 o                         
  -1   7  20          2.89          7.37         1.98 o                         
   0   7  20          0.66          2.17         2.18 o                         
   1   7  20         20.50         18.82         2.33 o                         
   2   7  20         24.70         15.22         2.83 o                         
  -2   8  20         35.09          6.81         5.78 o                         
  -1   8  20        138.26        145.29         3.84 o                         
   0   8  20        245.93        251.63         4.33 o                         
   1   8  20         14.15         16.75         2.25 o                         
  -3   1  21         15.95         18.56         2.80 o                         
  -2   1  21          0.19         -2.65         2.65 o                         
  -1   1  21         96.70         76.92         4.61 o                         
   0   1  21         88.02         84.17         3.92 o                         
   1   1  21         44.21         41.97         2.38 o                         
   2   1  21          6.03          5.19         2.53 o                         
  -3   2  21         18.26         24.56         3.91 o                         
  -2   2  21         43.35         40.14         3.38 o                         
  -1   2  21          1.46         -1.20         2.41 o                         
   0   2  21         28.69         24.54         3.43 o                         
   1   2  21          5.47          9.70         2.25 o                         
   2   2  21         19.92         18.10         2.14 o                         
  -3   3  21          3.67         -0.32        12.95 o                         
  -2   3  21         46.54         46.83         2.96 o                         
  -1   3  21         11.02         19.72         2.42 o                         
   0   3  21          3.06          5.86         2.33 o                         
   1   3  21          2.02          2.75         2.39 o                         
   2   3  21         40.14         36.75         2.15 o                         
  -2   4  21         10.69         11.02         2.65 o                         
  -1   4  21         82.86         86.21         5.03 o                         
   0   4  21         61.10         58.40         2.89 o                         
   1   4  21         16.99          7.39         2.35 o                         
   2   4  21         19.93         18.28         2.30 o                         
  -2   5  21         17.57         20.14         2.48 o                         
  -1   5  21         20.81         17.54         2.35 o                         
   0   5  21          3.20          2.14         2.22 o                         
   1   5  21        170.68        172.53         5.33 o                         
  -1   6  21          3.55          5.29         2.80 o                         
   0   6  21        193.74        178.04         4.39 o                         
   1   6  21         19.70         23.86         3.97 o                         
  -1   0  22        291.91        277.46         7.81 o                         
   0   0  22        288.96        287.88         7.84 o                         
   1   0  22          2.20         -0.29         2.87 o                         
  -1   1  22          6.66          8.78         3.25 o                         
   0   1  22         19.70         20.84         2.43 o                         
   1   1  22         13.19          6.51         2.71 o                         
  -1   2  22          0.59          1.79         2.18 o                         
   0   2  22          2.36          2.71         2.29 o                         
   1   2  22        102.81         70.27        15.19 o                         
  -1   3  22         59.45         56.91         2.86 o                         
   0   3  22         39.42         34.66         5.88 o                         
                                                                                
